# Supplementary material for: Bioactive natural compounds as potential medications for osteogenic effects in a molecular docking approach
Source: Front Pharmacol. 2022 Aug 24;13:955983. doi: 10.3389/fphar.2022.955983 (PMC9449150; doi:10.3389/fphar.2022.955983)
Supplement: Supplementary file 1 [file Table1.xls]

## Sheet: supplementary material 2
Rank	Score	Type	ID	Name	Description
8544	-97.01	cp	BRD-A80638690	floxuridine	DNA synthesis inhibitor
8539	-96.4	cp	BRD-K89210380	biotin	Vitamin B
8515	-93.37	cp	BRD-K50387473	XMD-892	MAP kinase inhibitor
8514	-93.35	cp	BRD-K15108141	gemcitabine	Ribonucleotide reductase inhibitor
8509	-92.51	cp	BRD-A83237092	fulvestrant	Estrogen receptor antagonist
8495	-90.96	cp	BRD-K60219430	serdemetan	MDM inhibitor
8492	-90.67	cp	BRD-K02590140	O-2050	Cannabinoid receptor antagonist
8490	-90.22	cp	BRD-K61737877	VEGF-receptor-2-kinase-inhibitor-IV	VEGFR inhibitor
8486	-89.77	cp	BRD-K92991072	PAC-1	Caspase activator
8473	-88.34	cp	BRD-K05434375	HA-1004	Calcium channel blocker
8472	-88.17	cp	BRD-K52313696	tacedinaline	HDAC inhibitor
8471	-88.09	cp	BRD-K13571841	pepstatin	Aspartic protease inhibitor
8458	-87.02	cp	BRD-K02113016	olaparib	PARP inhibitor
8456	-86.82	cp	BRD-K18518344	digitoxigenin	ATPase inhibitor
8446	-85.3	cp	BRD-K87048468	RS-102221	Serotonin receptor antagonist
8441	-84.96	cp	BRD-K09499853	KU-0060648	DNA dependent protein kinase inhibitor
8440	-84.94	cp	BRD-K68488863	ENMD-2076	FLT3 inhibitor
8438	-84.91	cp	BRD-K48427617	U-0124	MEK inhibitor
8435	-84.73	cp	BRD-U51951544	ZG-10	JNK inhibitor
8429	-84.21	cp	BRD-K86204871	terconazole	Sterol demethylase inhibitor
8412	-83.2	cp	BRD-K87919739	tyrphostin-AG-825	Receptor tyrosine protein kinase inhibitor
8410	-83.09	cp	BRD-K53414658	tivozanib	VEGFR inhibitor
8407	-82.55	cp	BRD-K36395411	SB-206553	Serotonin receptor antagonist
8403	-82	cp	BRD-K14282469	LY-165163	Serotonin receptor antagonist
8398	-81.56	cp	BRD-K39569857	avrainvillamide-analog-3	nucleophosmin inhibitor
8396	-81.41	cp	BRD-K49328571	dasatinib	BCR-ABL kinase inhibitor
8394	-81.4	cp	BRD-K19554809	MK-212	Serotonin receptor agonist
8387	-80.81	cp	BRD-A09161221	nomilin	HSP inhibitor
8382	-80.44	cp	BRD-K73293050	WZ-3146	EGFR inhibitor
8378	-80.2	cp	BRD-K20285085	fostamatinib	SYK inhibitor
8374	-79.8	cp	BRD-K28360340	TW-37	BCL inhibitor
8372	-79.77	cp	BRD-K66412701	pazufloxacin	Topoisomerase inhibitor
8369	-79.57	cp	BRD-K79404599	enzastaurin	PKC inhibitor
8368	-79.48	cp	BRD-K12502280	TG-101348	FLT3 inhibitor
8353	-78.4	cp	BRD-K09471561	levofloxacin	Bacterial DNA gyrase inhibitor
8349	-78.26	cp	BRD-K07691486	roscovitine	CDK inhibitor
8345	-78.18	cp	BRD-A77722753	hydralazine	Vasodilator
8340	-77.65	cp	BRD-K47983010	BX-795	IKK inhibitor
8332	-77.08	cp	BRD-K56614220	clofazimine	GK0582 inhibitor
8331	-77.06	cp	BRD-A42423104	benproperine	Antitussive
8326	-76.82	cp	BRD-K25504083	cytochalasin-d	Actin polymerization inhibitor
8308	-75.33	cp	BRD-A88254928	salbutamol	Adrenergic receptor agonist
8309	-75.33	cp	BRD-K70490179	rimcazole	Sigma receptor antagonist
8305	-75.14	cp	BRD-K23192422	lestaurtinib	FLT3 inhibitor
8301	-74.73	cp	BRD-K95921201	reserpine	Vesicular monoamine transporter inhibitor
8298	-74.62	cp	BRD-K79437791	acetyl-farnesyl-cysteine	Inhibitor of methylation of endogenous isoprenylated proteins
8296	-74.33	cp	BRD-K57011718	UK-356618	Metalloproteinase inhibitor
8294	-74.23	cp	BRD-A09925278	etilefrine	Adrenergic receptor agonist
8292	-74.09	cp	BRD-A09062839	amylocaine	Local anesthetic
8287	-73.81	cp	BRD-A19248578	latrunculin-b	Actin polymerization inhibitor
8286	-73.76	cp	BRD-K13566078	BMS-345541	IKK inhibitor
8282	-73.71	cp	BRD-K05737787	isoeugenol	Nitric oxide production inhibitor
8281	-73.7	cp	BRD-K49669041	BX-912	Pyruvate dehydrogenase kinase inhibitor
8279	-73.65	cp	BRD-K89055274	alverine	Muscle relaxant
8274	-73.43	cp	BRD-K13087974	4,5-dianilinophthalimide	EGFR inhibitor
8272	-73.31	cp	BRD-K19227686	phenolphthalein	Indicator dye
8271	-73.3	cp	BRD-K67844266	MLN-4924	Nedd activating enzyme inhibitor
8266	-73.04	cp	BRD-K82147103	lofepramine	Norepinephrine reuptake inhibitor
8264	-72.75	cp	BRD-A70731303	avrainvillamide-analog-5	nucleophosmin inhibitor
8262	-72.57	cp	BRD-K28806945	L-750667	Dopamine receptor antagonist
8259	-72.37	cp	BRD-K19220233	JNK-9L	JNK inhibitor
8254	-71.82	cp	BRD-K49945136	GR-113808	Serotonin receptor antagonist
8252	-71.76	cp	BRD-K96527333	dehydroisoandosterone	GABA receptor modulator
8251	-71.71	cp	BRD-A41112154	oleanolic-acid	G protein-coupled receptor agonist
8248	-71.47	cp	BRD-K42452249	EO-1428	p38 MAPK inhibitor
8247	-71.39	cp	BRD-A11678676	wortmannin	PI3K inhibitor
8243	-71.11	cp	BRD-K33106058	cytarabine	Ribonucleotide reductase inhibitor
8244	-71.11	cp	BRD-A29901043	KIN001-127	ITK inhibitor
8240	-71.01	cp	BRD-A83695761	chromanol	Potassium channel blocker
8237	-70.86	cp	BRD-K40175214	torin-1	MTOR inhibitor
8235	-70.8	cp	BRD-K46469693	SCH-442416	Adenosine receptor antagonist
8234	-70.65	cp	BRD-K00615600	AG-14361	PARP inhibitor
8232	-70.54	cp	BRD-U82589721	HG-5-113-01	Protein kinase inhibitor
8228	-70.36	cp	BRD-K50836978	purvalanol-a	CDK inhibitor
8226	-70.35	cp	BRD-A99411506	esculin	Antioxidant
8224	-70.23	cp	BRD-K77008974	WYE-354	MTOR inhibitor
8219	-69.99	cp	BRD-K68143200	SA-792541	CDC inhibitor
8217	-69.94	cp	BRD-K59637651	NSC-119889	Protein synthesis inhibitor
8216	-69.86	cp	BRD-A20589515	dihydroxyphenylglycine	Glutamate receptor agonist
8210	-69.7	cp	BRD-A15530910	carpindolol	Adrenergic receptor antagonist
8208	-69.65	cp	BRD-A52660433	tetrindole	Monoamine oxidase inhibitor
8204	-69.46	cp	BRD-K24576554	AT-9283	JAK inhibitor
8201	-69.38	cp	BRD-K37206356	rhamnetin	HDAC inhibitor
8199	-69.27	cp	BRD-A14574269	UB-165	Acetylcholine receptor agonist
8198	-69.23	cp	BRD-A75769826	SDM25N	Opioid receptor antagonist
8197	-69.06	cp	BRD-A36630025	SN-38	Topoisomerase inhibitor
8193	-68.81	cp	BRD-K17140735	SCH-79797	Proteasome inhibitor
8188	-68.61	cp	BRD-A71009679	KUC103420N	-666
8180	-68.16	cp	BRD-K81169441	cerivastatin	HMGCR inhibitor
8179	-68.13	cp	BRD-A48809242	IB-MECA	Adenosine receptor agonist
8178	-68	cp	BRD-K82577285	dipropyl-dopamine	Dopamine receptor agonist
8176	-67.81	cp	BRD-A29644307	nomifensine	Dopamine uptake inhibitor
8174	-67.74	cp	BRD-K00486786	RO-08-2750	NGF binding inhibitor
8173	-67.69	cp	BRD-K27737647	H-89	PKA inhibitor
8172	-67.57	cp	BRD-K43796186	benzyl-quinazolin-4-yl-amine	EGFR inhibitor
8171	-67.53	cp	BRD-A44551378	LFM-A12	EGFR inhibitor
8167	-67.25	cp	BRD-A81772229	simvastatin	HMGCR inhibitor
8164	-67.14	cp	BRD-A16934955	nalbuphine	Opioid receptor agonist
8163	-67.07	cp	BRD-K06426971	ryuvidine	Histone lysine methyltransferase inhibitor
8160	-66.88	cp	BRD-A10969569	ambelline	Plant alkaloid
8158	-66.72	cp	BRD-A18043272	phensuximide	Succinimide antiepileptic
8156	-66.63	cp	BRD-A68589262	troxipide	Glucosamine synthetase stimulant
8150	-66.32	cp	BRD-K42573370	avrainvillamide-analog-2	nucleophosmin inhibitor
8151	-66.32	cp	BRD-A99571536	dubinidine	Anti-epileptic
8143	-66.09	cp	BRD-K47323024	methapyrilene	Histamine receptor antagonist
8138	-65.81	cp	BRD-K26664453	cytochalasin-b	Microtubule inhibitor
8136	-65.77	cp	BRD-K28761384	zuclopenthixol	Dopamine receptor antagonist
8135	-65.72	cp	BRD-K69840642	ISOX	HDAC inhibitor
8133	-65.69	cp	BRD-K59419204	AM-281	Cannabinoid receptor antagonist
8129	-65.49	cp	BRD-K37691127	hinokitiol	Tyrosinase inhibitor
8128	-65.47	cp	BRD-K59369769	tozasertib	Aurora kinase inhibitor
8119	-65.21	cp	BRD-K44067360	flufenamic-acid	Chloride channel blocker
8114	-65.02	cp	BRD-A74907996	equol	Estrogen receptor agonist
8112	-64.96	cp	BRD-A69512159	carbidopa	Aromatic L-amino acid decarboxylase inhibitor
8108	-64.69	cp	BRD-K96471533	nitazoxanide	Pyruvate ferredoxin oxidoreductase inhibitor
8107	-64.65	cp	BRD-K67100011	pivmecillinam	Bacterial cell wall synthesis inhibitor
8104	-64.55	cp	BRD-K31471398	dihydrexidine	Dopamine receptor agonist
8096	-64.03	cp	BRD-K68174511	torin-2	MTOR inhibitor
8095	-64	cp	BRD-K87573634	propylpyrazole	Estrogen receptor agonist
8091	-63.96	cp	BRD-K42500029	CGP-57380	MAP kinase inhibitor
8089	-63.86	cp	BRD-K09549677	mibefradil	T-type calcium channel blocker
8083	-63.57	cp	BRD-A54236247	racephedrine	Adrenergic receptor agonist
8081	-63.53	cp	BRD-A16444946	acarbose	Glucosidase inhibitor
8080	-63.48	cp	BRD-A10977446	carvedilol	Adrenergic receptor antagonist
8078	-63.38	cp	BRD-A39646320	HC-toxin	HDAC inhibitor
8070	-62.97	cp	BRD-K21667562	AM-404	Cyclooxygenase inhibitor
8063	-62.54	cp	BRD-K08206212	entecavir	Reverse transcriptase inhibitor
8049	-62.02	cp	BRD-K75295174	alisertib	Aurora kinase inhibitor
8046	-61.98	cp	BRD-K47936004	piribedil	Dopamine receptor agonist
8040	-61.85	cp	BRD-K04993501	cefixime	Bacterial cell wall synthesis inhibitor
8039	-61.72	cp	BRD-K69837166	trap-101	Nociceptin/orphanin FQ (NOP) receptor antagonist
8037	-61.63	cp	BRD-K82941592	rosuvastatin	HMGCR inhibitor
8033	-61.53	cp	BRD-K67847053	guanabenz	Adrenergic receptor agonist
8032	-61.42	cp	BRD-K52911425	GDC-0941	PI3K inhibitor
8027	-61.01	cp	BRD-A92161634	scopoline	Acetylcholine receptor antagonist
8023	-60.87	cp	BRD-K91263825	nortriptyline	Tricyclic antidepressant
8020	-60.77	cp	BRD-K96720755	relcovaptan	Vasopressin receptor antagonist
8014	-60.7	cp	BRD-A75479906	rimantadine	Antiviral
8012	-60.59	cp	BRD-A15079084	phorbol-12-myristate-13-acetate	PKC activator
8013	-60.59	cp	BRD-K12244279	MEK1-2-inhibitor	MEK inhibitor
8011	-60.57	cp	BRD-K63792901	arecaidine	Acetylcholine receptor agonist
8010	-60.55	cp	BRD-A65440446	cimaterol	Adrenergic receptor agonist
8009	-60.43	cp	BRD-K63265447	docetaxel	Tubulin inhibitor
8001	-60	cp	BRD-K51302260	KU-C103871	GSP agonist
7998	-59.89	cp	BRD-A64933752	CV-1808	Adenosine receptor agonist
7995	-59.77	cp	BRD-A14208071	oxyphenonium	Cholinergic receptor antagonist
7976	-59.22	cp	BRD-K16406336	methylene-blue	Guanylyl cyclase inhibitor
7975	-59.18	cp	BRD-K30990140	FR-122047	Cyclooxygenase inhibitor
7972	-59.13	cp	BRD-A09495397	bicuculline	GABA receptor antagonist
7969	-58.95	cp	BRD-K31542390	mycophenolic-acid	Dehydrogenase inhibitor
7965	-58.88	cp	BRD-K20742498	RS-39604	Serotonin receptor antagonist
7956	-58.41	cp	BRD-K85985071	ellipticine	Topoisomerase inhibitor
7954	-58.31	cp	BRD-K54094468	remoxipride	Dopamine receptor antagonist
7951	-58.22	cp	BRD-K36627727	tamibarotene	Retinoid receptor agonist
7948	-58	cp	BRD-A43940795	tetrahydropalmatine	Serotonin release inhibitor
7949	-58	cp	BRD-K29673530	hypericin	Tyrosine kinase inhibitor
7946	-57.95	cp	BRD-K88679075	methandriol	Androgenic steroid
7945	-57.91	cp	BRD-K51941867	LM-1685	Cyclooxygenase inhibitor
7939	-57.69	cp	BRD-K13642330	cosmosiin	Cytochrome P450 inhibitor
7931	-57.34	cp	BRD-K06750613	GSK-1059615	PI3K inhibitor
7928	-57.13	cp	BRD-K81528515	nilotinib	ABL inhibitor
7926	-57.04	cp	BRD-A74980173	gatifloxacin	Bacterial DNA gyrase inhibitor
7924	-57.02	cp	BRD-K63195589	tipifarnib	Farnesyltransferase inhibitor
7923	-57	cp	BRD-K01663662	diphenidol	Acetylcholine receptor agonist
7918	-56.85	cp	BRD-A04756508	norgestimate	Progesterone receptor agonist
7911	-56.52	cp	BRD-A74904029	EI-231	Casein kinase inhibitor
7910	-56.51	cp	BRD-K83508485	FK-888	Tachykinin antagonist
7909	-56.43	cp	BRD-A95696066	nisoxetine	Norepinephrine reuptake inhibitor
7903	-56.33	cp	BRD-U44618005	WH-4023	SRC inhibitor
7898	-55.97	cp	BRD-A96799240	4-hydroxyretinoic-acid	Retinoid receptor binder
7892	-55.69	cp	BRD-K14200658	syrosingopine	Vesicular monoamine transporter inhibitor
7881	-55.28	cp	BRD-K64890080	BI-2536	PLK inhibitor
7874	-55.07	cp	BRD-A15415227	GW-1929	PPAR receptor agonist
7870	-54.95	cp	BRD-K21853356	RG-14620	EGFR inhibitor
7871	-54.95	cp	BRD-A28746609	paclitaxel	Tubulin inhibitor
7869	-54.94	cp	BRD-K15519488	CS-110266	Dopamine receptor agonist
7865	-54.79	cp	BRD-A27554692	altrenogest	Progestogen hormone
7862	-54.73	cp	BRD-K40213712	SAL-1	Adenosine receptor antagonist
7861	-54.6	cp	BRD-A65076780	dihydroergocristine	Adrenergic receptor antagonist
7858	-54.44	cp	BRD-A62025033	temsirolimus	MTOR inhibitor
7853	-54.29	cp	BRD-K74761218	WT-171	HDAC inhibitor
7854	-54.29	cp	BRD-K09132007	D-4476	TGF beta receptor inhibitor
7850	-54.18	cp	BRD-K14880289	GW-501516	PPAR receptor agonist
7843	-53.73	cp	BRD-K06014311	DH-97	Melatonin receptor antagonist
7842	-53.7	cp	BRD-K43389675	daunorubicin	RNA synthesis inhibitor
7839	-53.54	cp	BRD-K73824630	skatole	Thrombin inhibitor
7837	-53.5	cp	BRD-K78278890	NM-PP1	Mutant kinase inhibitor
7832	-53.4	cp	BRD-K78373679	RO-3306	CDK inhibitor
7828	-53.21	cp	BRD-K09537769	NU-7026	DNA dependent protein kinase inhibitor
7826	-53.18	cp	BRD-K83972459	JWE-035	Aurora kinase inhibitor
7827	-53.18	cp	BRD-K17378184	prestwick-559	Dopamine receptor agonist
7823	-53.01	cp	BRD-A10523515	GSK-429286A	Rho associated kinase inhibitor
7817	-52.87	cp	BRD-A72596465	GW-6471	PPAR receptor antagonist
7811	-52.68	cp	BRD-K59256312	gabexate	Serine protease inhibitor
7810	-52.66	cp	BRD-K13261168	LY-16350	Dopamine receptor agonist
7808	-52.55	cp	BRD-K67637637	olopatadine	Histamine receptor antagonist
7803	-52.17	cp	BRD-K20152659	gamma-homolinolenic-acid	Cholesterol inhibitor
7798	-52.03	cp	BRD-K07881437	danusertib	Aurora kinase inhibitor
7797	-51.94	cp	BRD-K38251852	paxilline	Potassium channel blocker
7786	-51.4	cp	BRD-K73589401	corticosterone	mineralocorticoid receptor agonist
7782	-51.22	cp	BRD-A92630576	trimebutine	Opioid receptor agonist
7778	-51.03	cp	BRD-A48720949	testosterone	androgen receptor agonist
7775	-50.63	cp	BRD-K94830329	ataluren	CFTR channel agonist
7771	-50.54	cp	BRD-K04976539	aminogenistein	SRC inhibitor
7769	-50.36	cp	BRD-K60230970	MG-132	Proteasome inhibitor
7767	-50.33	cp	BRD-K00337317	NU-7441	DNA dependent protein kinase inhibitor
7764	-50.28	cp	BRD-K85030058	benactyzine	Acetylcholine receptor antagonist
7757	-50.15	cp	BRD-A41833852	naloxone	Opioid receptor antagonist
7758	-50.15	cp	BRD-K39746403	erythromycin	NFkB pathway inhibitor
7756	-50.12	cp	BRD-K25310650	ormetoprim	Bacterial antifolate
7752	-50.05	cp	BRD-K11129031	gemfibrozil	Lipoprotein lipase activator
7751	-50.03	cp	BRD-A85472596	L-670596	Prostanoid receptor antagonist
7749	-50.01	cp	BRD-K27141178	SB-203186	Serotonin receptor antagonist
7748	-49.9	cp	BRD-K00312224	PPT	Estrogen receptor agonist
7747	-49.77	cp	BRD-A33447119	oxfendazole	Anthelmintic
7745	-49.65	cp	BRD-K35559145	levomepromazine	Dopamine receptor antagonist
7744	-49.6	cp	BRD-A98702003	carbenoxolone	11-beta-HSD1 inhibitor
7742	-49.58	cp	BRD-A78295502	hydroquinine	Antiarrhythmic
7740	-49.45	cp	BRD-A71459254	cymarin	ATPase inhibitor
7741	-49.45	cp	BRD-A71765365	mepireserpate	Catecholamine depleting sympatholytic
7738	-49.42	cp	BRD-A18763547	BAX-channel-blocker	Cytochrome C release inhibitor
7735	-49.39	cp	BRD-A07000685	hydrocortisone	Glucocorticoid receptor agonist
7732	-49.34	cp	BRD-K55430733	WAY-629	Serotonin receptor agonist
7729	-49.19	cp	BRD-K90027355	spironolactone	Mineralocorticoid receptor antagonist
7727	-49.12	cp	BRD-U88459701	atorvastatin	HMGCR inhibitor
7724	-48.98	cp	BRD-K04548931	pidorubicine	Topoisomerase inhibitor
7720	-48.89	cp	BRD-A15297126	fluocinonide	Glucocorticoid receptor agonist
7719	-48.82	cp	BRD-K04196797	oxcarbazepine	Sodium channel blocker
7718	-48.76	cp	BRD-K62965247	tipifarnib-P2	farnesyltransferase inhibitor
7707	-48.15	cp	BRD-U44700465	HG-5-88-01	Protein kinase inhibitor
7702	-48.02	cp	BRD-K26997899	SA-792574	Microtubule inhibitor
7701	-48.01	cp	BRD-K74733595	APHA-compound-8	HDAC inhibitor
7696	-47.82	cp	BRD-K64994968	progesterone	Progesterone receptor agonist
7694	-47.8	cp	BRD-A26711594	nicardipine	Calcium channel blocker
7691	-47.72	cp	BRD-A73741725	exemestane	Aromatase inhibitor
7687	-47.67	cp	BRD-K94649603	taxifolin	Opioid receptor antagonist
7688	-47.67	cp	BRD-A13122391	triptolide	RNA polymerase inhibitor
7678	-47.42	cp	BRD-K86595100	chlordiazepoxide	Benzodiazepine receptor agonist
7672	-47.17	cp	BRD-K83837640	JNJ-26854165	HDAC inhibitor
7664	-47.07	cp	BRD-K76698671	HNHA	HDAC inhibitor
7663	-46.98	cp	BRD-K17953061	staurosporine	PKC inhibitor
7659	-46.87	cp	BRD-K13390322	AT-7519	CDK inhibitor
7658	-46.85	cp	BRD-K67566344	KU-0063794	MTOR inhibitor
7656	-46.83	cp	BRD-K13664374	dichloroacetic-acid	Pyruvate dehydrogenase kinase inhibitor
7657	-46.83	cp	BRD-K34581968	BMS-536924	IGF-1 inhibitor
7653	-46.76	cp	BRD-K00675675	CL-82198	Metalloproteinase inhibitor
7647	-46.68	cp	BRD-A13188892	doxazosin	Adrenergic receptor antagonist
7646	-46.56	cp	BRD-K03109492	NSC-663284	CDC inhibitor
7642	-46.38	cp	BRD-K33308633	INCA-6	Calcineurin inhibitor
7637	-46.25	cp	BRD-K70577657	H-9	PKA inhibitor
7635	-46.18	cp	BRD-A32836748	leu-enkephalin	Opioid receptor agonist
7633	-46.08	cp	BRD-A65767837	hydrocortisone	Glucocorticoid receptor agonist
7631	-46.04	cp	BRD-K29178788	dictamnine	Furoquinoline alkaloid
7627	-45.9	cp	BRD-K53665955	MK-5108	Aurora kinase inhibitor
7625	-45.81	cp	BRD-K07762753	aminopurvalanol-a	Tyrosine kinase inhibitor
7622	-45.71	cp	BRD-K13927029	retinol	Retinoid receptor ligand
7621	-45.66	cp	BRD-K82216340	medroxyprogesterone	progesterone receptor agonist
7619	-45.59	cp	BRD-A41941932	vitexin	Antioxidant
7620	-45.59	cp	BRD-A39255369	DCPIB	Chloride channel blocker
7618	-45.56	cp	BRD-K18787491	U-0126	MEK inhibitor
7615	-45.48	cp	BRD-K97354755	SU-6656	SRC inhibitor
7614	-45.42	cp	BRD-K02950022	BMS-299897	Gamma secretase inhibitor
7611	-45.38	cp	BRD-K46424862	hymecromone	Monoamine oxidase inhibitor
7609	-45.32	cp	BRD-K90259198	W-7	Calmodulin antagonist
7607	-45.26	cp	BRD-K40645748	mefloquine	Adenosine receptor antagonist
7606	-45.24	cp	BRD-K68402494	ML-9	Myosin light chain kinase inhibitor
7605	-45.21	cp	BRD-K10995081	perphenazine	Dopamine receptor antagonist
7604	-45.2	cp	BRD-K27721098	clopidogrel	Purinergic receptor antagonist
7599	-45.13	cp	BRD-K20313525	rosmarinic-acid	GABA transaminase inhibitor
7597	-45.08	cp	BRD-K02407574	parbendazole	Tubulin inhibitor
7592	-44.99	cp	BRD-K56450366	NSC-94258	Antineoplastic
7591	-44.98	cp	BRD-K68867920	quetiapine	Dopamine receptor antagonist
7589	-44.94	cp	BRD-K26429091	J-104129	Acetylcholine receptor antagonist
7586	-44.82	cp	BRD-K88868628	iodoacetic-acid	Cysteine peptidase inhibitor
7584	-44.81	cp	BRD-K87696786	LY-456236	Glutamate receptor antagonist
7582	-44.72	cp	BRD-A59985574	topotecan	Topoisomerase inhibitor
7579	-44.62	cp	BRD-K50464341	berbamine	Calmodulin antagonist
7577	-44.6	cp	BRD-K47598052	PP-1	SRC inhibitor
7571	-44.47	cp	BRD-K83636919	entacapone	Catechol O methyltransferase inhibitor
7567	-44.43	cp	BRD-A77050075	heraclenol	Vitamin K antagonist
7566	-44.41	cp	BRD-A66563878	medetomidine	Adrenergic receptor agonist
7565	-44.38	cp	BRD-K87909389	alvocidib	CDK inhibitor
7562	-44.32	cp	BRD-A55484088	BNTX	Opioid receptor antagonist
7559	-44.1	cp	BRD-K59753975	vindesine	Tubulin inhibitor
7556	-44.03	cp	BRD-K65417056	meprylcaine	Local anesthetic
7554	-44.02	cp	BRD-K51671335	sulpiride	Dopamine receptor antagonist
7551	-43.96	cp	BRD-K21680192	mitoxantrone	Topoisomerase inhibitor
7549	-43.86	cp	BRD-K85015012	NNC-05-2090	GAT inhibitor
7550	-43.86	cp	BRD-A49225603	alimemazine	Histamine receptor agonist
7547	-43.84	cp	BRD-A77349281	RK-682	Tyrosine phosphatase inhibitor
7548	-43.84	cp	BRD-K02130563	panobinostat	HDAC inhibitor
7544	-43.76	cp	BRD-K82143716	flucytosine	Antifungal
7543	-43.75	cp	BRD-K12102668	nialamide	Monoamine oxidase inhibitor
7542	-43.74	cp	BRD-K33226500	indinavir	HIV protease inhibitor
7534	-43.62	cp	BRD-K82036761	sertraline	Serotonin receptor antagonist
7533	-43.61	cp	BRD-K94070024	depomedrol	Glucocorticoid receptor agonist
7531	-43.5	cp	BRD-A81402010	KU-C103443N	CDC inhibitor
7529	-43.4	cp	BRD-K46384212	o-3M3FBS	phospholipase activator
7526	-43.28	cp	BRD-K83794624	pirarubicin	Topoisomerase inhibitor
7527	-43.28	cp	BRD-K68873215	phosphodiesterase-V-inhibitor-II	Phosphodiesterase inhibitor
7524	-43.26	cp	BRD-K82135108	elesclomol	Oxidative stress inducer
7521	-43.16	cp	BRD-K15402119	huperzine-a	Acetylcholinesterase inhibitor
7522	-43.16	cp	BRD-K95992530	Cyclo-[Arg-Gly-Asp-D-Phe-Val]	integrin antagonist
7519	-43.12	cp	BRD-K92428232	GSK-461364	PLK inhibitor
7513	-42.82	cp	BRD-A61856038	tremulacin	Lipoxygenase inhibitor
7512	-42.78	cp	BRD-A32349859	methyl-angolensate	Apoptosis inhibitor
7504	-42.57	cp	BRD-K61829047	7b-cis	Exportin antagonist
7502	-42.52	cp	BRD-K18036262	L-168049	Glucagon receptor antagonist
7500	-42.29	cp	BRD-K25906698	immepip	Histamine receptor agonist
7497	-42.24	cp	BRD-K96037667	norethindrone	Progesterone receptor agonist
7496	-42.23	cp	BRD-K18523449	mestanolone	Androgenic steroid
7495	-42.19	cp	BRD-A84174393	meloxicam	Cyclooxygenase inhibitor
7492	-42.03	cp	BRD-A96107863	nisoldipine	Calcium channel blocker
7487	-41.82	cp	BRD-K05926469	lenalidomide	Antineoplastic
7486	-41.81	cp	BRD-K73395020	SA-1478088	-666
7483	-41.72	cp	BRD-A34205397	suloctidil	Adrenergic receptor antagonist
7481	-41.7	cp	BRD-A82656074	naltrindole	Opioid receptor antagonist
7477	-41.58	cp	BRD-K84955386	hyperoside	Glucosidase inhibitor
7476	-41.48	cp	BRD-A89175223	bisoprolol	Adrenergic receptor antagonist
7475	-41.42	cp	BRD-K31238592	devazepide	CCK receptor antagonist
7469	-41.28	cp	BRD-K22878149	SB-205607	Delta 1 opioid receptor agonist
7462	-41.06	cp	BRD-K63784565	BRD-K63784565	Topoisomerase inhibitor
7460	-41	cp	BRD-A97730597	hexylcaine	Sodium channel blocker
7457	-40.95	cp	BRD-K14329163	BAY-K8644	Calcium channel activator
7454	-40.87	cp	BRD-A17535965	gelsemine	Acetylcholine receptor antagonist
7450	-40.72	cp	BRD-K17868609	BRL-54443	Serotonin receptor agonist
7448	-40.68	cp	BRD-K12994359	valdecoxib	Cyclooxygenase inhibitor
7446	-40.56	cp	BRD-A41519720	ezetimibe	Niemann-Pick C1-like 1 protein antagonist
7444	-40.53	cp	BRD-A80928489	1-monopalmitin	P-glycoprotein inhibitor
7441	-40.46	cp	BRD-K05151076	ZK-164015	Estrogen receptor antagonist
7440	-40.45	cp	BRD-A73859745	glycodeoxycholic-acid	Apoptosis stimulant
7439	-40.37	cp	BRD-K11927976	ER-27319	Mediator release inhibitor
7438	-40.34	cp	BRD-K68191783	ALW-II-38-3	Ephrin inhibitor
7432	-40.16	cp	BRD-A06352418	terfenadine	Histamine receptor antagonist
7431	-40.12	cp	BRD-K48932581	cetraxate	Mucus protecting agent
7429	-40.07	cp	BRD-K28168037	fenretinide	Apoptosis stimulant
7424	-39.89	cp	BRD-A66199457	asiaticoside	Antineoplastic
7422	-39.84	cp	BRD-K96263742	GW-7647	PPAR receptor agonist
7417	-39.77	cp	BRD-K60762818	desipramine	Tricyclic antidepressant
7411	-39.57	cp	BRD-A41301928	bongkrek-acid	Mitochondrial ADP, ATP translocase inhibitor
7408	-39.49	cp	BRD-K84639753	safinamide	Dopamine uptake inhibitor
7406	-39.46	cp	BRD-K75615183	talipexole	Adrenergic receptor agonist
7405	-39.42	cp	BRD-K09778810	FGIN-1-27	Inositol monophosphatase inhibitor
7404	-39.39	cp	BRD-K10860596	granisetron	Serotonin receptor antagonist
7403	-39.34	cp	BRD-K86887724	dofetilide	Potassium channel blocker
7400	-39.19	cp	BRD-K32710582	EI-247	IGF-1 inhibitor
7397	-39.11	cp	BRD-K08547377	irinotecan	Topoisomerase inhibitor
7395	-39.03	cp	BRD-K31491153	1-phenylbiguanide	Serotonin receptor agonist
7396	-39.03	cp	BRD-K88560311	rucaparib	PARP inhibitor
7391	-38.92	cp	BRD-K69328504	L-690488	Inositol monophosphatase inhibitor
7390	-38.89	cp	BRD-A80960055	celastrol	Anti-inflammatory
7388	-38.86	cp	BRD-A96882008	L-732138	Tachykinin antagonist
7386	-38.81	cp	BRD-K50311478	tosyl-phenylalanyl-chloromethyl-ketone	Chymotrypsin inhibitor
7378	-38.58	cp	BRD-K69932463	AZD-8055	MTOR inhibitor
7379	-38.58	cp	BRD-K79602928	metformin	Insulin sensitizer
7377	-38.57	cp	BRD-K53523901	arctigenin	MEK inhibitor
7376	-38.56	cp	BRD-K96670504	lonidamine	Glucokinase inhibitor
7372	-38.54	cp	BRD-A01593789	chlormadinone	5-alpha reductase inhibitor
7371	-38.51	cp	BRD-A43849199	karakoline	Phytotoxin
7369	-38.5	cp	BRD-A93000692	ciglitazone	PPAR receptor agonist
7368	-38.49	cp	BRD-K36740062	GSK-1070916	Aurora kinase inhibitor
7367	-38.48	cp	BRD-K26548821	quinpirole	Dopamine receptor agonist
7366	-38.46	cp	BRD-K94144010	cotinine	Nicotine metabolite
7364	-38.39	cp	BRD-A94793051	gestrinone	Progesterone receptor antagonist
7361	-38.34	cp	BRD-A34817987	itraconazole	Cytochrome P450 inhibitor
7360	-38.32	cp	BRD-A41722204	sulmazole	Adenosine receptor antagonist
7358	-38.26	cp	BRD-K30097969	pitavastatin	HMGCR inhibitor
7353	-38.18	cp	BRD-K90574421	ipsapirone	Serotonin receptor agonist
7341	-37.9	cp	BRD-K18194590	mephentermine	Adrenergic receptor agonist
7340	-37.88	cp	BRD-K93034159	cladribine	Adenosine deaminase inhibitor
7339	-37.85	cp	BRD-K11373525	ZD-7155	Angiotensin receptor antagonist
7333	-37.55	cp	BRD-K67261995	adipiodone	Contrast agent
7329	-37.51	cp	BRD-K77947974	fluspirilene	Dopamine receptor antagonist
7328	-37.45	cp	BRD-K46556543	canrenoic-acid	Mineralocorticoid receptor antagonist
7325	-37.43	cp	BRD-K93480852	KN-93	Calcium-calmodulin dependent protein kinase inhibitor
7321	-37.28	cp	BRD-K33882852	ZK-93423	Benzodiazepine receptor agonist
7318	-37.24	cp	BRD-K70327191	benzoxiquine	Anti-infective
7315	-37.22	cp	BRD-A96485169	EBPC	Aldose reductase inhibitor
7314	-37.2	cp	BRD-A35588707	teniposide	Topoisomerase inhibitor
7310	-37.1	cp	BRD-K59184148	SB-216763	Glycogen synthase kinase inhibitor
7309	-37.08	cp	BRD-A98283014	calmidazolium	Calcium channel blocker
7308	-37.07	cp	BRD-K41731458	triclosan	Enoyl-[acyl-carrier-protein] reductase [NADH] inhibitor
7306	-37.02	cp	BRD-M30523314	vinorelbine	Tubulin inhibitor
7305	-37.01	cp	BRD-A38898897	GW-311616	Leukocyte elastase inhibitor
7299	-36.88	cp	BRD-K36153907	KU-C103885	Cystic fibrosis transmembrane conductance regulator inhibitor
7293	-36.62	cp	BRD-K61691971	avrainvillamide-analog-1	nucleophosmin inhibitor
7292	-36.61	cp	BRD-A51382177	fosinopril	ACE inhibitor
7289	-36.47	cp	BRD-K08132273	tyrphostin	EGFR inhibitor
7285	-36.34	cp	BRD-A65282128	cefazolin	Bacterial cell wall synthesis inhibitor
7283	-36.31	cp	BRD-K93658967	aloisine	CDK inhibitor
7284	-36.31	cp	BRD-A90515964	guaifenesin	Expectorant
7277	-36.14	cp	BRD-K41160163	fenobam	Glutamate receptor antagonist
7275	-36.09	cp	BRD-K13514097	everolimus	MTOR inhibitor
7274	-36.04	cp	BRD-A83326220	brazilin	Nitric oxide production inhibitor
7270	-35.87	cp	BRD-A79465854	auranofin	NFkB pathway inhibitor
7269	-35.77	cp	BRD-A60245366	AS-601245	JNK inhibitor
7267	-35.69	cp	BRD-K97564742	mepyramine	Histamine receptor antagonist
7265	-35.66	cp	BRD-K97061094	azacyclonol	Histamine receptor antagonist
7263	-35.56	cp	BRD-A72711497	lasalocid	Bacterial permeability inducer
7261	-35.54	cp	BRD-A17819071	gedunin	HSP inhibitor
7254	-35.38	cp	BRD-K52512893	SC-19220	Prostanoid receptor antagonist
7250	-35.28	cp	BRD-K41567364	SB-334867	Orexin receptor antagonist
7248	-35.2	cp	BRD-K78122587	NNC-55-0396	T-type calcium channel blocker
7239	-35	cp	BRD-K28863208	PNU-282987	Cholinergic receptor agonist
7238	-34.99	cp	BRD-K85090592	pilocarpine	Acetylcholine receptor agonist
7235	-34.89	cp	BRD-A04706586	bucladesine	Adenosine receptor agonist
7231	-34.77	cp	BRD-K13211965	L-741742	Dopamine receptor antagonist
7229	-34.74	cp	BRD-A16665823	butoconazole	Bacterial cell wall synthesis inhibitor
7227	-34.7	cp	BRD-K59058766	chlorprothixene	Dopamine receptor antagonist
7224	-34.66	cp	BRD-A41692738	TGX-221	PI3K inhibitor
7218	-34.48	cp	BRD-A48257147	PHCCC	Glutamate receptor agonist
7217	-34.42	cp	BRD-K49810818	sorafenib	FLT3 inhibitor
7211	-34.3	cp	BRD-K87158025	benzamil	Sodium channel blocker
7205	-34.2	cp	BRD-K63945320	dihydrosamidin	Phospholipase inhibitor
7203	-34.15	cp	BRD-K60511616	pravastatin	HMGCR inhibitor
7194	-33.89	cp	BRD-K62200014	anagrelide	Phosphodiesterase inhibitor
7193	-33.86	cp	BRD-K29733039	deforolimus	MTOR inhibitor
7192	-33.85	cp	BRD-A72066420	mifobate	PPAR receptor antagonist
7188	-33.8	cp	BRD-K54665485	R-59022	Diacylglycerol kinase inhibitor
7184	-33.66	cp	BRD-A62035778	scopolamine	Acetylcholine receptor antagonist
7178	-33.55	cp	BRD-K64881305	ispinesib	Kinesin-like spindle protein inhibitor
7174	-33.48	cp	BRD-K80315159	DPPE	Histamine receptor antagonist
7173	-33.47	cp	BRD-K99498722	NPI-2358	Tubulin inhibitor
7166	-33.33	cp	BRD-K47679368	bromfenac	Cyclooxygenase inhibitor
7167	-33.33	cp	BRD-K63675182	triflupromazine	Dopamine receptor antagonist
7162	-33.26	cp	BRD-A73909368	dactinomycin	RNA polymerase inhibitor
7161	-33.25	cp	BRD-K67017579	cilostazol	Phosphodiesterase inhibitor
7159	-33.24	cp	BRD-M07438658	lapatinib	EGFR inhibitor
7157	-33.21	cp	BRD-K43290182	Ro-04-6790	Serotonin receptor antagonist
7155	-33.17	cp	BRD-K12002134	megestrol	progesterone receptor agonist
7154	-33.13	cp	BRD-K61401890	deguelin	NADH-ubiquinone oxidoreductase (Complex I) inhibitor
7153	-33.12	cp	BRD-A61470182	n-formylmethionylalanine	macrophage activator
7141	-32.95	cp	BRD-A83855350	naltrexone	Opioid receptor antagonist
7138	-32.79	cp	BRD-K60623809	SU-11652	Tyrosine kinase inhibitor
7130	-32.61	cp	BRD-K93080877	Ala-Ala-Phe-CMK	Tripeptidyl peptidase inhibitor
7129	-32.59	cp	BRD-K55191674	benzylpenicillin	Penicillin binding protein inhibitor
7127	-32.54	cp	BRD-A49765801	fludroxycortide	Glucocorticoid receptor agonist
7124	-32.49	cp	BRD-K05181463	L-741626	Dopamine receptor antagonist
7121	-32.45	cp	BRD-K48115423	2-(4-methoxybenzylthio)-6-methylpyrimidin-4-ol	Matrix metalloprotease inhibitor
7122	-32.45	cp	BRD-K80639402	SB-258585	Serotonin receptor antagonist
7118	-32.34	cp	BRD-K97365803	PI-828	PI3K inhibitor
7113	-32.25	cp	BRD-A74667430	etodolac	Cyclooxygenase inhibitor
7106	-32.07	cp	BRD-K70505054	ranitidine	Histamine receptor antagonist
7104	-32.03	cp	BRD-K64341947	CFM-1571	Guanylate cyclase activator
7103	-32	cp	BRD-A68930007	ouabain	ATPase inhibitor
7101	-31.95	cp	BRD-K48168960	propylthiouracil	Thyroid peroxidase inhibitor
7096	-31.8	cp	BRD-K06388322	pramipexole	Dopamine receptor agonist
7092	-31.78	cp	BRD-A00520476	otenzepad	Acetylcholine receptor antagonist
7093	-31.78	cp	BRD-A59174698	ritodrine	Adrenergic receptor agonist
7090	-31.75	cp	BRD-K81729199	AQ-RA741	Acetylcholine receptor antagonist
7088	-31.73	cp	BRD-K01902415	pirinixic-acid	PPAR receptor agonist
7086	-31.69	cp	BRD-K51918615	iodophenpropit	Histamine receptor antagonist
7084	-31.64	cp	BRD-K88677950	PD-198306	MAP kinase inhibitor
7082	-31.63	cp	BRD-K73982490	BI-78D3	JNK inhibitor
7083	-31.63	cp	BRD-A94543220	bifonazole	Sterol demethylase inhibitor
7079	-31.56	cp	BRD-K67578145	GDC-0879	RAF inhibitor
7080	-31.56	cp	BRD-K12184916	dactolisib	MTOR inhibitor
7077	-31.53	cp	BRD-K15567136	papaverine	Phosphodiesterase inhibitor
7075	-31.48	cp	BRD-K76907295	VU-0418947-2	HIF modulator
7074	-31.46	cp	BRD-K34508425	KUC103898N	-666
7067	-31.33	cp	BRD-A26097136	bulleyaconitine-a	Non-opiod analgesic
7064	-31.27	cp	BRD-K42142750	retrorsine	Antimitotic
7061	-31.22	cp	BRD-K56957086	dacinostat	HDAC inhibitor
7059	-31.09	cp	BRD-K19796430	erismodegib	Smoothened receptor antagonist
7058	-31.08	cp	BRD-K69763916	LY-341495	Glutamate receptor antagonist
7057	-31.07	cp	BRD-K36864847	BD-1047	Adrenergic receptor antagonist
7056	-31.03	cp	BRD-K90733503	cefalexin	Bacterial cell wall synthesis inhibitor
7055	-30.99	cp	BRD-K13356952	methazolamide	Carbonic anhydrase inhibitor
7050	-30.93	cp	BRD-A78360835	cercosporin	Photoactivated toxin
7049	-30.92	cp	BRD-K92413528	thiazolidinecarboxylic-acid	Reducing agent
7045	-30.8	cp	BRD-K42098891	protriptyline	Tricyclic antidepressant
7044	-30.78	cp	BRD-A55946879	BW-B70C	Lipoxygenase inhibitor
7041	-30.73	cp	BRD-A36471396	biperiden	Acetylcholine receptor antagonist
7036	-30.61	cp	BRD-K32412559	morphothebaine	Adrenergic receptor antagonist
7034	-30.58	cp	BRD-K29668683	BD-1063	Sigma receptor antagonist
7032	-30.55	cp	BRD-A88282067	delcorine	Antiarrhythmic
7023	-30.2	cp	BRD-K55930204	phenytoin	Hydantoin antiepileptic
7022	-30.19	cp	BRD-K31633810	DAU-5884	Acetylcholine receptor antagonist
7019	-30.15	cp	BRD-K66707493	lawsone	Coloring agent
7017	-30.12	cp	BRD-K52735702	cefdinir	Bacterial cell wall synthesis inhibitor
7014	-29.91	cp	BRD-K05653692	DL-PDMP	Glucosyltransferase inhibitor
7010	-29.88	cp	BRD-K76840893	RS-17053	Adrenergic receptor antagonist
7011	-29.88	cp	BRD-K44849676	capsazepine	TRPV agonist
7009	-29.86	cp	BRD-K10870738	CDC	Lipoxygenase inhibitor
7007	-29.83	cp	BRD-K62609077	scoulerine	Adrenergic receptor antagonist
7006	-29.82	cp	BRD-K94441233	mevastatin	HMGCR inhibitor
7005	-29.81	cp	BRD-K50866992	tropisetron	Serotonin receptor antagonist
6997	-29.51	cp	BRD-K84085265	CG-930	JNK inhibitor
6995	-29.5	cp	BRD-K11399644	phenformin	AMPK activator
6993	-29.46	cp	BRD-K62289640	lylamine	Cannabinoid receptor agonist
6987	-29.38	cp	BRD-K98521173	desoxycortone	Mineralocorticoid receptor agonist
6986	-29.36	cp	BRD-U25771771	WZ-4-145	EGFR inhibitor
6977	-29.03	cp	BRD-K18316707	O-1918	Cannabinoid receptor antagonist
6974	-28.96	cp	BRD-K66792149	quinoclamine	Algicide
6967	-28.72	cp	BRD-K77908580	entinostat	HDAC inhibitor
6960	-28.62	cp	BRD-A84327315	calcitriol	Vitamin D receptor agonist
6957	-28.55	cp	BRD-K27665173	D-64406	PDGFR receptor inhibitor
6954	-28.44	cp	BRD-K08998509	fananserin	Dopamine receptor antagonist
6949	-28.39	cp	BRD-K52721684	PCO-400	Potassium channel activator
6948	-28.27	cp	BRD-A59808129	guggulsterone	Cholesterol inhibitor
6945	-28.2	cp	BRD-U01690642	acetyl-geranyl-cysteine	Isoprenylated protein methylation inhibitor
6944	-28.17	cp	BRD-A84702196	penicillin	Bacterial cell wall synthesis inhibitor
6942	-28.1	cp	BRD-A70407468	PSB-36	Adenosine receptor antagonist
6941	-28.06	cp	BRD-K17743697	KB-R7943	Sodium/calcium exchange inhibitor
6940	-28.02	cp	BRD-K97399794	quercetin	Polar auxin transport inhibitor
6939	-27.99	cp	BRD-K14807180	SB-221284	Serotonin receptor antagonist
6938	-27.95	cp	BRD-K79090631	CGP-60474	CDK inhibitor
6932	-27.84	cp	BRD-K30197592	5-methoxytryptamine	Serotonin receptor agonist
6927	-27.76	cp	BRD-K65639003	icariin	Phosphodiesterase inhibitor
6925	-27.73	cp	BRD-A82590476	SDZ-NKT-343	Tachykinin antagonist
6924	-27.71	cp	BRD-K50135270	GBR-12935	Dopamine uptake inhibitor
6922	-27.65	cp	BRD-A58157837	butabindide	Tripeptidyl peptidase inhibitor
6920	-27.58	cp	BRD-K50168500	canertinib	EGFR inhibitor
6917	-27.55	cp	BRD-K22503835	scriptaid	HDAC inhibitor
6916	-27.53	cp	BRD-K33860217	CP-94253	Serotonin receptor agonist
6915	-27.49	cp	BRD-K85266041	DNQX	Glutamate receptor antagonist
6910	-27.36	cp	BRD-K87990216	piretanide	Glucocorticoid receptor agonist
6911	-27.36	cp	BRD-A20239487	atenolol	Adrenergic receptor antagonist
6906	-27.3	cp	BRD-A54596827	solifenacin	Acetylcholine receptor antagonist
6899	-27.17	cp	BRD-K63430059	methoxsalen	DNA synthesis inhibitor
6895	-27.05	cp	BRD-A30437061	camptothecin	Topoisomerase inhibitor
6888	-26.86	cp	BRD-K76617868	fasudil	Rho associated kinase inhibitor
6887	-26.84	cp	BRD-K04185004	oxybuprocaine	Local anesthetic
6885	-26.82	cp	BRD-K88871508	lisuride	Dopamine receptor agonist
6883	-26.8	cp	BRD-K79684402	RO-10-5824	Dopamine receptor agonist
6882	-26.79	cp	BRD-A20126139	medrysone	Glucocorticoid receptor agonist
6881	-26.72	cp	BRD-K76805682	SB-415286	Glycogen synthase kinase inhibitor
6878	-26.71	cp	BRD-M16762496	PIK-75	DNA protein kinase inhibitor
6879	-26.71	cp	BRD-K67102207	phenylbutyrate	HDAC inhibitor
6874	-26.69	cp	BRD-K79092138	nitrofural	Bacterial DNA inhibitor
6871	-26.66	cp	BRD-K95785537	PP-2	SRC inhibitor
6867	-26.59	cp	BRD-K29555132	arachidonamide	Cannabinoid receptor agonist
6864	-26.55	cp	BRD-K24859147	KIN001-242	Protein kinase inhibitor
6865	-26.55	cp	BRD-K64606589	apicidin	HDAC inhibitor
6862	-26.54	cp	BRD-K91904471	SD-169	p38 MAPK inhibitor
6860	-26.43	cp	BRD-K14920963	erythrosine	Coloring agent
6859	-26.39	cp	BRD-K97309399	thiothixene	Dopamine receptor antagonist
6854	-26.32	cp	BRD-K69650333	idarubicin	Topoisomerase inhibitor
6852	-26.29	cp	BRD-K89732114	trifluoperazine	Dopamine receptor antagonist
6847	-26.16	cp	BRD-A12560204	nitrendipine	Calcium channel blocker
6842	-26.1	cp	BRD-K18799075	BAY-59-3074	Cannabinoid receptor partial agonist
6841	-26.08	cp	BRD-K38615104	A-443644	AKT inhibitor
6840	-26.06	cp	BRD-K39120595	bithionol	Autotaxin inhibitor
6838	-26.05	cp	BRD-K52850071	JAK3-Inhibitor-II	JAK inhibitor
6836	-26.02	cp	BRD-K60770992	pergolide	Dopamine receptor agonist
6833	-26	cp	BRD-K88551539	CAY-10585	HIF modulator
6831	-25.96	cp	BRD-A11702965	chromomycin-a3	DNA binding agent
6830	-25.95	cp	BRD-K54472332	elvitegravir	HIV integrase inhibitor
6827	-25.89	cp	BRD-A53077924	tianeptine	Selective serotonin reuptake enhancer (SSRE)
6826	-25.86	cp	BRD-K66782112	BRD-K66782112	Histamine receptor antagonist
6819	-25.75	cp	BRD-K08554278	bisbenzimide	DNA binding agent
6817	-25.74	cp	BRD-A96897502	U-74389F	Lipid peroxidase inhibitor
6811	-25.66	cp	BRD-K22096725	ALW-II-49-7	Ephrin inhibitor
6807	-25.45	cp	BRD-K31987754	oleylethanolamide	Cannabinoid receptor agonist
6805	-25.44	cp	BRD-A33711280	metixene	Acetylcholine receptor antagonist
6806	-25.44	cp	BRD-K52522949	NCH-51	HDAC inhibitor
6804	-25.41	cp	BRD-A84481105	thioridazine	Dopamine receptor antagonist
6798	-25.27	cp	BRD-K19136521	indirubin	CDK inhibitor
6792	-25.12	cp	BRD-K41707108	ceramide	Phosphoenolpyruvate carboxylase activator
6790	-25.1	cp	BRD-K10136726	tosyllysyl-chloromethyl-ketone	Chymotrypsin inhibitor
6786	-25.05	cp	BRD-K17294426	clebopride	Dopamine receptor antagonist
6785	-25.04	cp	BRD-A25067867	benzatropine	Acetylcholine receptor antagonist
6780	-24.89	cp	BRD-K26134695	calpeptin	Calpain inhibitor
6776	-24.81	cp	BRD-K13926615	vardenafil	Phosphodiesterase inhibitor
6772	-24.7	cp	BRD-A46186775	hydrocortisone	Glucocorticoid receptor agonist
6770	-24.63	cp	BRD-K53979406	ALX-5407	Glycine transporter inhibitor
6766	-24.53	cp	BRD-K12120659	GR-144053	Integrin antagonist
6763	-24.43	cp	BRD-A04327189	synephrine	Adrenergic receptor agonist
6760	-24.31	cp	BRD-K98684188	GSK-0660	PPAR receptor antagonist
6758	-24.27	cp	BRD-K68437527	EMF-bca1-60	caspase inhibitor
6756	-24.19	cp	BRD-K06543683	bisindolylmaleimide-ix	CDK inhibitor
6752	-24.1	cp	BRD-A91008255	bepridil	Calcium channel blocker
6748	-24.01	cp	BRD-A00267231	hemado	Adenosine receptor agonist
6746	-23.97	cp	BRD-K23583188	lavendustin-a	EGFR inhibitor
6744	-23.96	cp	BRD-A50675702	fipronil	GABA gated chloride channel blocker
6745	-23.96	cp	BRD-K29950728	clomifene	Estrogen receptor antagonist
6740	-23.94	cp	BRD-K86930074	cediranib	KIT inhibitor
6738	-23.85	cp	BRD-K49865102	PD-0325901	MEK inhibitor
6734	-23.74	cp	BRD-A13650332	flucloxacillin	Bacterial cell wall synthesis inhibitor
6722	-23.53	cp	BRD-A01826957	xanthinol	Vasodilator
6720	-23.49	cp	BRD-K19111024	clofibric-acid	PPAR receptor agonist
6719	-23.47	cp	BRD-A45498368	WYE-125132	MTOR inhibitor
6715	-23.43	cp	BRD-A56892734	esomeprazole	ATPase inhibitor
6710	-23.37	cp	BRD-A19195498	trimipramine	Norepinephrine reuptake inhibitor
6707	-23.25	cp	BRD-K07996107	harpagoside	Acetylcholinesterase inhibitor
6706	-23.23	cp	BRD-A06784547	MRS-1334	Adenosine receptor antagonist
6705	-23.21	cp	BRD-K49372556	mofezolac	Cyclooxygenase inhibitor
6704	-23.18	cp	BRD-K30677119	PP-30	RAF inhibitor
6702	-23.16	cp	BRD-A39969961	eplerenone	Cytochrome P450 inhibitor
6700	-23.12	cp	BRD-U68942961	JW-7-24-1	LCK Inhibitor
6692	-22.95	cp	BRD-K13800121	parecoxib	Cyclooxygenase inhibitor
6689	-22.92	cp	BRD-K83322645	L-693403	Sigma receptor agonist
6685	-22.85	cp	BRD-K61269089	daphnetin	Protein kinase inhibitor
6682	-22.82	cp	BRD-K64857848	XMD-885	Leucine rich repeat kinase inhibitor
6678	-22.72	cp	BRD-K79124250	ioxaglic-acid	Radiopaque medium
6673	-22.64	cp	BRD-K92093830	doxorubicin	Topoisomerase inhibitor
6670	-22.61	cp	BRD-K23369905	oxiconazole	Bacterial cell wall synthesis inhibitor
6668	-22.57	cp	BRD-K45117373	Y-26763	Potassium channel activator
6665	-22.51	cp	BRD-K76775527	nimesulide	Cyclooxygenase inhibitor
6664	-22.5	cp	BRD-A31575449	CGP-20712	Adrenergic receptor antagonist
6659	-22.42	cp	BRD-K83988098	alvespimycin	HSP inhibitor
6655	-22.33	cp	BRD-K52080565	rilmenidine	Imidazoline receptor agonist
6653	-22.32	cp	BRD-K88625236	nonoxynol-9	Membrane integrity inhibitor
6645	-22.22	cp	BRD-K86958018	olvanil	TRPV agonist
6641	-22.14	cp	BRD-K97056771	HY-11007	BCR-ABL kinase inhibitor
6631	-22	cp	BRD-K25394294	oxaprozin	Cyclooxygenase inhibitor
6628	-21.94	cp	BRD-K80527266	triacsin-c	Adrenergic receptor antagonist
6629	-21.94	cp	BRD-A02367930	ethinyl-estradiol	DNA directed DNA polymerase stimulant
6626	-21.92	cp	BRD-A45333398	periplocymarin	Apoptosis stimulant
6624	-21.89	cp	BRD-K17705806	JTC-801	Opioid receptor antagonist
6621	-21.88	cp	BRD-K09668667	benzo(a)pyrene	Carcinogen
6622	-21.88	cp	BRD-K92731339	perindopril	ACE inhibitor
6623	-21.88	cp	BRD-K82381502	acetylcholine	Acetylcholine receptor agonist
6619	-21.86	cp	BRD-K11636097	JNJ-7706621	CDK inhibitor
6618	-21.85	cp	BRD-A22713669	BVT-948	Tyrosine phosphatase inhibitor
6617	-21.84	cp	BRD-M86331534	pyrvinium-pamoate	AKT inhibitor
6613	-21.81	cp	BRD-K79353516	indolophenanthridine	CALY activator
6611	-21.78	cp	BRD-A56987319	SQ-22536	Adenylyl cyclase inhibitor
6608	-21.72	cp	BRD-K69688083	mestinon	Cholinesterase inhibitor
6605	-21.67	cp	BRD-K50140147	NVP-TAE684	ALK inhibitor
6596	-21.6	cp	BRD-K50018155	RS-67506	Serotonin receptor partial agonist
6590	-21.54	cp	BRD-K27305650	LY-294002	MTOR inhibitor
6587	-21.45	cp	BRD-K04833372	GSK-1904529A	IGF-1 inhibitor
6585	-21.4	cp	BRD-A91555231	norepinephrine	Adrenergic receptor agonist
6582	-21.39	cp	BRD-K27871032	lysergol	Ergoline alkaloid
6581	-21.37	cp	BRD-M45964048	verteporfin	Photosensitizing agent
6580	-21.36	cp	BRD-K63641886	cefuroxime	Bacterial cell wall synthesis inhibitor
6574	-21.25	cp	BRD-K36198571	WAY-170523	Metalloproteinase inhibitor
6569	-21.18	cp	BRD-K65331431	retinyl	vitamin analog
6567	-21.14	cp	BRD-M41783010	acamprosate	Glutamate receptor antagonist
6564	-21.07	cp	BRD-A94669766	naringenin	Aromatase inhibitor
6562	-21.01	cp	BRD-K79877282	PF-543	Sphingosine kinase inhibitor
6561	-20.99	cp	BRD-K17674993	diflorasone	Corticosteroid agonist
6560	-20.98	cp	BRD-K70330367	amantadine	Glutamate receptor antagonist
6556	-20.9	cp	BRD-K82823076	RO-15-4513	GABA benzodiazepine site receptor inverse agonist
6555	-20.88	cp	BRD-K96402602	farnesylthiotriazole	PPMTase inhibitor
6554	-20.87	cp	BRD-K73109821	diazoxide	Potassium channel activator
6551	-20.79	cp	BRD-K72903603	zidovudine	Reverse transcriptase inhibitor
6548	-20.74	cp	BRD-A70649075	sulconazole	Sterol demethylase inhibitor
6543	-20.65	cp	BRD-K54095730	CMPD-1	p38 MAPK inhibitor
6541	-20.63	cp	BRD-K39621635	artemether	Antimalarial
6539	-20.6	cp	BRD-A02333338	cyclopamine	Smoothened receptor antagonist
6537	-20.51	cp	BRD-A35033682	eriodictyol	Cytochrome P450 inhibitor
6534	-20.4	cp	BRD-K06147391	telenzepine	Acetylcholine receptor antagonist
6533	-20.39	cp	BRD-K04412738	tramadol	Norepinephrine reuptake inhibitor
6530	-20.36	cp	BRD-A08877921	cephalotaxine	Protein synthesis inhibitor
6529	-20.34	cp	BRD-K64614248	salicin	Anti-inflammatory
6528	-20.33	cp	BRD-K47150025	KI-8751	VEGFR inhibitor
6526	-20.24	cp	BRD-K61951118	FG-7142	GABA benzodiazepine site receptor inverse agonist
6524	-20.23	cp	BRD-A75402480	desoxycorticosterone	Mineralocorticoid receptor agonist
6522	-20.19	cp	BRD-K24132293	piperlongumine	Glutathione transferase inhibitor
6520	-20.18	cp	BRD-A24381660	zeranol	Estrogen receptor agonist
6521	-20.18	cp	BRD-K20920669	cromoglicic-acid	Immunosuppressant
6517	-20.15	cp	BRD-A33833419	TER-14687	Inhibitor of translocation of PKCq in T cells
6515	-20.12	cp	BRD-K27450477	EHNA	Adenosine deaminase inhibitor
6512	-20.1	cp	BRD-K06980535	promazine	Dopamine receptor antagonist
6514	-20.1	cp	BRD-K89348303	ramipril	ACE inhibitor
6510	-19.96	cp	BRD-K08109516	L-701324	Glutamate receptor antagonist
6509	-19.94	cp	BRD-K60298136	ITE	Aryl hydrocarbon receptor agonist
6508	-19.93	cp	BRD-A43331270	niguldipine	Calcium channel blocker
6507	-19.91	cp	BRD-K10065684	dantron	Laxative
6506	-19.9	cp	BRD-A92585442	RU-28318	Cytochrome P450 inhibitor
6504	-19.87	cp	BRD-K06335600	tizanidine	Adrenergic receptor agonist
6502	-19.83	cp	BRD-K42748308	XE-991	Potassium channel blocker
6500	-19.78	cp	BRD-K33572481	taurodeoxycholic-acid	Bile acid
6499	-19.77	cp	BRD-A49370193	RO-60-0175	Serotonin receptor agonist
6497	-19.73	cp	BRD-K64935403	ebelactone-b	Lipase inhibitor
6496	-19.67	cp	BRD-K78431006	crizotinib	ALK inhibitor
6491	-19.62	cp	BRD-K84566043	fenpiverinium	Acetylcholine receptor antagonist
6484	-19.55	cp	BRD-K68103045	CGS-20625	Benzodiazepine receptor agonist
6480	-19.48	cp	BRD-K40992116	parachlorophenol	Anti-infective
6478	-19.43	cp	BRD-K73196317	urapidil	Adrenergic receptor antagonist
6474	-19.36	cp	BRD-K22662435	ganciclovir	DNA polymerase inhibitor
6472	-19.31	cp	BRD-K38305202	domperidone	Dopamine receptor antagonist
6466	-19.11	cp	BRD-K55301415	abiraterone	17,20 lyase inhibitor
6463	-19.08	cp	BRD-K96862998	pirfenidone	TGF beta receptor inhibitor
6460	-19.03	cp	BRD-K44442813	pidotimod	Interferon receptor agonist
6456	-18.98	cp	BRD-K08115555	tyrphostin-AG-1288	TNF production inhibitor
6448	-18.79	cp	BRD-K32744045	disulfiram	Aldehyde dehydrogenase inhibitor
6449	-18.79	cp	BRD-A43974499	reboxetine	Adrenergic receptor antagonist
6439	-18.66	cp	BRD-K66944906	fraxidin	Carbonic anhydrase inhibitor
6438	-18.63	cp	BRD-A47598013	citalopram	Serotonin reuptake inhibitor
6432	-18.59	cp	BRD-K55591206	epigallocatechin	Nitric oxide synthase inhibitor
6431	-18.58	cp	BRD-K80431395	triciribine	AKT inhibitor
6430	-18.57	cp	BRD-K93280214	gabazine	GABA receptor antagonist
6424	-18.47	cp	BRD-A84134924	pancuronium	Acetylcholine receptor antagonist
6421	-18.46	cp	BRD-K59570838	homoveratrylamine	Dopamine analog
6420	-18.44	cp	BRD-K54708045	nTZDpa	PPAR receptor agonist
6415	-18.3	cp	BRD-K09186807	KIN001-244	Phosphoinositide dependent kinase inhibitor
6411	-18.24	cp	BRD-K05350981	oligomycin-c	ATPase inhibitor
6409	-18.2	cp	BRD-K00673382	famotidine	Histamine receptor antagonist
6403	-18.09	cp	BRD-K67043667	altretamine	DNA synthesis inhibitor
6402	-18.05	cp	BRD-K60690191	MPEP	Glutamate receptor antagonist
6401	-18.03	cp	BRD-K91243525	SR-142948	Neurotensin receptor antagonist
6394	-17.91	cp	BRD-A65013509	oxybutynin	Acetylcholine receptor antagonist
6391	-17.89	cp	BRD-A76093993	cromakalim	Potassium channel activator
6390	-17.88	cp	BRD-K13810148	givinostat	HDAC inhibitor
6389	-17.85	cp	BRD-K15262564	mupirocin	Isoleucyl-tRNA synthetase inhibitor
6386	-17.76	cp	BRD-K81209159	herniarin	Acetylcholinesterase inhibitor
6383	-17.75	cp	BRD-A62057054	MDL-11939	Serotonin receptor antagonist
6377	-17.69	cp	BRD-K15868788	SDZ-205-557	Serotonin receptor antagonist
6365	-17.58	cp	BRD-A39747742	estradiol-valerate	Estrogen receptor agonist
6366	-17.58	cp	BRD-A06352508	SB-218078	CHK inhibitor
6364	-17.56	cp	BRD-K94270326	ecopipam	Dopamine receptor antagonist
6363	-17.55	cp	BRD-K89839824	raltitrexed	Thymidylate synthase inhibitor
6358	-17.5	cp	BRD-A78391468	prednisolone	Glucocorticoid receptor agonist
6355	-17.43	cp	BRD-K99749624	linifanib	PDGFR receptor inhibitor
6353	-17.4	cp	BRD-A02990301	lofexidine	Adrenergic receptor agonist
6354	-17.4	cp	BRD-K00959089	thenoyltrifluoroacetone	Chelating agent
6349	-17.31	cp	BRD-K32821942	azathioprine	Dehydrogenase inhibitor
6346	-17.3	cp	BRD-K05395900	nicotine	Acetylcholine receptor agonist
6342	-17.21	cp	BRD-K17743125	belinostat	HDAC inhibitor
6341	-17.2	cp	BRD-K34776109	glimepiride	Insulin secretagogue
6339	-17.19	cp	BRD-K98490050	amsacrine	Topoisomerase inhibitor
6338	-17.18	cp	BRD-A64125466	dehydrocholic-acid	choleretic agent
6336	-17.16	cp	BRD-K72676686	fluvoxamine	Selective serotonin reuptake inhibitor (SSRI)
6333	-17.14	cp	BRD-K59753853	MDL-29951	Glutamate receptor antagonist
6329	-17.07	cp	BRD-A46179541	doxapram	Potassium channel blocker
6324	-17.05	cp	BRD-K70881766	solanine	Acetylcholinesterase inhibitor
6323	-17.02	cp	BRD-A06390036	hydroquinidine	Antiarrhythmic
6322	-17	cp	BRD-K52397688	amperozide	Dopamine receptor antagonist
6321	-16.99	cp	BRD-K72222507	quinapril	ACE inhibitor
6317	-16.93	cp	BRD-K37798499	etoposide	Topoisomerase inhibitor
6311	-16.78	cp	BRD-K79116891	proxymetacaine	Sodium channel blocker
6306	-16.58	cp	BRD-A50157456	terbutaline	Adrenergic receptor agonist
6303	-16.52	cp	BRD-K08996725	zolantidine	Histamine receptor antagonist
6294	-16.3	cp	BRD-K96778649	tyrphostin-47	EGFR inhibitor
6290	-16.23	cp	BRD-K16664969	GTP-14564	FLT3 inhibitor
6287	-16.16	cp	BRD-K09635314	M-3M3FBS	phospholipase activator
6284	-16.08	cp	BRD-K76723084	isotretinoin	Retinoid receptor agonist
6274	-15.93	cp	BRD-K47631482	bromhexine	Mucolytic agent
6273	-15.9	cp	BRD-A95869247	indapamide	Thiazide diuretic
6272	-15.86	cp	BRD-K72703948	ZM-447439	Aurora kinase inhibitor
6269	-15.85	cp	BRD-K10705233	GW-405833	Cannabinoid receptor agonist
6264	-15.76	cp	BRD-K76304753	phenazopyridine	Local anesthetic
6263	-15.75	cp	BRD-K31912990	CGP-71683	Neuropeptide receptor antagonist
6261	-15.74	cp	BRD-K55424922	anpirtoline	Serotonin receptor agonist
6258	-15.73	cp	BRD-K56064827	EI-273	PKC inhibitor
6259	-15.73	cp	BRD-K05181084	NGB-2904	Dopamine receptor antagonist
6256	-15.7	cp	BRD-K90976994	dehydrocholic-acid	Bile acid
6253	-15.66	cp	BRD-K18618618	cimetidine	Histamine receptor antagonist
6247	-15.46	cp	BRD-K14888893	minoxidil	KATP activator
6244	-15.43	cp	BRD-K11911061	GR-127935	Serotonin receptor antagonist
6243	-15.42	cp	BRD-A16694057	bisphenol-a	PPAR receptor antagonist
6241	-15.39	cp	BRD-K68392338	ZK-93426	Benzodiazepine receptor antagonist
6239	-15.37	cp	BRD-K46742498	alosetron	Serotonin receptor antagonist
6240	-15.37	cp	BRD-K70281171	U-99194	Dopamine receptor antagonist
6237	-15.34	cp	BRD-K04877770	FTase-inhibitor-B581	Farnesyltransferase inhibitor
6234	-15.29	cp	BRD-K28907958	CD-437	Retinoid receptor agonist
6232	-15.26	cp	BRD-K03440695	boldine	Acetylcholine receptor antagonist
6231	-15.25	cp	BRD-K32318651	acyclovir	DNA polymerase inhibitor
6230	-15.23	cp	BRD-K36862742	hydroflumethiazide	Sodium/potassium/chloride transporter inhibitor
6227	-15.2	cp	BRD-A41451487	PK-11195	Benzodiazepine receptor antagonist
6228	-15.2	cp	BRD-K71860425	CDK2-5-inhibitor	CDK inhibitor
6225	-15.17	cp	BRD-K53913732	SB-408124	Orexin receptor antagonist
6226	-15.17	cp	BRD-A23290232	westcort	Glucocorticoid receptor agonist
6221	-15.09	cp	BRD-A75455249	kavain	Calcium channel modulator
6218	-15.01	cp	BRD-K82731415	olomoucine	CDK inhibitor
6216	-14.97	cp	BRD-K49519092	immethridine	Histamine receptor agonist
6214	-14.94	cp	BRD-K14441456	tyrphostin-AG-556	EGFR inhibitor
6212	-14.92	cp	BRD-K95763993	trapidil	PDGFR receptor inhibitor
6208	-14.89	cp	BRD-K62221994	T-98475	Gonadotropin releasing factor hormone receptor antagonist
6209	-14.89	cp	BRD-K72895815	SSR-69071	Leukocyte elastase inhibitor
6205	-14.82	cp	BRD-A68631409	evodiamine	ATPase inhibitor
6203	-14.81	cp	BRD-K02965346	SU-11274	Hepatocyte growth factor receptor inhibitor
6204	-14.81	cp	BRD-K40887525	ritanserin	Serotonin receptor antagonist
6201	-14.8	cp	BRD-K17306061	aprepitant	Tachykinin antagonist
6202	-14.8	cp	BRD-K27351809	nomegestrol	Progesterone receptor agonist
6199	-14.78	cp	BRD-K92301463	16,16-dimethylprostaglandin-e2	Prostanoid receptor agonist
6190	-14.68	cp	BRD-K01493881	apigenin	Casein kinase inhibitor
6182	-14.62	cp	BRD-K35483542	alitretinoin	Retinoid receptor agonist
6179	-14.56	cp	BRD-A65615053	zacopride	Serotonin receptor antagonist
6177	-14.53	cp	BRD-A11990600	lorazepam	Benzodiazepine receptor agonist
6175	-14.51	cp	BRD-A34806832	proscillaridin	ATPase inhibitor
6173	-14.49	cp	BRD-A88774919	doxycycline	Bacterial 30S ribosomal subunit inhibitor
6172	-14.48	cp	BRD-K64800655	PHA-793887	CDK inhibitor
6170	-14.44	cp	BRD-K80970344	pyrrolidine-dithiocarbamate	NFkB pathway inhibitor
6167	-14.39	cp	BRD-K72783841	tyrphostin-AG-555	EGFR inhibitor
6166	-14.37	cp	BRD-A66927094	nemonapride	Dopamine receptor antagonist
6164	-14.35	cp	BRD-A60294240	tribenoside	Anti-inflammatory
6163	-14.34	cp	BRD-A44448661	pentobarbital	Barbiturate antiepileptic
6161	-14.33	cp	BRD-A28105619	cucurbitacin-i	JAK inhibitor
6158	-14.28	cp	BRD-A53576514	orphenadrine	Acetylcholine receptor antagonist
6154	-14.24	cp	BRD-A33168282	sotalol	Adrenergic receptor antagonist
6147	-14.17	cp	BRD-K68997413	PF-3845	FAAH inhibitor
6145	-14.14	cp	BRD-K31283835	tofacitinib	JAK inhibitor
6143	-14.12	cp	BRD-K15834839	lobendazole	Anthelmintic
6141	-14.1	cp	BRD-K81225797	SCH-58261	Adenosine receptor antagonist
6142	-14.1	cp	BRD-K99029477	prometon	Photosynthesis inhibitor
6130	-13.99	cp	BRD-K68558722	deracoxib	Cyclooxygenase inhibitor
6129	-13.98	cp	BRD-K85133207	HDAC1-selective	HDAC inhibitor
6127	-13.96	cp	BRD-A01643550	prednisolone	Glucocorticoid receptor agonist
6125	-13.95	cp	BRD-K21350491	phenamil	TRPV antagonist
6123	-13.94	cp	BRD-A62071884	siguazodan	Phosphodiesterase inhibitor
6117	-13.89	cp	BRD-K42679050	Y-27152	Potassium channel activator
6116	-13.88	cp	BRD-A64297288	amlodipine	Calcium channel blocker
6114	-13.79	cp	BRD-K43736954	cortisone	Glucocorticoid receptor agonist
6111	-13.77	cp	BRD-K47659338	EMD-386088	Serotonin receptor agonist
6110	-13.75	cp	BRD-K30296925	flavokavain-b	Antineoplastic
6109	-13.74	cp	BRD-A78942461	ICI-118551	Adrenergic receptor antagonist
6107	-13.72	cp	BRD-A46393198	tetramisole	Immunostimulant
6105	-13.71	cp	BRD-K81128206	edrophonium	Acetylcholinesterase inhibitor
6102	-13.67	cp	BRD-A51393488	noscapine	Bradykinin receptor antagonist
6099	-13.63	cp	BRD-K76534306	enrofloxacin	Bacterial DNA gyrase inhibitor
6098	-13.59	cp	BRD-K40656405	L-165041	PPAR receptor agonist
6097	-13.56	cp	BRD-A22844106	tenoxicam	Cyclooxygenase inhibitor
6092	-13.47	cp	BRD-A69960130	bromocriptine	Dopamine receptor agonist
6093	-13.47	cp	BRD-K55344148	BU-224	Imidazoline receptor ligand
6091	-13.46	cp	BRD-K67868012	PI-103	MTOR inhibitor
6089	-13.45	cp	BRD-K76810206	nicergoline	Adrenergic receptor antagonist
6090	-13.45	cp	BRD-A65145453	ATPA	Glutamate receptor agonist
6087	-13.41	cp	BRD-A91866971	SQ-29548	Thromboxane receptor antagonist
6081	-13.35	cp	BRD-K68065987	MK-2206	AKT inhibitor
6076	-13.28	cp	BRD-K87142802	veliparib	PARP inhibitor
6073	-13.23	cp	BRD-A24817035	laudanosine	Central nervous system agent
6072	-13.2	cp	BRD-A97701745	pindolol	Adrenergic receptor antagonist
6069	-13.18	cp	BRD-K07212038	selinidin	Mast cell stabilizer
6070	-13.18	cp	BRD-K15086322	JNJ-10191584	Histamine receptor antagonist
6066	-13.08	cp	BRD-A36074203	remacemide	Glutamate receptor antagonist
6064	-13.06	cp	BRD-K10176267	L-701252	Glutamate receptor antagonist
6062	-13.05	cp	BRD-K81876028	CP-93129	Serotonin receptor agonist
6058	-13	cp	BRD-K57718010	pentylenetetrazol	GABA receptor antagonist
6055	-12.97	cp	BRD-M72442222	vicriviroc	CC chemokine receptor antagonist
6050	-12.89	cp	BRD-K94512704	spiramide	Dopamine receptor antagonist
6048	-12.88	cp	BRD-K66019333	oxantel	Anthelmintic
6043	-12.79	cp	BRD-A27489425	rolitetracycline	Bacterial 30S ribosomal subunit inhibitor
6041	-12.77	cp	BRD-K77171813	proxyfan	Histamine receptor modulator
6040	-12.76	cp	BRD-K05906022	limonin	HIV protease inhibitor
6033	-12.69	cp	BRD-K20197062	SA-94315	Caspase inhibitor
6029	-12.64	cp	BRD-K64514229	toltrazuril	Antiprotozoal
6028	-12.61	cp	BRD-K93880783	stavudine	DNA directed DNA polymerase inhibitor
6027	-12.6	cp	BRD-K91699951	benzonatate	Local anesthetic
6023	-12.53	cp	BRD-K14765469	vesamicol	Acetylcholinesterase inhibitor
6022	-12.48	cp	BRD-A37347161	BRL-52537	Opioid receptor agonist
6017	-12.4	cp	BRD-A48237631	mitomycin-c	DNA alkylating agent
6010	-12.34	cp	BRD-K16508793	diazepam	Benzodiazepine receptor agonist
6008	-12.32	cp	BRD-K22227508	targinine	Nitric oxide synthase inhibitor
6003	-12.2	cp	BRD-K52394958	GR-159897	Tachykinin antagonist
6002	-12.19	cp	BRD-K17561142	amiodarone	Potassium channel blocker
5998	-12.11	cp	BRD-K88358234	xaliproden	Serotonin receptor agonist
5997	-12.1	cp	BRD-K51313569	palbociclib	CDK inhibitor
5994	-12.04	cp	BRD-K87049188	fusaric-acid	Dopamine beta hydroxylase inhibitor
5990	-12	cp	BRD-K30867024	SB-216641	Serotonin receptor antagonist
5991	-12	cp	BRD-K55044200	amoxicillin	Penicillin binding protein inhibitor
5987	-11.93	cp	BRD-K50388907	fenofibrate	PPAR receptor agonist
5985	-11.91	cp	BRD-K21936341	oxotremorine	Acetylcholine receptor agonist
5983	-11.88	cp	BRD-A31007383	SDZ-WAG-994	Adenosine receptor agonist
5984	-11.88	cp	BRD-K87991767	umbelliferone	Cyclooxygenase inhibitor
5981	-11.86	cp	BRD-K89274813	DMP-543	Acetylcholine release stimulant
5978	-11.76	cp	BRD-K52751261	TAK-715	p38 MAPK inhibitor
5973	-11.72	cp	BRD-K92870997	pterostilbene	Cyclooxygenase inhibitor
5972	-11.71	cp	BRD-K92492521	LY-255283	Leukotriene receptor antagonist
5967	-11.64	cp	BRD-A15914070	4-hydroxy-2-nonenal	Cytotoxic lipid peroxidation product
5964	-11.63	cp	BRD-A39522003	OMDM-2	FAAH inhibitor
5965	-11.63	cp	BRD-A26032986	zaldaride	Calmodulin antagonist
5960	-11.58	cp	BRD-K62959606	sphingosine	Ceramidase inhibitor
5958	-11.57	cp	BRD-K84987553	MDM2-inhibitor	MDM inhibitor
5959	-11.57	cp	BRD-K57304726	PRE-084	Sigma receptor agonist
5956	-11.54	cp	BRD-A17065207	brefeldin-a	Protein synthesis inhibitor
5953	-11.46	cp	BRD-A67799922	phenoxybenzamine	Adrenergic receptor antagonist
5951	-11.43	cp	BRD-A67748489	K3644	Kinesin-like spindle protein inhibitor
5952	-11.43	cp	BRD-A25004090	erastin	Ion channel antagonist
5944	-11.35	cp	BRD-K17896185	FIT	Opioid receptor agonist
5939	-11.31	cp	BRD-K83289131	CAY-10618	NAMPT inhibitor
5940	-11.31	cp	BRD-K09631521	thiotepa	Cytochrome P450 inhibitor
5934	-11.26	cp	BRD-K80325895	eicosadienoic-acid	-666
5932	-11.24	cp	BRD-K53220666	trimetozine	Sedative
5931	-11.21	cp	BRD-K26573499	DMAB-anabaseine	Adrenergic receptor agonist
5927	-11.18	cp	BRD-K37130656	rivaroxaban	Coagulation inhibitor
5922	-11.09	cp	BRD-K12932420	YM-976	Phosphodiesterase inhibitor
5920	-11.05	cp	BRD-K15588452	R-96544	Serotonin receptor antagonist
5918	-11.04	cp	BRD-K51476772	ST-638	Tyrosine kinase inhibitor
5910	-10.92	cp	BRD-K93918653	quizartinib	FLT3 inhibitor
5909	-10.9	cp	BRD-K83637872	SANT-1	Smoothened receptor antagonist
5908	-10.85	cp	BRD-K70241288	L-692585	Growth hormone releasing peptide ligand agonist
5905	-10.78	cp	BRD-K71103788	duloxetine	Serotonin reuptake inhibitor
5903	-10.76	cp	BRD-K31792052	pifithrin	Interleukin receptor antagonist
5902	-10.75	cp	BRD-A99449986	MT-21	Caspase activator
5898	-10.73	cp	BRD-K97752965	nicorandil	Nitric oxide donor
5896	-10.72	cp	BRD-K64755930	etazolate	Phosphodiesterase inhibitor
5892	-10.65	cp	BRD-K55420858	mirin	MRE11A exonuclease inhibitor
5893	-10.65	cp	BRD-A42759514	ornidazole	Antiprotozoal
5888	-10.61	cp	BRD-A49734948	foliosidine	Plant alkaloid
5885	-10.57	cp	BRD-K00234327	RU-24969	Serotonin receptor agonist
5882	-10.53	cp	BRD-K74133369	oligomycin-a	ATP synthase inhibitor
5881	-10.52	cp	BRD-K33583600	isoliquiritigenin	Guanylate cyclase activator
5877	-10.47	cp	BRD-K44899736	RO-16-6941	Monoamine oxidase inhibitor
5879	-10.47	cp	BRD-K91601245	mercaptopurine	Immunosuppressant
5872	-10.44	cp	BRD-K34092021	arvanil	TRPV agonist
5871	-10.39	cp	BRD-A94709349	metaxalone	Muscle relaxant
5869	-10.37	cp	BRD-A81795050	U-18666A	Oxidosqualene cyclase inhibitor
5867	-10.36	cp	BRD-K07117950	imperatorin	CDK inhibitor
5868	-10.36	cp	BRD-K45479396	BP-554	Serotonin receptor agonist
5866	-10.34	cp	BRD-K06926592	tretinoin	Retinoid receptor agonist
5858	-10.16	cp	BRD-A22143024	estropipate	Estrogen receptor agonist
5856	-10.14	cp	BRD-K20755323	SA-792728	Sphingosine kinase inhibitor
5847	-10.07	cp	BRD-A14966924	alaproclate	Serotonin receptor antagonist
5846	-10.06	cp	BRD-K58299615	RO-90-7501	Beta amyloid inhibitor
5843	-10	cp	BRD-K01292756	pimozide	Dopamine receptor antagonist
5840	-9.98	cp	BRD-K56558538	ambroxol	Sodium channel blocker
5830	-9.89	cp	BRD-K61177364	NBI-27914	CRF receptor antagonist
5826	-9.85	cp	BRD-A38749782	fludrocortisone	Glucocorticoid receptor agonist
5822	-9.79	cp	BRD-K06817181	BRD-K06817181	JAK inhibitor
5818	-9.72	cp	BRD-A14798026	mestranol	Estrogen receptor agonist
5815	-9.68	cp	BRD-A09467419	mebeverine	Acetylcholine receptor antagonist
5812	-9.66	cp	BRD-K46317332	proadifen	Nitric oxide synthase inhibitor
5810	-9.63	cp	BRD-K93332168	isocarboxazid	Monoamine oxidase inhibitor
5807	-9.6	cp	BRD-K71003802	hippeastrine	Plant alkaloid
5808	-9.6	cp	BRD-A51820102	econazole	Bacterial cell wall synthesis inhibitor
5809	-9.6	cp	BRD-K76133116	benzydamine	Membrane integrity inhibitor
5804	-9.57	cp	BRD-K73999723	telmisartan	Angiotensin receptor antagonist
5799	-9.5	cp	BRD-K60160658	tiagabine	GABA uptake inhibitor
5796	-9.45	cp	BRD-K89997465	chlorpromazine	Dopamine receptor antagonist
5794	-9.41	cp	BRD-K16336526	capsaicin	TRPV agonist
5793	-9.4	cp	BRD-A01320529	salmeterol	Adrenergic receptor agonist
5792	-9.38	cp	BRD-K33864865	LY-225910	CCK receptor antagonist
5789	-9.34	cp	BRD-K43068349	AMG-9810	TRPV antagonist
5787	-9.31	cp	BRD-K34415467	trimethobenzamide	Histamine receptor antagonist
5788	-9.31	cp	BRD-K50660797	epicatechin	Bacterial DNA gyrase inhibitor
5781	-9.24	cp	BRD-K01815685	indole	aryl hydrocarbon receptor agonist
5780	-9.23	cp	BRD-A77291778	cyclopentolate	Acetylcholine receptor antagonist
5779	-9.22	cp	BRD-A28422058	L-689560	Glutamate receptor antagonist
5778	-9.21	cp	BRD-K69600043	thiethylperazine	Dopamine receptor antagonist
5775	-9.18	cp	BRD-K81783531	VX-222	HCV inhibitor
5773	-9.17	cp	BRD-K11158509	tyrphostin-B44	EGFR inhibitor
5769	-9.13	cp	BRD-K14618467	IKK-16	IKK inhibitor
5766	-9.1	cp	BRD-A24543851	nornicotine	Acetylcholine receptor agonist
5762	-9.06	cp	BRD-K37618799	MRS-1220	Adenosine receptor antagonist
5759	-9.03	cp	BRD-A15131297	benazepril	ACE inhibitor
5755	-9	cp	BRD-K80451230	zamifenacin	Acetylcholine receptor antagonist
5756	-9	cp	BRD-K85603128	resorcinol	Phosphodiesterase inhibitor
5750	-8.98	cp	BRD-K54314721	zolmitriptan	Serotonin receptor agonist
5752	-8.98	cp	BRD-A87848830	bimatoprost	Prostanoid receptor agonist
5739	-8.91	cp	BRD-K61097567	SB-218795	Tachykinin antagonist
5735	-8.85	cp	BRD-K97118047	4,5,6,7-tetrabromobenzotriazole	Casein kinase inhibitor
5732	-8.84	cp	BRD-K51816706	oxindole-I	VEGFR inhibitor
5725	-8.77	cp	BRD-K73991644	isoquercetin	Aldose reductase inhibitor
5726	-8.77	cp	BRD-A02189320	met-leu-phe	-666
5724	-8.75	cp	BRD-K12906962	dichlorobenzamil	Sodium/calcium exchange inhibitor
5721	-8.74	cp	BRD-A80502530	cinobufagin	ATPase inhibitor
5722	-8.74	cp	BRD-K81521265	dicyclohexylurea	Epoxide hydolase inhibitor
5714	-8.67	cp	BRD-K17497770	butein	EGFR inhibitor
5715	-8.67	cp	BRD-K78599730	manumycin-a	Farnesyltransferase inhibitor
5708	-8.59	cp	BRD-K56001384	antimycin-a	ATP synthase inhibitor
5706	-8.57	cp	BRD-K18909381	CGS-12066B	Serotonin receptor agonist
5692	-8.46	cp	BRD-A63546914	RO-04-5595	Glutamate receptor antagonist
5693	-8.46	cp	BRD-K60640630	mometasone	Glucocorticoid receptor agonist
5694	-8.46	cp	BRD-A35623999	CGP-37157	L-type calcium channel blocker
5688	-8.42	cp	BRD-K47717570	NBQX	Glutamate receptor antagonist
5689	-8.42	cp	BRD-K62736196	guanabenz	-666
5676	-8.25	cp	BRD-A69636825	diltiazem	Calcium channel blocker
5670	-8.21	cp	BRD-K26521938	dinoprostone	Prostanoid receptor agonist
5671	-8.21	cp	BRD-K96271548	coumaric-acid	Antioxidant
5665	-8.16	cp	BRD-U73238814	QL-XI-92	DDR1 inhibitor
5663	-8.15	cp	BRD-A57382968	piroxicam	Cyclooxygenase inhibitor
5661	-8.14	cp	BRD-K10974103	diloxanide	Protein synthesis inhibitor
5659	-8.12	cp	BRD-K70487031	flupentixol	Dopamine receptor antagonist
5660	-8.12	cp	BRD-A00993607	alprenolol	Adrenergic receptor antagonist
5658	-8.11	cp	BRD-K95609758	BMS-191011	Potassium channel activator
5657	-8.1	cp	BRD-K93433262	alfacalcidol	Vitamin D receptor agonist
5653	-8.07	cp	BRD-K59773493	benzohydroxamic-acid	Antifungal
5654	-8.07	cp	BRD-K60174629	z-prolyl-prolinal	Prolyl endopeptidase inhibitor
5649	-8.02	cp	BRD-K12867552	THM-I-94	HDAC inhibitor
5648	-8.01	cp	BRD-K36009368	NNC-63-0532	Opioid receptor agonist
5646	-8	cp	BRD-K30563334	rifabutin	Protein synthesis inhibitor
5639	-7.89	cp	BRD-A18620900	estriol	Estrogen receptor agonist
5636	-7.87	cp	BRD-A94756469	digoxin	ATPase inhibitor
5637	-7.87	cp	BRD-K02265150	amoxapine	Norepinephrine reuptake inhibitor
5629	-7.8	cp	BRD-K64610608	EMF-bca1-57	caspase inhibitor
5624	-7.77	cp	BRD-K91442916	CAM-9-026	Membrane metalloendopeptidase inhibitor
5625	-7.77	cp	BRD-K16233984	eriochrome-black-t	Azo dye
5623	-7.76	cp	BRD-K54771420	glycocholic-acid	Cholesterol inhibitor
5620	-7.73	cp	BRD-K77793136	hydroxyfasudil	Rho associated kinase inhibitor
5618	-7.67	cp	BRD-K15891719	tenofovir	Reverse transcriptase inhibitor
5615	-7.65	cp	BRD-K09416995	lovastatin	HMGCR inhibitor
5616	-7.65	cp	BRD-A24429032	HEAT	Adrenergic receptor antagonist
5612	-7.64	cp	BRD-A51182606	chloramphenicol	Protein synthesis inhibitor
5609	-7.63	cp	BRD-K32610195	androstenedione	Cytochrome P450 inhibitor
5610	-7.63	cp	BRD-A42831637	tetrahydrocannabinol-7-oic-acid	Anti-inflammatory
5606	-7.62	cp	BRD-A82371568	clofarabine	Ribonucleoside reductase inhibitor
5608	-7.62	cp	BRD-K07237224	moclobemide	Monoamine oxidase inhibitor
5601	-7.55	cp	BRD-K98157055	SIB-1757	Glutamate receptor antagonist
5602	-7.55	cp	BRD-A93236127	digitoxin	ATPase inhibitor
5599	-7.51	cp	BRD-A31801025	formestane	Aromatase inhibitor
5597	-7.49	cp	BRD-K66296774	fluvastatin	HMGCR inhibitor
5594	-7.47	cp	BRD-A02176148	tubaic-acid	Mitochondrial complex I inhibitor
5579	-7.29	cp	BRD-K04923131	GSK-3-inhibitor-IX	Glycogen synthase kinase inhibitor
5580	-7.29	cp	BRD-K44084986	Y-27632	Rho associated kinase inhibitor
5578	-7.28	cp	BRD-K13725475	rhodomyrtoxin	Cytotoxic agent
5575	-7.24	cp	BRD-K35498378	alrestatin	Aldose reductase inhibitor
5570	-7.19	cp	BRD-K60274257	dephostatin	Tyrosine phosphatase inhibitor
5567	-7.14	cp	BRD-K16554956	PTB1	AMPK activator
5565	-7.12	cp	BRD-K71731651	PNU-120596	Acetylcholine receptor agonist
5555	-7	cp	BRD-K15933101	ropinirole	Dopamine receptor agonist
5550	-6.95	cp	BRD-K66788707	fludarabine	DNA synthesis inhibitor
5547	-6.94	cp	BRD-K33211335	dextromethorphan	Glutamate receptor antagonist
5545	-6.91	cp	BRD-A29731977	17-hydroxyprogesterone-caproate	progesterone receptor agonist
5544	-6.9	cp	BRD-K01095011	finasteride	5-alpha reductase inhibitor
5542	-6.87	cp	BRD-K08219523	5-nonyloxytryptamine	Serotonin receptor agonist
5539	-6.84	cp	BRD-K97810537	beclometasone	Glucocorticoid receptor agonist
5533	-6.81	cp	BRD-K46018455	bezafibrate	PPAR receptor agonist
5536	-6.81	cp	BRD-A31159102	fluoxetine	Selective serotonin reuptake inhibitor (SSRI)
5530	-6.8	cp	BRD-A26845397	isamoltan	Adrenergic receptor antagonist
5529	-6.78	cp	BRD-K22193694	dioxybenzone	Topical sunscreen agent
5524	-6.74	cp	BRD-K43468059	byssochlamic-acid	Mycotoxin
5519	-6.7	cp	BRD-A93659613	GR-89696	Opioid receptor agonist
5516	-6.69	cp	BRD-K51541829	RO-25-6981	Ionotropic glutamate receptor antagonist
5517	-6.69	cp	BRD-A30435184	metergoline	Dopamine receptor agonist
5514	-6.65	cp	BRD-A43150328	penicillic-acid	other antibiotic
5511	-6.61	cp	BRD-A29734509	disopyramide	Sodium channel blocker
5510	-6.6	cp	BRD-K42095107	daidzein	Estrogen receptor agonist
5508	-6.59	cp	BRD-K35573744	erbstatin-analog	EGFR inhibitor
5506	-6.58	cp	BRD-K63504947	semaxanib	VEGFR inhibitor
5495	-6.45	cp	BRD-K29458283	chlorambucil	DNA inhibitor
5491	-6.37	cp	BRD-K37312348	kenpaullone	CDK inhibitor
5489	-6.35	cp	BRD-K94689771	pinocembrin	CYP1B1 inhibitor
5487	-6.34	cp	BRD-A84389091	L-655708	GABA receptor inverse agonist
5480	-6.27	cp	BRD-K14536225	piceid	Glucosidase inhibitor
5479	-6.26	cp	BRD-K47207162	zimelidine	Serotonin reuptake inhibitor
5474	-6.23	cp	BRD-A81177136	KN-62	Calcium-calmodulin dependent protein kinase inhibitor
5470	-6.21	cp	BRD-K75478907	GS-39783	GABA receptor modulator
5465	-6.16	cp	BRD-K45068323	W-13	Calmodulin antagonist
5466	-6.16	cp	BRD-K00603606	ticlopidine	Purinergic receptor antagonist
5463	-6.13	cp	BRD-K35430135	SR-59230A	Adrenergic receptor antagonist
5459	-6.06	cp	BRD-K64310881	MW-STK33-3B	Potassium channel activator
5457	-6.05	cp	BRD-K68190965	GR-46611	Serotonin receptor agonist
5456	-6.04	cp	BRD-A16332958	modafinil	Adrenergic receptor agonist
5455	-6.02	cp	BRD-K15409150	penfluridol	T-type calcium channel blocker
5449	-5.96	cp	BRD-K33818169	GW-3965	LXR agonist
5447	-5.95	cp	BRD-K17110974	aristolochic-acid	Phospholipase inhibitor
5442	-5.91	cp	BRD-K15600710	obatoclax	BCL inhibitor
5437	-5.84	cp	BRD-K45446451	JZL-184	Monoacylglucerol lipase inhibitor
5433	-5.79	cp	BRD-K53123955	niridazole	Phosphofructokinase inhibitor
5429	-5.74	cp	BRD-A18497530	5-iodotubercidin	Adenosine kinase inhibitor
5428	-5.73	cp	BRD-K61250553	loperamide	Opioid receptor agonist
5423	-5.69	cp	BRD-K13544237	r(-)-propylnorapomorphine	Dopamine receptor agonist
5419	-5.67	cp	BRD-U66370498	androstanol	CAR antagonist
5418	-5.66	cp	BRD-A65280694	molindone	Dopamine receptor antagonist
5413	-5.6	cp	BRD-K19533706	tranilast	Angiogenesis inhibitor
5410	-5.57	cp	BRD-K23383398	T-0901317	LXR agonist
5409	-5.55	cp	BRD-A98299281	velnacrine	cholinesterase inhibitor
5403	-5.5	cp	BRD-A80793822	pemoline	Dopamine receptor agonist
5401	-5.48	cp	BRD-A50928468	norgestrel	Progesterone receptor agonist
5394	-5.44	cp	BRD-A21723284	naltriben	Opioid receptor antagonist
5393	-5.43	cp	BRD-K58772419	AZD-6482	PI3K inhibitor
5390	-5.42	cp	BRD-K12079898	PD-160170	Neuropeptide receptor antagonist
5392	-5.42	cp	BRD-K37991163	paroxetine	Selective serotonin reuptake inhibitor (SSRI)
5389	-5.4	cp	BRD-K71926323	marbofloxacin	Bacterial DNA gyrase inhibitor
5386	-5.39	cp	BRD-A54880345	etomidate	GABA receptor modulator
5378	-5.32	cp	BRD-A39052811	mosapride	Serotonin receptor agonist
5375	-5.31	cp	BRD-A16311756	profenamine	Butyrylcholinesterase inhibitor
5374	-5.3	cp	BRD-K21733600	rofecoxib	Cyclooxygenase inhibitor
5370	-5.28	cp	BRD-K71534238	GW-9508	Free fatty acid receptor agonist
5369	-5.27	cp	BRD-A05352148	ipratropium	Acetylcholine receptor antagonist
5368	-5.25	cp	BRD-K03642198	AY-9944	Hedgehog pathway modulator
5354	-5.1	cp	BRD-K51066026	aminoindazole	Ionophore
5352	-5.08	cp	BRD-K33312228	halometasone	Glucocorticoid receptor agonist
5348	-5.01	cp	BRD-K67439147	SIB-1893	Glutamate receptor antagonist
5340	-4.97	cp	BRD-K91900765	VX-745	p38 MAPK inhibitor
5342	-4.97	cp	BRD-K63068307	ZSTK-474	PI3K inhibitor
5331	-4.88	cp	BRD-K05977355	fluconazole	Sterol demethylase inhibitor
5328	-4.84	cp	BRD-K08417745	SID-26681509	Cathepsin inhibitor
5320	-4.73	cp	BRD-K30240666	clemastine	Histamine receptor antagonist
5319	-4.72	cp	BRD-K50859149	sulfafurazole	Bacterial antifolate
5317	-4.71	cp	BRD-K16277217	piperacetazine	Dopamine receptor antagonist
5316	-4.7	cp	BRD-K39391626	ethylestrenol	Progesterone receptor agonist
5314	-4.69	cp	BRD-A29426959	carbinoxamine	Histamine receptor antagonist
5310	-4.65	cp	BRD-K71799949	carbamazepine	Carboxamide antiepileptic
5308	-4.64	cp	BRD-K67977190	eprosartan	Angiotensin receptor antagonist
5309	-4.64	cp	BRD-K82255054	propofol	GABA receptor agonist
5304	-4.63	cp	BRD-K95435023	PHA-665752	c-Met inhibitor
5303	-4.62	cp	BRD-K38323065	phenacetin	Cyclooxygenase inhibitor
5302	-4.61	cp	BRD-A29485665	bicalutamide	Androgen receptor antagonist
5299	-4.58	cp	BRD-K67537649	PQ-401	IGF-1 inhibitor
5294	-4.57	cp	BRD-A92537424	danazol	Estrogen receptor antagonist
5288	-4.55	cp	BRD-A68888262	azelastine	Histamine receptor antagonist
5289	-4.55	cp	BRD-A01145011	zebularine	DNA methyltransferase inhibitor
5292	-4.55	cp	BRD-K53737926	amitriptyline	Norepinephrine inhibitor
5281	-4.48	cp	BRD-A95513702	androsta-1,4-dien-3,17-dione	Aromatase inhibitor
5273	-4.43	cp	BRD-A96456596	FPL-55712	Leukotriene receptor antagonist
5268	-4.42	cp	BRD-K63923597	barasertib	Aurora kinase inhibitor
5260	-4.33	cp	BRD-A24122750	saclofen	GABA receptor antagonist
5259	-4.32	cp	BRD-A64092382	mexiletine	Sodium channel blocker
5256	-4.3	cp	BRD-K68132782	terbinafine	Fungal squalene epoxidase inhibitor
5248	-4.23	cp	BRD-K98426715	tubacin	HDAC inhibitor
5245	-4.22	cp	BRD-K52020312	metronidazole	DNA inhibitor
5234	-4.12	cp	BRD-K32398298	alprazolam	Benzodiazepine receptor agonist
5235	-4.12	cp	BRD-K12357156	AG-490	EGFR inhibitor
5236	-4.12	cp	BRD-A15034104	bergenin	Interleukin inhibitor
5232	-4.09	cp	BRD-K88429204	pyrimethamine	Dihydrofolate reductase inhibitor
5229	-4.05	cp	BRD-K37194137	III606050	Cytochrome P450 inhibitor
5220	-4	cp	BRD-A05186015	bupropion	Dopamine uptake inhibitor
5211	-3.95	cp	BRD-A91452556	estradiol-cypionate	Estrogen receptor agonist
5215	-3.95	cp	BRD-A99833829	bethanechol	Acetylcholine receptor agonist
5207	-3.91	cp	BRD-A75552914	isoxicam	Cyclooxygenase inhibitor
5206	-3.9	cp	BRD-K67783091	haloperidol	Dopamine receptor antagonist
5199	-3.88	cp	BRD-K94176593	TWS-119	Glycogen synthase kinase inhibitor
5200	-3.88	cp	BRD-K08890269	CO-102862	Sodium channel blocker
5195	-3.84	cp	BRD-K66175015	afatinib	EGFR inhibitor
5194	-3.83	cp	BRD-K92015269	GBR-12783	Dopamine uptake inhibitor
5192	-3.81	cp	BRD-K33459542	ditolylguanidine	Sigma receptor agonist
5184	-3.77	cp	BRD-K16485616	mocetinostat	HDAC inhibitor
5185	-3.77	cp	BRD-K11801786	trimidox	Ribonucleotide reductase inhibitor
5175	-3.74	cp	BRD-K97509413	coumestrol	Estrogen receptor agonist
5176	-3.74	cp	BRD-K24201553	SB-269970	Serotonin receptor antagonist
5170	-3.7	cp	BRD-K29313308	HDAC3-selective	HDAC inhibitor
5161	-3.67	cp	BRD-A71262238	nafadotride	Dopamine receptor antagonist
5162	-3.67	cp	BRD-A16700644	isoxsuprine	Adrenergic receptor agonist
5156	-3.66	cp	BRD-K06753942	nobiletin	MEK inhibitor
5152	-3.64	cp	BRD-K76587808	fraxetin	Antioxidant
5144	-3.56	cp	BRD-K57080016	selumetinib	MEK inhibitor
5134	-3.51	cp	BRD-K13049116	BMS-754807	IGF-1 inhibitor
5130	-3.5	cp	BRD-A11135865	nor-binaltorphimine	Opioid receptor antagonist
5129	-3.49	cp	BRD-A58048407	nimodipine	Calcium channel blocker
5123	-3.45	cp	BRD-K99818283	PIK-90	PI3K inhibitor
5118	-3.42	cp	BRD-K99616396	motesanib	KIT inhibitor
5117	-3.41	cp	BRD-A68039575	liquiritigenin	Aromatase inhibitor
5105	-3.38	cp	BRD-K71266197	PSB-06126	NTPDase inhibitor
5106	-3.38	cp	BRD-A36066264	estradiol-benzoate	Estrogen receptor agonist
5107	-3.38	cp	BRD-K05396879	15-delta-prostaglandin-j2	PPAR receptor agonist
5098	-3.3	cp	BRD-K90543092	levonorgestrel	Estrogen receptor agonist
5087	-3.28	cp	BRD-K11663430	pyroxamide	HDAC inhibitor
5088	-3.28	cp	BRD-A97437073	rosiglitazone	Insulin sensitizer
5084	-3.25	cp	BRD-A62525898	prednisone	Glucocorticoid receptor agonist
5083	-3.24	cp	BRD-A31312900	montelukast	Leukotriene receptor antagonist
5076	-3.22	cp	BRD-K85119730	tolbutamide	ATP channel blocker
5072	-3.21	cp	BRD-K18059238	gamma-linolenic-acid	Cyclooxygenase inhibitor
5068	-3.17	cp	BRD-K39111395	BCL2-inhibitor	BCL inhibitor
5055	-3.1	cp	BRD-K59574735	ubenimex	Leukotriene inhibitor
5056	-3.1	cp	BRD-K46937689	phenazone	Cyclooxygenase inhibitor
5058	-3.1	cp	BRD-K68407802	KIN001-055	EGFR inhibitor
5052	-3.08	cp	BRD-K53263234	CITCO	CAR agonist
5039	-3.05	cp	BRD-K73319509	PF-04217903	c-Met inhibitor
5034	-3	cp	BRD-K18855837	varenicline	Acetylcholine receptor agonist
5035	-3	cp	BRD-A08187463	racecadotril	Enkephalinase inhibitor
5033	-2.99	cp	BRD-A64479082	quinidine	Sodium channel blocker
5027	-2.96	cp	BRD-K67013324	luzindole	Melatonin receptor antagonist
5013	-2.92	cp	BRD-A93206962	L-755507	Adrenergic receptor agonist
5008	-2.89	cp	BRD-K07507905	BRL-37344	Adrenergic receptor agonist
4997	-2.82	cp	BRD-A84389633	tropanyl-3,5-dimethylbenzoate	Serotonin receptor antagonist
4988	-2.78	cp	BRD-K43880410	pregnenolone	glutamate receptor modulator
4989	-2.78	cp	BRD-A09828896	SKF-81297	Dopamine receptor agonist
4990	-2.78	cp	BRD-K14693417	cinchonine	P-glycoprotein inhibitor
4991	-2.78	cp	BRD-K09907482	PRL-3-inhibitor-I	Tyrosine phosphatase inhibitor
4982	-2.75	cp	BRD-K66766661	17-beta-estradiol	Estrogen receptor agonist
4977	-2.73	cp	BRD-K92760278	riboflavin	Vitamin B
4965	-2.68	cp	BRD-K10961822	latanoprost	Prostanoid receptor agonist
4966	-2.68	cp	BRD-K61993165	niacin	NAD precursor with lipid lowering effects
4967	-2.68	cp	BRD-K12260308	xanthoxyline	Antifungal
4963	-2.66	cp	BRD-A38030642	cyclosporin-a	Calcineurin inhibitor
4957	-2.64	cp	BRD-K61323504	SB-225002	CC chemokine receptor antagonist
4961	-2.64	cp	BRD-A44090213	indoprofen	Cyclooxygenase inhibitor
4949	-2.61	cp	BRD-K75181824	acetyl-geranygeranyl-cysteine	Inhibitor of methyl esterification of geranylgeranylated proteins
4950	-2.61	cp	BRD-K09638361	SA-63133	-666
4941	-2.57	cp	BRD-K05977823	tenovins	SIRT inhibitor
4943	-2.57	cp	BRD-K53857191	risperidone	Dopamine receptor antagonist
4928	-2.54	cp	BRD-K99063460	didanosine	Nucleoside reverse transcriptase inhibitor
4929	-2.54	cp	BRD-K41713976	E-4031	Potassium channel blocker
4916	-2.5	cp	BRD-K85503079	perospirone	Dopamine receptor antagonist
4917	-2.5	cp	BRD-K95676198	JAK3-inhibitor-V	JAK inhibitor
4918	-2.5	cp	BRD-K72541103	JAK3-inhibitor-I	JAK inhibitor
4919	-2.5	cp	BRD-K82561139	ricinine	Casein kinase inhibitor
4922	-2.5	cp	BRD-A24514565	warfarin	Vitamin K antagonist
4923	-2.5	cp	BRD-K98548675	parthenolide	NFkB pathway inhibitor
4913	-2.47	cp	BRD-K94080537	diethyltoluamide	DEET activator of fly antenna ionotropic receptor IR40a
4915	-2.47	cp	BRD-A09722536	cyclophosphamide	DNA alkylating agent
4904	-2.43	cp	BRD-K70401845	erlotinib	EGFR inhibitor
4905	-2.43	cp	BRD-K14681867	somatostatin	Somatostatin receptor agonist
4906	-2.43	cp	BRD-K20995441	U-54494A	Opioid receptor agonist
4907	-2.43	cp	BRD-K79145749	dibenzepin	Norepinephrine reuptake inhibitor
4891	-2.39	cp	BRD-A64977602	mirtazapine	Adrenergic receptor antagonist
4887	-2.36	cp	BRD-K05804044	AZ-628	RAF inhibitor
4880	-2.33	cp	BRD-K04546108	JAK3-inhibitor-VI	JAK inhibitor
4875	-2.3	cp	BRD-A79672927	tropicamide	Acetylcholine receptor antagonist
4869	-2.29	cp	BRD-K75641298	metoclopramide	Dopamine receptor antagonist
4870	-2.29	cp	BRD-M00539986	formoterol	Adrenergic receptor agonist
4871	-2.29	cp	BRD-K98769987	flumazenil	Benzodiazepine receptor antagonist
4863	-2.26	cp	BRD-K84175871	pseudoephedrine	Adrenergic receptor agonist
4866	-2.26	cp	BRD-K78126613	menadione	Mitochondrial DNA polymerase inhibitor
4862	-2.25	cp	BRD-A14395271	mesoridazine	Dopamine receptor antagonist
4855	-2.22	cp	BRD-A75478957	PD-166793	Metalloproteinase inhibitor
4856	-2.22	cp	BRD-K72816382	cinalukast	Leukotriene receptor antagonist
4859	-2.22	cp	BRD-K28183345	proguanil	Dihydrofolate reductase inhibitor
4844	-2.18	cp	BRD-A55756846	H-7	PKA inhibitor
4845	-2.18	cp	BRD-K59331372	SB-366791	TRPV antagonist
4846	-2.18	cp	BRD-K11163873	phenanthridone	PARP inhibitor
4847	-2.18	cp	BRD-K90789829	nefazodone	Adrenergic inhibitor
4838	-2.15	cp	BRD-K61480498	epoxycholesterol	LXR agonist
4837	-2.14	cp	BRD-A47494775	dipivefrine	Adrenergic receptor agonist
4813	-2.08	cp	BRD-K00206590	P-1075	ATP channel activator
4814	-2.08	cp	BRD-K74141488	naftifine	Fungal squalene epoxidase inhibitor
4815	-2.08	cp	BRD-K73589491	nizatidine	Histamine receptor antagonist
4816	-2.08	cp	BRD-K76064317	tyrphostin-AG-1296	FLT3 inhibitor
4809	-2.06	cp	BRD-K50891186	GR-103691	Dopamine receptor antagonist
4805	-2.04	cp	BRD-K67445247	flurofamide	Urease inhibitor
4795	-2.01	cp	BRD-K14965640	ibuprofen	Cyclooxygenase inhibitor
4796	-2.01	cp	BRD-A85587465	bemesetron	Serotonin receptor antagonist
4797	-2.01	cp	BRD-A65449987	flunisolide	Cytochrome P450 inhibitor
4798	-2.01	cp	BRD-K95237249	probenecid	Uricosuric blocker
4786	-1.97	cp	BRD-A07780951	orciprenaline	Adrenergic receptor agonist
4770	-1.9	cp	BRD-A90311807	cilastatin	Dehydropeptidase inhibitor
4761	-1.87	cp	BRD-A72441487	stiripentol	GABA uptake inhibitor
4762	-1.87	cp	BRD-A52172093	VU-0413807-2	Calcium channel blocker
4764	-1.87	cp	BRD-K72093121	vidarabine	Antiviral
4760	-1.86	cp	BRD-K73290745	ICI-199441	Opioid receptor agonist
4752	-1.83	cp	BRD-K01253243	SB-590885	RAF inhibitor
4747	-1.81	cp	BRD-A65671304	candesartan	Angiotensin receptor antagonist
4741	-1.8	cp	BRD-A52193669	withaferin-a	IKK inhibitor
4742	-1.8	cp	BRD-K44353683	nateglinide	Insulin secretagogue
4743	-1.8	cp	BRD-K21283037	riluzole	Glutamate inhibitor
4737	-1.79	cp	BRD-K17415526	tyrphostin-AG-835	Protein tyrosine kinase inhibitor
4727	-1.76	cp	BRD-K32795028	1-benzylimidazole	Thromboxane synthase inhibitor
4728	-1.76	cp	BRD-K51018020	VAMA-37	DNA dependent protein kinase inhibitor
4718	-1.73	cp	BRD-K08502430	angiogenesis-inhibitor	Angiogenesis inhibitor
4719	-1.73	cp	BRD-K38197229	bumetanide	Solute carrier family member inhibitor
4717	-1.72	cp	BRD-U37049823	HG-6-64-01	RAF inhibitor
4710	-1.69	cp	BRD-K49481516	galantamine	Acetylcholinesterase inhibitor
4711	-1.69	cp	BRD-K76274772	MAPP-D-erythro	Ceramidase inhibitor
4695	-1.66	cp	BRD-K73397362	purmorphamine	Smoothened receptor agonist
4698	-1.66	cp	BRD-K37289225	clozapine	Dopamine receptor antagonist
4699	-1.66	cp	BRD-A45664787	iloprost	Platelet aggregation inhibitor
4685	-1.62	cp	BRD-K08640512	RS-100329	Adrenergic receptor antagonist
4686	-1.62	cp	BRD-K64670467	JNJ-16259685	Glutamate receptor antagonist
4687	-1.62	cp	BRD-K45033733	famciclovir	DNA polymerase inhibitor
4689	-1.62	cp	BRD-K96354014	nifedipine	Calcium channel blocker
4678	-1.59	cp	BRD-K29359156	ebselen	H+/K+-ATPase inhibitor
4679	-1.59	cp	BRD-A11605036	thiocolchicoside	GABA receptor antagonist
4680	-1.59	cp	BRD-K46441700	GR-55562	Serotonin receptor antagonist
4681	-1.59	cp	BRD-A39390670	rabeprazole	ATPase inhibitor
4669	-1.55	cp	BRD-A03359064	ICI-89406	Adrenergic receptor antagonist
4672	-1.55	cp	BRD-K50398167	meclofenamic-acid	Cyclooxygenase inhibitor
4659	-1.5	cp	BRD-K20482099	rutin	Antioxidant
4653	-1.48	cp	BRD-A03216249	mepivacaine	Potassium channel blocker
4654	-1.48	cp	BRD-A18579359	wiskostatin	Neural Wiskott-Aldrich syndrome protein inhibitor
4655	-1.48	cp	BRD-K41337261	ZM-306416	ABL inhibitor
4656	-1.48	cp	BRD-K34820100	tebuthiuron	Photosynthesis inhibitor
4647	-1.44	cp	BRD-K32755366	reserpic-acid	Norepinephrine transporter inhibitor
4648	-1.44	cp	BRD-K11634954	GBR-13069	Dopamine uptake inhibitor
4642	-1.41	cp	BRD-K34533029	tyrphostin-AG-494	EGFR inhibitor
4636	-1.38	cp	BRD-K35377380	I-OMe-AG-538	IGF-1 inhibitor
4632	-1.37	cp	BRD-K24240364	GYKI-52466	Glutamate receptor antagonist
4621	-1.34	cp	BRD-K67174588	toremifene	Estrogen receptor antagonist
4625	-1.34	cp	BRD-A45140972	meclocycline	Bacterial 30S ribosomal subunit inhibitor
4626	-1.34	cp	BRD-K45296539	ZD-7114	Adrenergic receptor agonist
4612	-1.3	cp	BRD-K57179821	crotamiton	Antipruritic
4613	-1.3	cp	BRD-A17428743	BW-723C86	Serotonin receptor agonist
4614	-1.3	cp	BRD-K19352500	prochlorperazine	Dopamine receptor antagonist
4615	-1.3	cp	BRD-K78485176	olmesartan	Angiotensin receptor antagonist
4606	-1.27	cp	BRD-A73605923	mocimycin	Protein synthesis inhibitor
4607	-1.27	cp	BRD-A59215453	lobelanidine	Acetylcholine receptor antagonist
4608	-1.27	cp	BRD-K15791587	L-733060	Tachykinin antagonist
4609	-1.27	cp	BRD-K25224017	pirenperone	Serotonin receptor antagonist
4593	-1.23	cp	BRD-K96134740	kitasamycin	Protein synthesis inhibitor
4594	-1.23	cp	BRD-A87387433	cefpodoxime	Bacterial cell wall synthesis inhibitor
4595	-1.23	cp	BRD-K87932577	CDK1-5-inhibitor	CDK inhibitor
4596	-1.23	cp	BRD-K06854232	AM-580	Retinoid receptor agonist
4597	-1.23	cp	BRD-K12219985	glipizide	Sulfonylurea
4589	-1.2	cp	BRD-K56429665	calcipotriol	Vitamin D receptor agonist
4574	-1.16	cp	BRD-A79903587	tegafur	Thymidylate synthase inhibitor
4575	-1.16	cp	BRD-A39172021	ampiroxicam	Cyclooxygenase inhibitor
4569	-1.14	cp	BRD-A19736161	ondansetron	Serotonin receptor antagonist
4566	-1.13	cp	BRD-K52989797	clomipramine	Serotonin transporter inhibitor (SERT)
4565	-1.12	cp	BRD-A86044036	flurbiprofen	Cyclooxygenase inhibitor
4554	-1.09	cp	BRD-K11540476	EMF-BCA1-64	Caspase inhibitor
4555	-1.09	cp	BRD-K56343971	vemurafenib	RAF inhibitor
4543	-1.02	cp	BRD-A44133049	azasetron	Serotonin receptor antagonist
4544	-1.02	cp	BRD-K18742343	H-8	PKA inhibitor
4538	-1.01	cp	BRD-A47144777	dihydro-7-desacetyldeoxygedunin	HSP inhibitor
4533	-0.99	cp	BRD-K89125793	tinidazole	Antiprotozoal
4534	-0.99	cp	BRD-A63667919	methylergometrine	Dopamine receptor antagonist
4535	-0.99	cp	BRD-A97479839	piperidolate	Acetylcholine receptor antagonist
4536	-0.99	cp	BRD-K51290057	SA-792709	Retinoid receptor agonist
4515	-0.95	cp	BRD-K78659596	MLN-2238	Proteasome inhibitor
4516	-0.95	cp	BRD-K14696368	9-methyl-5H-6-thia-4,5-diaza-chrysene-6,6-dioxide	NFkB pathway inhibitor
4517	-0.95	cp	BRD-K37080523	isoreserpine	Vesicular monoamine transporter inhibitor
4518	-0.95	cp	BRD-A81866333	CGS-21680	Adenosine receptor agonist
4519	-0.95	cp	BRD-A29082194	gitoxigenin	ATPase inhibitor
4507	-0.92	cp	BRD-A29289453	PCA-4248	Platelet activating factor receptor antagonist
4508	-0.92	cp	BRD-K03670461	tyrphostin-AG-82	EGFR inhibitor
4509	-0.92	cp	BRD-K32247306	primidone	GABA receptor antagonist
4510	-0.92	cp	BRD-A07440155	labetalol	Adrenergic receptor antagonist
4511	-0.92	cp	BRD-K50128260	sildenafil	Phosphodiesterase inhibitor
4506	-0.9	cp	BRD-K05104363	PD-184352	MEK inhibitor
4498	-0.88	cp	BRD-K25741894	skimmianine	Acetylcholinesterase inhibitor
4499	-0.88	cp	BRD-K42221274	NNC-711	GAT inhibitor
4500	-0.88	cp	BRD-K89402695	L-655240	Thromboxane receptor antagonist
4501	-0.88	cp	BRD-A10303790	talampicillin	Bacterial cell wall synthesis inhibitor
4504	-0.88	cp	BRD-K92000912	AM-251	Cannabinoid receptor antagonist
4491	-0.85	cp	BRD-K52172416	anastrozole	Aromatase inhibitor
4492	-0.85	cp	BRD-K10042277	desmethylclozapine	Acetylcholine receptor agonist
4493	-0.85	cp	BRD-K45330754	diethylstilbestrol	Estrogen receptor agonist
4481	-0.81	cp	BRD-K17008822	BD-1008	Sigma receptor antagonist
4471	-0.78	cp	BRD-K72420232	WZ-4002	EGFR inhibitor
4472	-0.78	cp	BRD-K76908866	CP-724714	EGFR inhibitor
4473	-0.78	cp	BRD-K59962020	CHEMBL-374350	NFkB pathway inhibitor
4474	-0.78	cp	BRD-K85606544	neratinib	EGFR inhibitor
4469	-0.77	cp	BRD-A36267905	buphenine	Adrenergic receptor agonist
4460	-0.74	cp	BRD-K43797669	genistein	Tyrosine kinase inhibitor
4461	-0.74	cp	BRD-A98378129	talniflumate	Cyclooxygenase inhibitor
4462	-0.74	cp	BRD-A35511923	L-803087	Somatostatin receptor agonist
4463	-0.74	cp	BRD-A39290993	cyproterone	Androgen receptor antagonist
4464	-0.74	cp	BRD-K06159959	CCMQ	Inhibitor of the binding of homoquinolinic acid to non-NMDA sensitive sites
4465	-0.74	cp	BRD-K82562631	tolmetin	Cyclooxygenase inhibitor
4467	-0.74	cp	BRD-A09094913	strychnine	Acetylcholine receptor antagonist
4447	-0.67	cp	BRD-K41895714	AS-605240	PI3K inhibitor
4434	-0.63	cp	BRD-K04853698	LDN-193189	Serine/threonine kinase inhibitor
4435	-0.63	cp	BRD-A31195449	TCB2	Serotonin receptor agonist
4436	-0.63	cp	BRD-K43860855	iobenguane	Antineoplastic
4437	-0.63	cp	BRD-K41996876	tyrphostin-1	EGFR inhibitor
4438	-0.63	cp	BRD-K26801045	pipamperone	Dopamine receptor antagonist
4441	-0.63	cp	BRD-K15563106	phloretin	Sodium/glucose cotransporter inhibitor
4433	-0.62	cp	BRD-K50324045	avrainvillamide-analog-6	nucleophosmin inhibitor
4429	-0.6	cp	BRD-A19633847	perhexiline	Carnitine palmitoyltransferase inhibitor
4430	-0.6	cp	BRD-K47192521	icosapent	Platelet aggregation inhibitor
4432	-0.6	cp	BRD-K63828191	raloxifene	Estrogen receptor antagonist
4422	-0.54	cp	BRD-K72034655	peucedanin	Apoptosis stimulant
4420	-0.53	cp	BRD-K54233340	dorsomorphin	AMPK inhibitor
4421	-0.53	cp	BRD-K49448285	bisindolylmaleimide	CDK inhibitor
4411	-0.49	cp	BRD-K28849549	mesalazine	Cyclooxygenase inhibitor
4412	-0.49	cp	BRD-K40902647	vincamine	Adrenergic receptor antagonist
4413	-0.49	cp	BRD-K06712146	YM-90709	IL5 inhibitor
4414	-0.49	cp	BRD-K21672174	RO-28-1675	Glucokinase activator
4408	-0.46	cp	BRD-K25311561	KU-55933	ATM kinase inhibitor
4409	-0.46	cp	BRD-K55127134	fluphenazine	Dopamine receptor antagonist
4410	-0.46	cp	BRD-A87606379	nadolol	Adrenergic receptor antagonist
4401	-0.42	cp	BRD-A03816571	CP-55940	Cannabinoid receptor agonist
4402	-0.42	cp	BRD-A27887842	prednisolone	Glucocorticoid receptor agonist
4403	-0.42	cp	BRD-K51677086	erythromycin	NFkB pathway inhibitor
4396	-0.39	cp	BRD-K08619574	thioproperazine	Dopamine receptor antagonist
4397	-0.39	cp	BRD-A36318220	necrostatin-1	RIPK inhibitor
4398	-0.39	cp	BRD-K62996583	lidoflazine	Calcium channel blocker
4399	-0.39	cp	BRD-K15715913	fluperlapine	Serotonin receptor antagonist
4400	-0.39	cp	BRD-K06221026	DUP-697	Cyclooxygenase inhibitor
4391	-0.35	cp	BRD-K04046242	equilin	Estrogen receptor agonist
4392	-0.35	cp	BRD-K19540840	saracatinib	SRC inhibitor
4387	-0.32	cp	BRD-K81839095	estrone	Estrogen receptor agonist
4381	-0.28	cp	BRD-K50938786	ropivacaine	Sodium channel blocker
4382	-0.28	cp	BRD-K17796732	JWH-015	Cannabinoid receptor agonist
4383	-0.28	cp	BRD-K28936863	ketotifen	Histamine receptor agonist
4376	-0.25	cp	BRD-A85025557	NCS-382	GABA receptor antagonist
4370	-0.21	cp	BRD-A75935363	atracurium	Acetylcholine receptor antagonist
4371	-0.21	cp	BRD-K04887706	AKT-inhibitor-1-2	AKT inhibitor
4364	-0.18	cp	BRD-K59332007	linopirdine	Potassium channel blocker
4365	-0.18	cp	BRD-A80017228	bendroflumethiazide	Sodium/potassium/chloride transporter inhibitor
4366	-0.18	cp	BRD-K22031190	diflunisal	Prostanoid receptor antagonist
4359	-0.14	cp	BRD-K54759182	dosulepin	Norepinephrine reuptake inhibitor
4360	-0.14	cp	BRD-K49111258	prazosin	Adrenergic receptor antagonist
4361	-0.14	cp	BRD-A59303141	quinethazone	Thiazide diuretic
4356	-0.12	cp	BRD-A07875874	cilnidipine	Calcium channel blocker
4354	-0.11	cp	BRD-K64052750	gefitinib	EGFR inhibitor
4355	-0.11	cp	BRD-A68723818	brompheniramine	Histamine receptor antagonist
4345	-0.07	cp	BRD-K49404994	levetiracetam	Calcium channel blocker
4346	-0.07	cp	BRD-K87024524	phenelzine	Monoamine oxidase inhibitor
4347	-0.07	cp	BRD-K09963420	saquinavir	HIV protease inhibitor
4343	-0.05	cp	BRD-K96799727	pifithrin-mu	HSP inhibitor
4338	-0.04	cp	BRD-K32501161	vanoxerine	Dopamine uptake inhibitor
4339	-0.04	cp	BRD-K91290917	amodiaquine	Histamine receptor agonist
4337	-0.03	cp	BRD-K47869605	podophyllotoxin	Microtubule inhibitor
3321	0	cp	BRD-K88701661	dimercaptosuccinic-acid	Chelating agent
3322	0	cp	BRD-K14643723	4-(2-Amino-ethyl)-benzenesulfonamide	carbonic anhydrase inhibitor
3323	0	cp	BRD-K70557564	zosuquidar	P-glycoprotein inhibitor
3324	0	cp	BRD-A64228451	terreic-acid	BTK inhibitor
3325	0	cp	BRD-K57926513	tyrphostin-AG-1295	PDGFR receptor inhibitor
3326	0	cp	BRD-U33728988	QL-X-138	MTOR inhibitor
3327	0	cp	BRD-K68202742	trichostatin-a	HDAC inhibitor
3328	0	cp	BRD-K28029915	dolasetron	Serotonin receptor antagonist
3329	0	cp	BRD-K21971034	OM-137	Aurora kinase inhibitor
3330	0	cp	BRD-K09485525	GANT-61	GLI antagonist
3331	0	cp	BRD-K54987996	CAY-10578	Casein kinase inhibitor
3332	0	cp	BRD-A67981824	cefotaxime	Bacterial cell wall synthesis inhibitor
3333	0	cp	BRD-K63606607	bufalin	ATPase inhibitor
3334	0	cp	BRD-K50325075	UCL-2077	Slow after hyperpolarization channel blocker
3335	0	cp	BRD-K68246049	TTNPB	Retinoid receptor agonist
3336	0	cp	BRD-K51805276	temefos	Cholinesterase inhibitor
3337	0	cp	BRD-K68332390	ponalrestat	Aldose reductase inhibitor
3338	0	cp	BRD-A49046702	SKF-89976A	GABA uptake inhibitor
3339	0	cp	BRD-K85871428	SC-68376	p38 MAPK inhibitor
3340	0	cp	BRD-K13646352	midostaurin	FLT3 inhibitor
3341	0	cp	BRD-A70268693	PG-9	Acetylcholine receptor agonist
3342	0	cp	BRD-A89337244	PD-102807	Acetylcholine receptor antagonist
3343	0	cp	BRD-K13169950	NSC-3852	HDAC inhibitor
3344	0	cp	BRD-A47633927	NPC-15199	ICAM1 antagonist
3345	0	cp	BRD-K02715688	hydrastine	Tyrosine hydroxylase inhibitor
3346	0	cp	BRD-K63913457	eicosatrienoic-acid	Vasodilator
3347	0	cp	BRD-A52588987	SKF-83566	Dopamine receptor antagonist
3348	0	cp	BRD-K91336023	mesulergine	Dopamine receptor agonist
3349	0	cp	BRD-K88849294	lobaric-acid	Tyrosine phosphatase inhibitor
3350	0	cp	BRD-K83023055	GR-135531	Melatonin receptor agonist
3351	0	cp	BRD-K32828673	chelidonine	Tubulin inhibitor
3352	0	cp	BRD-K49294207	BIBU-1361	EGFR inhibitor
3353	0	cp	BRD-A84493640	atovaquone	Mitochondrial electron transport inhibitor
4303	0	cp	BRD-K15592317	CP466722	ATM kinase inhibitor
4304	0	cp	BRD-K46056750	AZD-7762	CHK inhibitor
4305	0	cp	BRD-A37492983	iocetamic-acid	Radiopaque medium
4306	0	cp	BRD-K14993104	bemegride	Chemoreceptor agonist
4307	0	cp	BRD-K92778217	mefenamic-acid	Cyclooxygenase inhibitor
4308	0	cp	BRD-K77641333	naphazoline	Adrenergic receptor agonist
4309	0	cp	BRD-A24228527	ofloxacin	Bacterial DNA gyrase inhibitor
4310	0	cp	BRD-A16478930	amcinonide	Glucocorticoid receptor agonist
4311	0	cp	BRD-K57631554	aminolevulinic-acid	Oxidizing agent
4312	0	cp	BRD-K35458079	edaravone	Nootropic agent
4313	0	cp	BRD-K11558771	droxinostat	HDAC inhibitor
4314	0	cp	BRD-K90885812	propantheline	Acetylcholine receptor antagonist
4315	0	cp	BRD-K88568253	iproniazid	Monoamine oxidase inhibitor
4316	0	cp	BRD-A67605442	tetrahydrobiopterin	Nitric oxide stimulant
4317	0	cp	BRD-K57886322	fluocinonide	Glucocorticoid receptor agonist
4318	0	cp	BRD-A16754160	ampicillin	Bacterial cell wall synthesis inhibitor
4319	0	cp	BRD-A29260609	acebutolol	Adrenergic receptor antagonist
4320	0	cp	BRD-K98763141	niflumic-acid	Cyclooxygenase inhibitor
4321	0	cp	BRD-K10852020	tolcapone	Catechol O methyltransferase inhibitor
4322	0	cp	BRD-K32836707	CAY-10577	Casein kinase inhibitor
4323	0	cp	BRD-K77175907	calcifediol	Vitamin D receptor agonist
4324	0	cp	BRD-K71823332	epothilone-a	Microtubule stabilizing agent
4325	0	cp	BRD-K79254416	decitabine	DNA methyltransferase inhibitor
4326	0	cp	BRD-A34208323	VU-0404997-2	Glutamate receptor modulator
4327	0	cp	BRD-A19500257	geldanamycin	HSP inhibitor
4328	0	cp	BRD-K81418486	vorinostat	HDAC inhibitor
4329	0	cp	BRD-A85860691	chaetocin	Histone lysine methyltransferase inhibitor
4330	0	cp	BRD-K56301217	ABT-737	BCL inhibitor
4331	0	cp	BRD-K86600316	RS-79948	Adrenergic receptor antagonist
3090	0.04	cp	BRD-A49160188	donepezil	Acetylcholinesterase inhibitor
3088	0.07	cp	BRD-K57546357	prunetin	Breast cancer resistance protein inhibitor
3087	0.11	cp	BRD-K66874953	pifithrin-alpha	TP53 inhibitor
3083	0.14	cp	BRD-K51662849	ilomastat	Matrix metalloprotease inhibitor
3084	0.14	cp	BRD-A93424738	dexamethasone	Glucocorticoid receptor agonist
3085	0.14	cp	BRD-K21450440	benzthiazide	Carbonic anhydrase inhibitor
3078	0.21	cp	BRD-A89434049	sarmentogenin	ATPase inhibitor
3079	0.21	cp	BRD-K92049597	triamterene	Sodium channel blocker
3077	0.22	cp	BRD-A20131130	2',5'-dideoxyadenosine	Adenylyl cyclase inhibitor
3073	0.25	cp	BRD-K90382497	GW-843682X	PLK inhibitor
3074	0.25	cp	BRD-K94920105	DR-2313	PARP inhibitor
3075	0.25	cp	BRD-K80396088	gliquidone	Sulfonylurea
3069	0.32	cp	BRD-A61793559	metolazone	Carbonic anhydrase inhibitor
3066	0.35	cp	BRD-K78692225	leflunomide	Dihydroorotate dehydrogenase inhibitor
3067	0.35	cp	BRD-K39339537	epirizole	Cyclooxygenase inhibitor
3068	0.35	cp	BRD-A72703248	SKF-96365	Calcium channel blocker
3063	0.39	cp	BRD-K21565985	xylazine	Adrenergic receptor agonist
3064	0.39	cp	BRD-K88759641	EMD-66684	Angiotensin receptor antagonist
3065	0.39	cp	BRD-K54704028	BAY-36-7620	Glutamate receptor antagonist
3058	0.42	cp	BRD-K22010301	JLK-6	Gamma secretase inhibitor
3059	0.42	cp	BRD-K48367671	febuxostat	Xanthine oxidase inhibitor
3060	0.42	cp	BRD-A84189516	baccatin-III	Paclitaxel precursor
3061	0.42	cp	BRD-A77299732	salubrinal	Eukaryotic translation initiation factor inhibitor
3062	0.42	cp	BRD-K80738081	resveratrol	Cytochrome P450 inhibitor
3048	0.46	cp	BRD-K07736136	VX-702	p38 MAPK inhibitor
3049	0.46	cp	BRD-K80725632	lavendustin-c	EGFR inhibitor
3050	0.46	cp	BRD-K15916496	clotrimazole	Cytochrome P450 inhibitor
3051	0.46	cp	BRD-K56700933	phenethyl-isothiocyanate	Antineoplastic
3052	0.46	cp	BRD-A45499626	UBP-302	Glutamate receptor antagonist
3053	0.46	cp	BRD-A30590053	MR-16728	Acetylcholine release enhancer
3054	0.46	cp	BRD-K32526544	DCEBIO	Potassium channel activator
3055	0.46	cp	BRD-A51829654	BRL-15572	Serotonin receptor antagonist
3056	0.46	cp	BRD-K40919711	BAPTA-AM	Potassium channel blocker
3046	0.48	cp	BRD-K93201660	ML-7	Myosin light chain kinase inhibitor
3043	0.49	cp	BRD-K56745457	azauridine	Antiviral
3044	0.49	cp	BRD-K15502390	nevirapine	Reverse transcriptase inhibitor
3038	0.56	cp	BRD-K37814297	acepromazine	Dopamine receptor antagonist
3039	0.56	cp	BRD-K04430056	7-nitroindazole	nitric oxide synthase inhibitor
3040	0.56	cp	BRD-K59273480	propentofylline	Adenosine reuptake inhibitor
3033	0.6	cp	BRD-K37561857	zardaverine	Phosphodiesterase inhibitor
3034	0.6	cp	BRD-K63151507	MNITMT	Lymphocyte inhibitor
3035	0.6	cp	BRD-K45542189	diethylcarbamazine	Lipoxygenase inhibitor
3036	0.6	cp	BRD-A39230911	chlorphensin	Muscle relaxant
3030	0.63	cp	BRD-A49358627	ciprofibrate	PPAR receptor agonist
3031	0.63	cp	BRD-K81209512	AG-494	EGFR inhibitor
3021	0.7	cp	BRD-A45889380	mepacrine	Cytokine production inhibitor
3022	0.7	cp	BRD-K88789588	letrozole	Aromatase inhibitor
3014	0.74	cp	BRD-K74402642	NSC-632839	Ubiquitin specific protease inhibitor
3015	0.74	cp	BRD-A62021152	WAY-161503	Serotonin receptor agonist
3016	0.74	cp	BRD-K03557653	sappanone-a	Tyrosinase inhibitor
3007	0.81	cp	BRD-K11717138	benzbromarone	Chloride channel blocker
3008	0.81	cp	BRD-A02481876	importazole	Importin-beta transport receptor inhibitor
3009	0.81	cp	BRD-K62353524	DY-131	Estrogen receptor agonist
3010	0.81	cp	BRD-K02581333	protein-tyrosine-phosphatase-inhibitor-IV	Tyrosine phosphatase inhibitor
3004	0.87	cp	BRD-K36638830	anabasine	Acetylcholine receptor agonist
3001	0.88	cp	BRD-K59037100	oxybenzone	Lipase inhibitor
3002	0.88	cp	BRD-A78877355	nefopam	Cyclooxygenase inhibitor
3003	0.88	cp	BRD-K92678294	irilin-a	Isoflavone
3000	0.89	cp	BRD-K77695569	tiabendazole	Angiogenesis inhibitor
2996	0.92	cp	BRD-A06726973	dibutyrylcyclic-gmp	cGMP analog
2997	0.92	cp	BRD-K67680372	CI-966	GAT inhibitor
2998	0.92	cp	BRD-A93477898	PETCM	Caspase activator
2990	0.95	cp	BRD-K90333595	phentolamine	Adrenergic receptor antagonist
2991	0.95	cp	BRD-A35989968	megestrol	Progesterone receptor agonist
2982	0.99	cp	BRD-K63516691	T-0156	Phosphodiesterase inhibitor
2983	0.99	cp	BRD-K28578425	cilostamide	Phosphodiesterase inhibitor
2984	0.99	cp	BRD-K36737713	AG-957	Protein tyrosine kinase inhibitor
2985	0.99	cp	BRD-K77987382	mebendazole	Tubulin inhibitor
2986	0.99	cp	BRD-K37865504	LY-2183240	FAAH inhibitor
2976	1.02	cp	BRD-K31843556	T-0070907	PPAR receptor antagonist
2977	1.02	cp	BRD-A22684332	procaterol	Adrenergic receptor agonist
2978	1.02	cp	BRD-A39415247	norethisterone	Progesterone receptor agonist
2979	1.02	cp	BRD-K32292990	CGP-53353	EGFR inhibitor
2971	1.06	cp	BRD-K96084870	DMBI	PDGFR receptor inhibitor
2972	1.06	cp	BRD-A70514680	articaine	Local anesthetic
2966	1.09	cp	BRD-A97674275	ranolazine	Sodium channel blocker
2967	1.09	cp	BRD-K24675965	LY-288513	CCK receptor antagonist
2965	1.1	cp	BRD-K79930101	GW-583340	EGFR inhibitor
2957	1.13	cp	BRD-K49049886	CGS-15943	Adenosine receptor antagonist
2952	1.16	cp	BRD-K70511574	sunitinib	PLK inhibitor
2956	1.16	cp	BRD-K92723993	imatinib	BCR-ABL kinase inhibitor
2949	1.18	cp	BRD-K71289571	zafirlukast	Leukotriene receptor antagonist
2946	1.2	cp	BRD-K36927236	glibenclamide	Sulfonylurea
2940	1.23	cp	BRD-K05901394	terguride	Dopamine receptor agonist
2941	1.23	cp	BRD-A54927599	KF-38789	P-selectin inhibitor
2935	1.27	cp	BRD-K31627533	rimexolone	Glucocorticoid receptor agonist
2934	1.28	cp	BRD-A31521121	methocarbamol	Muscle relaxant
2930	1.3	cp	BRD-K63630713	etacrynic-acid	Sodium/potassium/chloride transporter inhibitor
2922	1.34	cp	BRD-K28667793	pyrazinamide	Fatty acid synthase inhibitor
2923	1.34	cp	BRD-K39915878	loxapine	Dopamine receptor antagonist
2919	1.36	cp	BRD-A41145729	methoprene-acid	Retinoid receptor agonist
2916	1.37	cp	BRD-K09255212	clioquinol	Chelating agent
2910	1.41	cp	BRD-K67506692	tyrphostin-AG-126	ERK1 and ERK2 phosphorylation inhibitor
2911	1.41	cp	BRD-A11007541	BCI-hydrochloride	Protein phosphatase inhibitor
2912	1.41	cp	BRD-K54330070	SB-202190	p38 MAPK inhibitor
2903	1.44	cp	BRD-K71430621	clobenpropit	Histamine receptor antagonist
2897	1.45	cp	BRD-A95445494	maackiain	Sodium/glucose cotransporter inhibitor
2892	1.48	cp	BRD-A20968261	WAY-213613	Glutamate inhibitor
2893	1.48	cp	BRD-K09635134	l-erythro-MAPP	negative control for D-erythro-MAPP
2887	1.51	cp	BRD-A54845972	dihydroergotamine	Serotonin receptor agonist
2883	1.52	cp	BRD-A01295252	trans-7-hydroxy-pipat	Dopamine receptor ligand
2884	1.52	cp	BRD-K35941380	methysergide	Serotonin receptor antagonist
2885	1.52	cp	BRD-K45861246	azaperone	Dopamine receptor antagonist
2886	1.52	cp	BRD-K68507560	dicycloverine	Acetylcholine receptor antagonist
2880	1.53	cp	BRD-K60460488	nelfinavir	HIV protease inhibitor
2878	1.54	cp	BRD-A11813248	AM-92016	Potassium channel blocker
2873	1.55	cp	BRD-K45435259	SCH-23390	Dopamine receptor antagonist
2874	1.55	cp	BRD-A02710418	meptazinol	Opioid receptor agonist
2875	1.55	cp	BRD-K95202259	ML-3163	p38 MAPK inhibitor
2869	1.59	cp	BRD-K48029790	OBAA	Phospholipase inhibitor
2865	1.62	cp	BRD-K07403598	CAY-10470	NFkB pathway inhibitor
2859	1.66	cp	BRD-K78633253	EXO-1	ARF inhibitor
2853	1.69	cp	BRD-K97799481	theophylline	Adenosine receptor antagonist
2854	1.69	cp	BRD-K11630072	carmofur	Thymidylate synthase inhibitor
2844	1.73	cp	BRD-K44779798	miglitol	Glucosidase inhibitor
2842	1.74	cp	BRD-A52650764	ingenol	PKC activator
2841	1.75	cp	BRD-K86191271	cytosporone-b	NUR77 receptor agonist
2835	1.76	cp	BRD-A19661776	mianserin	Serotonin receptor antagonist
2836	1.76	cp	BRD-A97104540	fenoterol	Adrenergic receptor agonist
2828	1.8	cp	BRD-K65910366	KUC103904N	-666
2818	1.84	cp	BRD-K28115081	apafant	Platelet activating factor receptor antagonist
2809	1.87	cp	BRD-K26669427	WR-216174	PFMRK inhibitor
2812	1.87	cp	BRD-A95939040	sertaconazole	Sterol demethylase inhibitor
2806	1.9	cp	BRD-A44780397	mifepristone	Glucocorticoid receptor antagonist
2804	1.91	cp	BRD-K95655893	MAZ-51	VEGFR inhibitor
2797	1.94	cp	BRD-K37516142	idebenone	Calcium channel modulator
2801	1.94	cp	BRD-K21548250	moracizine	Sodium channel blocker
2792	1.97	cp	BRD-K99291625	SB-203580	p38 MAPK inhibitor
2793	1.97	cp	BRD-K85013741	auraptene	Nitric oxide production inhibitor
2781	2.01	cp	BRD-A35519318	benidipine	Calcium channel blocker
2782	2.01	cp	BRD-K89626439	sirolimus	MTOR inhibitor
2783	2.01	cp	BRD-K62810658	PD-98059	MEK inhibitor
2773	2.04	cp	BRD-K67860401	AR-A014418	Glycogen synthase kinase inhibitor
2774	2.04	cp	BRD-A17411484	carprofen	Cyclooxygenase inhibitor
2770	2.07	cp	BRD-K63343048	orlistat	Lipase inhibitor
2764	2.11	cp	BRD-K89014967	AS-703026	MEK inhibitor
2765	2.11	cp	BRD-K23623876	decafluorobutane	Contrast agent
2760	2.13	cp	BRD-K66956375	oleoylethanolamide	Cannabinoid receptor agonist
2756	2.15	cp	BRD-A23359898	sibutramine	Serotonin reuptake inhibitor
2757	2.15	cp	BRD-K24538644	KUC104502N	-666
2758	2.15	cp	BRD-K36258877	AZ-10417808	Caspase inhibitor
2748	2.18	cp	BRD-K72024482	MRS-1754	Adenosine receptor antagonist
2749	2.18	cp	BRD-K03842655	penitrem-a	Potassium channel blocker
2745	2.2	cp	BRD-A87719232	naproxen	Cyclooxygenase inhibitor
2742	2.22	cp	BRD-A30655177	LFM-A13	BTK inhibitor
2743	2.22	cp	BRD-A58564983	selamectin	Nematocide
2738	2.26	cp	BRD-A28318179	aminomethyltransferase	Nitric oxide synthase inhibitor
2726	2.29	cp	BRD-K19360254	ergocornine	Dopamine receptor agonist
2722	2.31	cp	BRD-K89930444	AG-592	Tyrosine kinase inhibitor
2715	2.32	cp	BRD-K03981224	ethisterone	Progestogen hormone
2716	2.32	cp	BRD-K46678324	RHO-kinase-inhibitor-II	Rho associated kinase inhibitor
2713	2.33	cp	BRD-A60070924	alpha-estradiol	Estrogen receptor agonist
2714	2.33	cp	BRD-K65786282	CGP-7930	GABA receptor modulator
2706	2.36	cp	BRD-K63533170	AM-630	Cannabinoid receptor antagonist
2707	2.36	cp	BRD-K03319035	maprotiline	Norepinephrine reuptake inhibitor
2709	2.36	cp	BRD-K02637541	celecoxib	Cyclooxygenase inhibitor
2710	2.36	cp	BRD-K78959463	FPL-64176	Calcium channel activator
2692	2.41	cp	BRD-K30570479	VU-0400195-3	Glutamate receptor modulator
2687	2.43	cp	BRD-A57457122	VU-0400071-3	Glutamate receptor modulator
2679	2.46	cp	BRD-K19462402	buflomedil	Adrenergic receptor antagonist
2675	2.47	cp	BRD-A99177642	deltaline	Acetylcholine receptor antagonist
2678	2.47	cp	BRD-K13032584	procarbazine	Monoamine oxidase inhibitor
2667	2.5	cp	BRD-A10715913	sulpiride	Dopamine receptor antagonist
2668	2.5	cp	BRD-A71203467	l-stepholidine	Dopamine receptor antagonist
2673	2.5	cp	BRD-A17655518	ibuprofen	Cyclooxygenase inhibitor
2663	2.54	cp	BRD-A30815329	felodipine	Calcium channel blocker
2664	2.54	cp	BRD-K55468218	spiperone	Dopamine receptor antagonist
2656	2.57	cp	BRD-K34995470	SU-1498	VEGFR inhibitor
2642	2.68	cp	BRD-K17075857	chloroxine	Opioid receptor antagonist
2639	2.69	cp	BRD-K73838513	cinacalcet	Calcium channel activator
2630	2.71	cp	BRD-K49671696	ketanserin	Serotonin receptor antagonist
2631	2.71	cp	BRD-A92826379	lupanine	Sodium channel blocker
2624	2.75	cp	BRD-K91733562	secoisolariciresinol	Antioxidant
2626	2.75	cp	BRD-K00627859	tubastatin-a	HDAC inhibitor
2614	2.78	cp	BRD-K60476892	YC-1	Guanylyl cyclase activator
2610	2.79	cp	BRD-K23566484	nilutamide	Androgen receptor antagonist
2604	2.82	cp	BRD-A48261811	argatroban	Thrombin inhibitor
2595	2.85	cp	BRD-K95901403	XL-147	PI3K inhibitor
2596	2.85	cp	BRD-K93460210	lamotrigine	Serotonin receptor antagonist
2597	2.85	cp	BRD-A38747044	KU-14R	Imidazoline receptor ligand
2598	2.85	cp	BRD-K27499107	carbacyclin	IP receptor activator
2591	2.89	cp	BRD-K40990712	hexamethyleneamiloride	Sodium/hydrogen antiport inhibitor
2588	2.92	cp	BRD-A56020723	CA-074-Me	Cathepsin inhibitor
2583	2.96	cp	BRD-K52930707	rescinnamine	ACE inhibitor
2584	2.96	cp	BRD-K26241953	piceatannol	SYK inhibitor
2565	3.03	cp	BRD-A90799790	isradipine	Calcium channel blocker
2569	3.03	cp	BRD-K75089421	procainamide	Sodium channel blocker
2556	3.07	cp	BRD-K35629949	SR-27897	CCK receptor antagonist
2557	3.07	cp	BRD-A51714012	venlafaxine	Adrenergic inhibitor
2550	3.1	cp	BRD-A50684349	fenoldopam	Dopamine receptor agonist
2539	3.14	cp	BRD-K66353228	zoxazolamine	Myorelaxant
2540	3.14	cp	BRD-A09472452	flecainide	Sodium channel blocker
2526	3.21	cp	BRD-K33551950	radicicol	HSP inhibitor
2527	3.21	cp	BRD-A74500471	ethambutol	Bacterial cell wall synthesis inhibitor
2525	3.23	cp	BRD-K62929068	6-benzylaminopurine	Purinergic receptor activator
2519	3.28	cp	BRD-K52620403	STO-609	Calmodulin antagonist
2520	3.28	cp	BRD-K74195153	irsogladine	Phosphodiesterase inhibitor
2515	3.31	cp	BRD-K34170797	fexaramine	FXR agonist
2512	3.32	cp	BRD-K56596464	QX-314	Sodium channel blocker
2507	3.35	cp	BRD-K46766488	S-14506	Serotonin receptor agonist
2508	3.35	cp	BRD-A91699651	chloroquine	Antimalarial
2506	3.36	cp	BRD-K40619305	larixinic-acid	Compound that interacts with metal centers
2497	3.42	cp	BRD-K43764301	dexketoprofen	Cyclooxygenase inhibitor
2493	3.45	cp	BRD-A54029483	IRL-2500	Endothelin receptor antagonist
2494	3.45	cp	BRD-K86434416	selegiline	Monoamine oxidase inhibitor
2492	3.47	cp	BRD-K26117720	gingerol	Nitric oxide synthase inhibitor
2487	3.49	cp	BRD-A79981887	midodrine	Adrenergic receptor agonist
2486	3.5	cp	BRD-K46142322	RS-67333	Serotonin receptor partial agonist
2477	3.56	cp	BRD-K08252256	diclofenac	Cyclooxygenase inhibitor
2480	3.56	cp	BRD-K81272440	dantrolene	Calcium channel blocker
2472	3.58	cp	BRD-K33204703	AG-370	PDGFR receptor inhibitor
2471	3.59	cp	BRD-A72483914	spiroxatrine	Serotonin receptor antagonist
2466	3.66	cp	BRD-A01317026	7,8-dihydro-L-biopterin	Dihydroneopterin aldolase inhibitor
2465	3.68	cp	BRD-K82688027	RG-13022	PDGFR receptor inhibitor
2464	3.69	cp	BRD-K60038276	irbesartan	Angiotensin receptor antagonist
2459	3.7	cp	BRD-K75958195	pizotifen	Serotonin receptor antagonist
2463	3.7	cp	BRD-K86509404	iso-olomoucine	CDK inhibitor
2449	3.74	cp	BRD-K69195780	NAN-190	Serotonin receptor agonist
2452	3.74	cp	BRD-A25234499	aminoglutethimide	Glucocorticoid receptor antagonist
2447	3.75	cp	BRD-K83302049	protopine	Histamine receptor antagonist
2445	3.77	cp	BRD-K20338176	cefaclor	Bacterial cell wall synthesis inhibitor
2441	3.79	cp	BRD-K04466929	Merck60	HDAC inhibitor
2436	3.81	cp	BRD-A80213327	NSC-23766	Ras GTPase inhibitor
2435	3.82	cp	BRD-K77998258	ganglioside	SRC activator
2428	3.87	cp	BRD-K49668410	clarithromycin	Bacterial 50S ribosomal subunit inhibitor
2419	4.02	cp	BRD-K50720187	flupirtine	Glutamate receptor antagonist
2416	4.03	cp	BRD-K06208435	YS-035	Calcium channel blocker
2411	4.05	cp	BRD-K39987650	bisacodyl	Laxative
2408	4.07	cp	BRD-K96144918	mead-acid	KPL-1 tumor suppressor
2409	4.07	cp	BRD-A34255068	rolipram	Phosphodiesterase inhibitor
2406	4.09	cp	BRD-A42553870	L-152804	Neuropeptide receptor antagonist
2393	4.18	cp	BRD-A83892713	rifampicin	RNA polymerase inhibitor
2388	4.21	cp	BRD-K20141153	atomoxetine	Norepinephrine transporter inhibitor
2377	4.29	cp	BRD-K19605405	ZM-241385	Adenosine receptor antagonist
2375	4.3	cp	BRD-K07265709	razoxane	Chelating agent
2371	4.32	cp	BRD-K05673000	dicloxacillin	Bacterial cell wall synthesis inhibitor
2361	4.37	cp	BRD-K14221570	benzopurpurin-4b	HIV entry inhibitor
2363	4.37	cp	BRD-K11853856	PJ-34	PARP inhibitor
2355	4.42	cp	BRD-K77925998	quipazine	Serotonin receptor agonist
2350	4.43	cp	BRD-K67352070	TC-2559	Acetylcholine receptor agonist
2347	4.44	cp	BRD-A53131506	epitestosterone	Inactive testosterone analog
2348	4.44	cp	BRD-K82846253	repaglinide	Insulin secretagogue
2349	4.44	cp	BRD-K20655524	mefexamide	Psychoactive drug
2345	4.46	cp	BRD-K84996949	sinensetin	Cyclooxygenase inhibitor
2343	4.49	cp	BRD-K36616567	doxepin	Histamine receptor antagonist
2333	4.55	cp	BRD-K10466330	AVA	Nucleophosmin inhibitor
2331	4.58	cp	BRD-K40901640	cinanserin	Serotonin receptor antagonist
2330	4.59	cp	BRD-K18895904	olanzapine	Dopamine receptor antagonist
2328	4.62	cp	BRD-K01612348	meropenem	Bacterial cell wall synthesis inhibitor
2311	4.85	cp	BRD-A40639672	ketorolac	Cyclooxygenase inhibitor
2306	4.89	cp	BRD-K02867583	minaprine	Serotonin reuptake inhibitor
2303	4.91	cp	BRD-K01436366	XMD-1150	Leucine rich repeat kinase inhibitor
2296	4.96	cp	BRD-A04553218	chlorphenamine	Histamine receptor antagonist
2292	4.97	cp	BRD-A56012032	thiorphan	Membrane metalloendopeptidase inhibitor
2293	4.97	cp	BRD-K70301876	escitalopram	Selective serotonin reuptake inhibitor (SSRI)
2295	4.97	cp	BRD-A13946108	sulindac	Cyclooxygenase inhibitor
2289	5	cp	BRD-K77286328	reversine	Aurora kinase inhibitor
2290	5	cp	BRD-K63165456	norcyclobenzaprine	Adrenergic receptor agonist
2286	5.04	cp	BRD-K00317371	RITA	MDM inhibitor
2283	5.05	cp	BRD-K77771411	moxonidine	Imidazoline receptor agonist
2280	5.08	cp	BRD-K32536677	AGK-2	SIRT inhibitor
2274	5.14	cp	BRD-K43978949	PIT	Purinergic receptor antagonist
2275	5.14	cp	BRD-A73368467	fexofenadine	Histamine receptor antagonist
2276	5.14	cp	BRD-A53952395	prilocaine	Local anesthetic
2267	5.21	cp	BRD-K46212057	voriconazole	Cytochrome P450 inhibitor
2268	5.21	cp	BRD-A03623303	metoprolol	Adrenergic receptor antagonist
2269	5.21	cp	BRD-K68264559	brimonidine	Adrenergic receptor agonist
2261	5.25	cp	BRD-A56359832	zileuton	Leukotriene inhibitor
2262	5.25	cp	BRD-K10016611	pyridine-2-aldoxime	Acetylcholinesterase inhibitor
2257	5.29	cp	BRD-K62858456	lomerizine	Calcium channel blocker
2258	5.29	cp	BRD-K54142781	cirazoline	Adrenergic receptor agonist
2256	5.32	cp	BRD-A72758037	asiatic-acid	Apoptosis stimulant
2254	5.34	cp	BRD-K25905511	buddleoflavonoloside	Acetylcholinesterase inhibitor
2247	5.39	cp	BRD-A47513740	calyculin	Protein phosphatase inhibitor
2245	5.42	cp	BRD-A76279427	myriocin	Serine palmitoyltransferase inhibitor
2242	5.46	cp	BRD-A26384407	chlortalidone	Carbonic anhydrase inhibitor
2237	5.5	cp	BRD-K48692744	NU-1025	PARP inhibitor
2231	5.54	cp	BRD-K94887716	TFMPP	Serotonin receptor agonist
2228	5.56	cp	BRD-A71657825	2-(biphenyl-4-ylsulfonamido)pentanedioic-acid	Matrix metalloprotease inhibitor
2227	5.57	cp	BRD-K32164935	tolazamide	ATP channel blocker
2226	5.58	cp	BRD-K94841585	emodic-acid	Laxative
2224	5.59	cp	BRD-K61341215	vecuronium	Acetylcholine receptor antagonist
2219	5.67	cp	BRD-A90131694	alclometasone	Glucocorticoid receptor agonist
2214	5.74	cp	BRD-K65814004	diphenyleneiodonium	Nitric oxide synthase inhibitor
2213	5.75	cp	BRD-K35687265	ON-01910	PLK inhibitor
2208	5.81	cp	BRD-K99964838	bosutinib	ABL inhibitor
2203	5.87	cp	BRD-K54210043	NS-1619	Calcium channel activator
2201	5.88	cp	BRD-K48722258	dilazep	Adenosine reuptake inhibitor
2196	6.02	cp	BRD-K03816923	rottlerin	MAP kinase inhibitor
2194	6.03	cp	BRD-K70914287	BIBX-1382	EGFR inhibitor
2190	6.06	cp	BRD-A32949107	MRS-1845	Calcium channel blocker
2186	6.07	cp	BRD-A35912562	pregnenolone	Glutamate receptor modulator
2184	6.09	cp	BRD-K88611939	aniracetam	Glutamate receptor agonist
2174	6.17	cp	BRD-K39462424	dexchlorpheniramine	Histamine receptor antagonist
2168	6.24	cp	BRD-K23204545	busulfan	DNA inhibitor
2165	6.26	cp	BRD-K49657628	tyrphostin-AG-18	EGFR inhibitor
2162	6.31	cp	BRD-A52326238	isogedunin	HSP inhibitor
2160	6.32	cp	BRD-A55393291	testosterone	Androgen receptor agonist
2158	6.34	cp	BRD-K43330982	JTE-013	Lysophospholipid receptor antagonist
2157	6.36	cp	BRD-A31204924	mitotane	Antineoplastic
2156	6.38	cp	BRD-K74305673	IKK-2-inhibitor-V	IKK inhibitor
2153	6.41	cp	BRD-A68929948	DAPT-GSI-IX	Gamma secretase inhibitor
2154	6.41	cp	BRD-K87226815	cycloserine	Bacterial cell wall synthesis inhibitor
2145	6.53	cp	BRD-A33084410	5'-guanidinonaltrindole	Opioid receptor antagonist
2142	6.56	cp	BRD-K61217870	n-(3-acetamidophenyl)-3-chlorobenzamide	Glutamate receptor antagonist
2137	6.64	cp	BRD-A50764878	MDL-73005EF	Serotonin receptor antagonist
2135	6.65	cp	BRD-A34706053	CGP-12177	Adrenergic receptor agonist
2134	6.66	cp	BRD-K29582677	flunarizine	Calcium channel blocker
2128	6.73	cp	BRD-K15025317	BAY-11-7821	NFkB pathway inhibitor
2126	6.76	cp	BRD-K28296557	AKT-inhibitor-IV	AKT inhibitor
2125	6.77	cp	BRD-K82357231	desloratadine	Histamine receptor antagonist
2124	6.78	cp	BRD-K83597974	pargyline	Monoamine oxidase inhibitor
2121	6.84	cp	BRD-K41564320	purvalanol-b	Tyrosine kinase inhibitor
2119	6.86	cp	BRD-K18779551	bifemelane	Acetylcholine release stimulant
2118	6.87	cp	BRD-K40782193	QX-222	Sodium channel blocker
2115	6.93	cp	BRD-K63550407	erythromycin	NFkB pathway inhibitor
2114	6.94	cp	BRD-A75368507	demeclocycline	Bacterial 30S ribosomal subunit inhibitor
2110	6.99	cp	BRD-A85280935	quinpirole	Dopamine receptor agonist
2107	7.02	cp	BRD-A10355991	norketamine	Glutamate receptor antagonist
2104	7.05	cp	BRD-K57222227	indometacin	Cyclooxygenase inhibitor
2102	7.12	cp	BRD-K41410256	balsalazide	Cyclooxygenase inhibitor
2094	7.22	cp	BRD-K05528470	L-745870	Dopamine receptor antagonist
2092	7.23	cp	BRD-A62809825	thapsigargin	ATPase inhibitor
2090	7.26	cp	BRD-A50311610	meclozine	CAR agonist
2083	7.32	cp	BRD-K73391359	quinisocaine	Local anesthetic
2080	7.39	cp	BRD-K64245000	GW-4064	FXR agonist
2072	7.45	cp	BRD-K19284129	salvinorin-a	Opioid receptor agonist
2068	7.5	cp	BRD-A83431637	resmethrin	Cytochrome P450 inhibitor
2065	7.54	cp	BRD-K02283807	GR-32191	Thromboxane receptor antagonist
2062	7.59	cp	BRD-K99595596	salsolinol	Monoamine oxidase inhibitor
2060	7.61	cp	BRD-A21858158	praziquantel	Anthelmintic
2053	7.7	cp	BRD-K39670393	amthamine	Histamine receptor agonist
2054	7.7	cp	BRD-K66615216	moxifloxacin	Bacterial DNA gyrase inhibitor
2052	7.72	cp	BRD-K24681473	YM-155	Survivin inhibitor
2051	7.73	cp	BRD-K40578143	GR-79236	Adenosine receptor agonist
2050	7.77	cp	BRD-A22256192	terazosin	Adrenergic receptor antagonist
2044	7.82	cp	BRD-K04414442	SB-222200	Tachykinin antagonist
2046	7.82	cp	BRD-A30205217	ethotoin	Hydantoin antiepileptic
2042	7.86	cp	BRD-K00662280	CL-218872	GABA receptor agonist
2043	7.86	cp	BRD-K30649484	mafenide	Carbonic anhydrase inhibitor
2037	7.94	cp	BRD-A26334849	propafenone	Antiarrhythmic
2033	7.96	cp	BRD-K99696746	fatostatin	SREBP inhibitor
2036	7.96	cp	BRD-K91623615	ABT-751	Tubulin inhibitor
2028	8.02	cp	BRD-K32645441	dipropyl-5ct	Serotonin receptor agonist
2027	8.03	cp	BRD-A80574334	oxalomalic-acid	Isocitrate dehydrogenase inhibitor
2025	8.08	cp	BRD-K06895174	cisapride	Serotonin receptor agonist
2024	8.09	cp	BRD-K46435977	valaciclovir	DNA polymerase inhibitor
2022	8.11	cp	BRD-K62012036	acitretin	Retinoid receptor agonist
2023	8.11	cp	BRD-K43887077	dopamine	Dopamine receptor agonist
2019	8.18	cp	BRD-K67831364	ZM-323881	VEGFR inhibitor
2020	8.18	cp	BRD-K52459643	prostaglandin-e1	Prostanoid receptor agonist
2017	8.19	cp	BRD-K46211610	tolazoline	Adrenergic receptor antagonist
2012	8.29	cp	BRD-A10903566	imiloxan	Adrenergic receptor antagonist
2006	8.34	cp	BRD-K60184833	tyrphostin-46	Tyrosine kinase inhibitor
2005	8.37	cp	BRD-K22385716	LY-303511	Casein kinase inhibitor
2002	8.39	cp	BRD-K92984783	melperone	Serotonin receptor antagonist
1995	8.46	cp	BRD-K88304388	dextrorphan	Glutamate receptor antagonist
1996	8.46	cp	BRD-K10098805	rhapontin	Apoptosis stimulant
1990	8.54	cp	BRD-K57569181	pentoxifylline	Phosphodiesterase inhibitor
1991	8.54	cp	BRD-A02713983	dihydrodeoxygedunin	Growth factor receptor activator
1987	8.62	cp	BRD-K81847782	scandenin	Plant compound with antimicrobial activity
1988	8.62	cp	BRD-K01648091	LE-300	Dopamine receptor antagonist
1979	8.81	cp	BRD-K43405658	tyrphostin-AG-527	Protein tyrosine kinase inhibitor
1976	8.88	cp	BRD-K65503129	HSP90-inhibitor	HSP inhibitor
1974	8.89	cp	BRD-A01346607	flumetasone	Glucocorticoid receptor agonist
1973	8.92	cp	BRD-A93255169	thalidomide	TNF production inhibitor
1971	8.94	cp	BRD-K45988865	tetramethylsilane	Internal standard for NMR spectroscopy
1970	8.96	cp	BRD-K08973992	linoleic-acid	Oxidative stress inducer
1967	8.98	cp	BRD-K72029282	probucol	Atherogenesis inhibitor
1966	8.99	cp	BRD-A15435692	BMY-14802	Sigma receptor antagonist
1964	9.02	cp	BRD-K30020243	aliskiren	Antihypertensive
1962	9.06	cp	BRD-K92817986	BJM-CSC-19	MEK inhibitor
1960	9.11	cp	BRD-K96319534	phentermine	Dopamine uptake inhibitor
1957	9.15	cp	BRD-A18917088	estradiol	Contraceptive agent
1954	9.18	cp	BRD-K29905972	axitinib	PDGFR receptor inhibitor
1952	9.22	cp	BRD-K57033106	tripelennamine	Histamine receptor antagonist
1949	9.26	cp	BRD-A41304429	practolol	Adrenergic receptor antagonist
1946	9.29	cp	BRD-K34014345	naproxol	Anti-inflammatory
1945	9.32	cp	BRD-K81855038	roxatidine	Histamine receptor antagonist
1942	9.36	cp	BRD-K34154330	tracazolate	GABA receptor modulator
1941	9.37	cp	BRD-A35108200	dexamethasone	Glucocorticoid receptor agonist
1940	9.41	cp	BRD-A67373739	AICA-ribonucleotide	AMPK activator
1938	9.44	cp	BRD-A65550283	ginsenoside	Steroid hormone receptor agonist
1936	9.46	cp	BRD-A18202423	CPCCOEt	Glutamate receptor antagonist
1931	9.56	cp	BRD-A41995253	brucine	Glycine receptor antagonist
1929	9.6	cp	BRD-K45401373	betulinic-acid	Apoptosis stimulant
1927	9.61	cp	BRD-K85383046	IAA-94	Chloride channel blocker
1925	9.63	cp	BRD-K32830106	guanfacine	Adrenergic receptor agonist
1924	9.64	cp	BRD-A08709697	heliotrine	Pyrrolizidine alkaloid
1922	9.67	cp	BRD-K80672993	M2-PK-activator	-666
1920	9.73	cp	BRD-K60060639	methyllidocaine	antiarrhythmic medication
1916	9.86	cp	BRD-A09533288	verapamil	Calcium channel blocker
1913	9.87	cp	BRD-A42167015	carteolol	Adrenergic receptor antagonist
1907	9.99	cp	BRD-K19309090	SR-95639A	Acetylcholine receptor agonist
1906	10	cp	BRD-K67277431	picotamide	Thromboxane receptor antagonist
1904	10.01	cp	BRD-K72726508	arcyriaflavin-a	CDK inhibitor
1903	10.03	cp	BRD-K15601958	SEW-2871	Lysophospholipid receptor agonist
1902	10.04	cp	BRD-K81062487	taurocholic-acid	Bile acid
1897	10.08	cp	BRD-A12016240	LY-278584	Serotonin receptor antagonist
1898	10.08	cp	BRD-K08287586	butylparaben	DNA synthesis inhibitor
1895	10.12	cp	BRD-K64746805	MBCQ	Phosphodiesterase inhibitor
1893	10.18	cp	BRD-K06080977	eicosatetraynoic-acid	Cyclooxygenase inhibitor
1891	10.25	cp	BRD-K85242180	beta-CCP	Indoleamine 2,3-dioxygenase inhibitor
1889	10.26	cp	BRD-K33193182	methylnorlichexanthone	Aurora kinase inhibitor
1886	10.35	cp	BRD-K53878242	MMPX	Phosphodiesterase inhibitor
1885	10.36	cp	BRD-K22828899	TUL-XXI039	Serine/threonine kinase inhibitor
1881	10.44	cp	BRD-K73978287	hydrocortisone	Glucocorticoid receptor agonist
1880	10.45	cp	BRD-K48300629	zonisamide	Sodium channel blocker
1879	10.48	cp	BRD-K18135438	chenodeoxycholic-acid	11-beta-HSD1 inhibitor
1875	10.57	cp	BRD-K64157027	ZD-2079	Adrenergic receptor agonist
1869	10.75	cp	BRD-K83144676	olmesartan	Angiotensin antagonist
1868	10.77	cp	BRD-K46137903	prednicarbate	Phospholipase activator
1862	10.91	cp	BRD-A92439610	triamcinolone	Glucocorticoid receptor agonist
1854	11.07	cp	BRD-K12513978	fenbufen	Cyclooxygenase inhibitor
1852	11.1	cp	BRD-K15196155	IBC-293	Hydroxycarboxylic acid receptor agonist
1850	11.15	cp	BRD-A22707317	SB-205384	GABA receptor modulator
1849	11.17	cp	BRD-A42571354	cetirizine	Histamine receptor antagonist
1847	11.27	cp	BRD-K48869804	icilin	TRPV agonist
1846	11.28	cp	BRD-K99411983	lumicolchicine	Colchicine isomer, non-binder of microtubules
1842	11.34	cp	BRD-K35240538	methylprednisolone	Glucocorticoid receptor agonist
1840	11.43	cp	BRD-K32311154	nifekalant	Potassium channel blocker
1839	11.44	cp	BRD-K69690935	curcumin	Cyclooxygenase inhibitor
1837	11.49	cp	BRD-K83063356	RS-102895	CCR antagonist
1832	11.59	cp	BRD-K30189597	SYK-inhibitor	SYK inhibitor
1831	11.6	cp	BRD-A58955223	sulforaphane	Antineoplastic
1828	11.64	cp	BRD-A56245458	reichstein	Androgen receptor antagonist
1824	11.76	cp	BRD-K08273968	griseofulvin	Tubulin inhibitor
1818	11.94	cp	BRD-A48570745	ivermectin	GABA receptor agonist
1817	11.95	cp	BRD-K00656370	6-aminochrysene	Transferase inhibitor
1815	11.99	cp	BRD-K35531059	molsidomine	Guanylyl cyclase activator
1807	12.11	cp	BRD-K55034111	pefloxacin	Bacterial DNA gyrase inhibitor
1805	12.2	cp	BRD-K09497549	kawain	Calcium channel modulator
1803	12.21	cp	BRD-K92446736	zatebradine	HCN channel blocker
1802	12.22	cp	BRD-A63043573	cabergoline	Dopamine receptor agonist
1801	12.23	cp	BRD-K86465814	HO-013	PPAR receptor agonist
1798	12.27	cp	BRD-K38903228	hesperidin	Flavanone glycoside
1797	12.28	cp	BRD-K93618743	ipriflavone	Bone resorption inhibitor
1795	12.31	cp	BRD-A95096829	PNU-96415E	Dopamine receptor antagonist
1794	12.33	cp	BRD-K66093087	FGIN-1-43	Benzodiazepine receptor agonist
1793	12.36	cp	BRD-K74430258	1,2-dichlorobenzene	Hepatotoxicant
1790	12.43	cp	BRD-A51410489	yohimbine	Adrenergic receptor antagonist
1785	12.54	cp	BRD-K06593056	LE-135	Retinoid receptor agonist
1781	12.57	cp	BRD-K54316499	tolterodine	Acetylcholine receptor antagonist
1782	12.57	cp	BRD-A37052580	physostigmine	Acetylcholinesterase inhibitor
1778	12.62	cp	BRD-K95309561	dienestrol	Estrogen receptor agonist
1777	12.65	cp	BRD-K26979635	NS-3694	Glutamate receptor antagonist
1775	12.68	cp	BRD-A98431941	ephedrine	Adrenergic receptor agonist
1771	12.73	cp	BRD-K62982419	cilomilast	Phosphodiesterase inhibitor
1772	12.73	cp	BRD-K14821540	FCCP	Mitochondrial oxidative phosphorylation uncoupler
1765	12.84	cp	BRD-A28970875	puromycin	Protein synthesis inhibitor
1755	13.02	cp	BRD-A55369275	CGP-54626	GABA receptor antagonist
1753	13.04	cp	BRD-K99545815	PF-562271	Focal adhesion kinase inhibitor
1749	13.09	cp	BRD-K67080878	milrinone	Phosphodiesterase inhibitor
1748	13.1	cp	BRD-K24656285	farnesol	FXR agonist
1746	13.11	cp	BRD-K59597909	phenothiazine	Dopamine receptor antagonist
1744	13.17	cp	BRD-K32107296	temozolomide	DNA alkylating agent
1741	13.18	cp	BRD-K59522102	piperine	Monoamine oxidase inhibitor
1739	13.2	cp	BRD-A37776212	ICI-204448	Opioid receptor agonist
1738	13.26	cp	BRD-K18574842	nafcillin	Bacterial cell wall synthesis inhibitor
1736	13.27	cp	BRD-A55594068	vinblastine	Microtubule inhibitor
1730	13.32	cp	BRD-K93331255	lypressin	Vasopressin receptor agonist
1727	13.34	cp	BRD-K68620903	dydrogesterone	Progesterone receptor agonist
1724	13.44	cp	BRD-K04111260	raclopride	Dopamine receptor antagonist
1723	13.49	cp	BRD-K82746043	navitoclax	BCL inhibitor
1722	13.51	cp	BRD-K83010055	VU-0415374-1	Glutamate receptor modulator
1717	13.7	cp	BRD-A07824748	flavanone	11-beta-HSD1 inhibitor
1713	13.81	cp	BRD-K44497846	enalapril	ACE inhibitor
1711	13.85	cp	BRD-K35723520	darinaparsin	Apoptosis stimulant
1708	13.89	cp	BRD-K26160755	RS-45041-190	Imidazoline receptor agonist
1700	14.1	cp	BRD-K34330170	rotenonic-acid	Retinoid receptor antagonist
1692	14.4	cp	BRD-K34437622	BRD-K34437622	Thymidylate synthase inhibitor
1689	14.44	cp	BRD-K34441861	moexipril	ACE inhibitor
1686	14.48	cp	BRD-A96255180	ribavirin	Antiviral
1681	14.54	cp	BRD-K46068882	eugenitol	Bacterial quorum sensing inhibitor
1678	14.56	cp	BRD-K50384076	7,4'-dihydroxyflavone	Opioid receptor antagonist
1673	14.67	cp	BRD-K25875056	SC-9	Protein tyrosine kinase activator
1672	14.74	cp	BRD-K33396764	alpha-linolenic-acid	Omega 3 fatty acid stimulant
1670	14.79	cp	BRD-K98493452	honokiol	AKT inhibitor
1668	14.81	cp	BRD-K49027941	PSB-1115	Adenosine receptor antagonist
1666	14.87	cp	BRD-A34751532	homosalate	HSP inducer
1659	15	cp	BRD-K01624546	docosatrienoic-acid	LTB4 inhibitor
1657	15.04	cp	BRD-K55454768	TAS-301	Calcium-calmodulin dependent protein kinase inhibitor
1656	15.05	cp	BRD-K84663978	trequinsin	Phosphodiesterase inhibitor
1655	15.07	cp	BRD-K18816859	L-694247	Serotonin receptor agonist
1652	15.16	cp	BRD-K49456190	prima-1-met	thioredoxin inhibitor
1650	15.35	cp	BRD-K16195444	oxymetazoline	Adrenergic receptor agonist
1649	15.4	cp	BRD-K49519144	LY-2140023	Glutamate receptor agonist
1648	15.45	cp	BRD-A54487287	cortisone	Glucocorticoid receptor agonist
1645	15.58	cp	BRD-K97764662	PD-173074	FGFR inhibitor
1640	15.63	cp	BRD-A95696820	acadesine	AMPK activator
1636	15.8	cp	BRD-K56509348	BMS-182874	Endothelin receptor antagonist
1633	15.86	cp	BRD-A87479750	tenidap	Cyclooxygenase inhibitor
1624	16.04	cp	BRD-K37792168	denbufylline	Phosphodiesterase inhibitor
1618	16.15	cp	BRD-K74913225	brinzolamide	Carbonic anhydrase inhibitor
1616	16.16	cp	BRD-K01192156	tyrphostin-AG-112	Protein tyrosine kinase inhibitor
1617	16.16	cp	BRD-A23683907	NAS-181	Serotonin receptor antagonist
1615	16.17	cp	BRD-K52075715	oxibendazole	Tubulin inhibitor
1612	16.2	cp	BRD-K89375097	pirenzepine	Acetylcholine receptor antagonist
1613	16.2	cp	BRD-A72988804	tiaprofenic-acid	Cyclooxygenase inhibitor
1614	16.2	cp	BRD-K08556791	ethoprop	Acetylcholinesterase inhibitor
1611	16.23	cp	BRD-K84141129	VU-0400193-3	Glutamate receptor modulator
1610	16.24	cp	BRD-K08619838	tremorine	Acetylcholine receptor agonist
1606	16.32	cp	BRD-K28120222	parthenolide	NFkB pathway inhibitor
1603	16.38	cp	BRD-A67438293	treprostinil	Prostacyclin analog
1600	16.43	cp	BRD-K62056274	quipazine	Serotonin receptor agonist
1598	16.45	cp	BRD-K47539947	tetradecylthioacetic-acid	Lipid peroxidase inhibitor
1596	16.46	cp	BRD-K62792802	LY-83583	Guanylyl cyclase inhibitor
1597	16.46	cp	BRD-K51223576	AG-99	Tyrosine kinase inhibitor
1595	16.47	cp	BRD-K31553034	zibotentan	Endothelin receptor antagonist
1594	16.49	cp	BRD-K26015241	ODQ	Guanylyl cyclase inhibitor
1593	16.5	cp	BRD-K07888107	depudecin	HDAC inhibitor
1588	16.62	cp	BRD-K93461745	buspirone	Serotonin receptor agonist
1582	16.76	cp	BRD-K01779529	fluoropyruvate	Pyruvate dehydrogenase kinase inhibitor
1581	16.77	cp	BRD-K56115039	BU-226	Imidazoline receptor ligand
1580	16.81	cp	BRD-K39733634	L-161982	Prostanoid receptor antagonist
1579	16.84	cp	BRD-K78637815	LY-320135	Cannabinoid receptor antagonist
1577	16.91	cp	BRD-K59456551	methotrexate	Dihydrofolate reductase inhibitor
1574	17.03	cp	BRD-K94379058	BML-190	Cannabinoid receptor inverse agonist
1572	17.05	cp	BRD-K25186396	tangeritin	Cell cycle inhibitor
1571	17.09	cp	BRD-K94353609	fluocinolone	Glucocorticoid receptor agonist
1569	17.15	cp	BRD-K04710043	hexamethylenebisacetamide	AKT inhibitor
1570	17.15	cp	BRD-A80641450	FR-139317	Endothelin receptor antagonist
1568	17.18	cp	BRD-K21806131	tegaserod	Serotonin receptor partial agonist
1567	17.19	cp	BRD-K92428153	mycophenolate-mofetil	Dehydrogenase inhibitor
1566	17.22	cp	BRD-K61192372	capecitabine	DNA synthesis inhibitor
1560	17.37	cp	BRD-K00184207	GR-206	Aryl hydrocarbon receptor ligand
1559	17.38	cp	BRD-K47639036	flavoxate	Acetylcholine receptor antagonist
1553	17.47	cp	BRD-K06198550	isorotenone	Mitochondrial complex I inhibitor
1551	17.52	cp	BRD-K92726801	hydrastinine	Haemostatic agent
1549	17.57	cp	BRD-K50417881	eticlopride	Dopamine receptor antagonist
1548	17.6	cp	BRD-K18678457	ZD-7288	HCN channel blocker
1546	17.62	cp	BRD-K52662033	lidocaine	Histamine receptor agonist
1547	17.62	cp	BRD-A92670106	tocainide	Sodium channel blocker
1544	17.64	cp	BRD-K54790157	trioxsalen	DNA synthesis inhibitor
1538	17.77	cp	BRD-K07325606	hispidin	PKC inhibitor
1535	17.89	cp	BRD-K44876623	zolpidem	Benzodiazepine receptor agonist
1532	17.98	cp	BRD-K37846922	3,3'-diindolylmethane	CHK inhibitor
1531	18.02	cp	BRD-K82983861	GW-0742	PPAR receptor agonist
1530	18.04	cp	BRD-K74514084	pazopanib	KIT inhibitor
1526	18.1	cp	BRD-A73581086	ergometrine	Adrenergic receptor agonist
1525	18.12	cp	BRD-K11433652	aspirin	Cyclooxygenase inhibitor
1524	18.17	cp	BRD-K79366068	PSB-069	NTPDase inhibitor
1521	18.24	cp	BRD-K11742128	triprolidine	Histamine receptor antagonist
1520	18.25	cp	BRD-K89046952	ciclacillin	Bacterial cell wall synthesis inhibitor
1519	18.26	cp	BRD-K41445866	alfaxalone	Chloride channel agonist
1518	18.27	cp	BRD-K18757346	U-46619	Thromboxane receptor agonist
1515	18.36	cp	BRD-K18619710	digoxigenin	Steroid
1513	18.38	cp	BRD-K01567962	pyrazolanthrone	JNK inhibitor
1508	18.44	cp	BRD-A55416093	colforsin	Adenylyl cyclase activator
1507	18.47	cp	BRD-A25569250	KI-16425	Lysophosphatidic acid receptor antagonist
1506	18.5	cp	BRD-A25775766	securinine	GABA receptor antagonist
1504	18.56	cp	BRD-A77118605	BML-ST330	Phospholipase inhibitor
1505	18.56	cp	BRD-K64835161	BRD-K64835161	-666
1503	18.58	cp	BRD-K90524085	MY-5445	Phosphodiesterase inhibitor
1502	18.62	cp	BRD-A47829399	artesunate	DNA synthesis inhibitor
1500	18.64	cp	BRD-A20697603	thiostrepton	FOXM1 inhibitor
1496	18.75	cp	BRD-K47328134	lysylphenylalanyl-tyrosine	Heparin activation inhibitor
1493	18.79	cp	BRD-K25079130	avrainvillamide-analog-4	nucleophosmin inhibitor
1492	18.81	cp	BRD-K30697463	desoximetasone	Glucocorticoid receptor agonist
1491	18.82	cp	BRD-K55991774	BAS-09104376	HIV integrase inhibitor
1488	18.9	cp	BRD-K78838262	austricine	Hypolipidemic
1485	18.92	cp	BRD-K82164249	andarine	Androgen receptor modulator
1481	19.03	cp	BRD-K93645900	tadalafil	Phosphodiesterase inhibitor
1480	19.04	cp	BRD-K06467078	corynanthine	Adrenergic receptor antagonist
1479	19.05	cp	BRD-A55815733	phylloquinone	Vitamin K
1477	19.11	cp	BRD-K06024458	n-arachidonyl-GABA	cannabinoid receptor agonist
1475	19.15	cp	BRD-K24994810	androstenol	GABA receptor modulator
1473	19.23	cp	BRD-A26095496	clobetasol	Glucocorticoid receptor agonist
1474	19.23	cp	BRD-K79425933	benperidol	Dopamine receptor antagonist
1466	19.45	cp	BRD-K88741031	methyl-2,5-dihydroxycinnamate	EGFR inhibitor
1467	19.45	cp	BRD-K54256913	MK-1775	WEE1 kinase inhibitor
1461	19.7	cp	BRD-K86301799	dipyridamole	Phosphodiesterase inhibitor
1459	19.71	cp	BRD-K16551401	PNU-22394	Serotonin receptor agonist
1456	19.77	cp	BRD-A73680854	PT-630	Dipeptidyl peptidase inhibitor
1453	19.86	cp	BRD-K47693913	evoxine	Furoquinoline alkaloid
1450	19.92	cp	BRD-A37817666	picrotoxin	GABA receptor antagonist
1449	19.95	cp	BRD-A70083328	secnidazole	Acetylcholinesterase inhibitor
1441	20.2	cp	BRD-K36965586	m-chlorophenylbiguanide	Serotonin receptor agonist
1440	20.24	cp	BRD-A13084692	troglitazone	Insulin sensitizer
[truncated: 430 more rows]
