# Supplementary material for: Bioactive natural compounds as potential medications for osteogenic effects in a molecular docking approach
Source: Front Pharmacol. 2022 Aug 24;13:955983. doi: 10.3389/fphar.2022.955983 (PMC9449150; doi:10.3389/fphar.2022.955983)
Supplement: Supplementary file 2 [file DataSheet1.xlsx]

## Sheet: 1_vs_0_up
# Fold Change cut-off: 1.5 # Condition pairs: 1_vs_0 # Column A: SEQ_ID, it represents the sequence identifier. # Column B: Fold change, positive value indicates up-regulation and negative value indicates down-regulation. # Column C: Log Fold change, log2 value of absolute fold change. Positive value indicates up-regulation and negative value indicates down-regulation. # Column D: Absolute Fold c…
1_vs_0 1.5 fold up regulated genes
	Fold Change and Regulation				Annotations											RMA Intensity
SEQ_ID	Fold change([1] vs [0])	Log Fold change([1] vs [0])	Absolute Fold change([1] vs [0])	Regulation([1] vs [0])	GeneSymbol	ACCESSION	COMMENTS	DESCRIPTION	FUNCTION	GeneID	GO biological process	GO molecular function	GO cellular component	GO(Avadis)	SEQ_UNIQUE	[0](normalized)	[1](normalized)
XM_213514	11.139	3.47754	11.139	up	RGD1559482	XM_213514	PREDICTED: Rattus norvegicus similar to Cd300D antigen (LOC498022), mRNA."		similar to Cd300D antigen	498022					31533	80.6968	898.879
XM_001062533	10.476	3.38902	10.476	up	LOC685145	XM_001062533	PREDICTED: Rattus norvegicus similar to CG31556-PA (LOC685145), mRNA."		similar to CG31556-PA	685145					14139	48.7184	510.374
XM_001075321	9.90295	3.30786	9.90295	up	Ms4a4a	XM_001075321	PREDICTED: Rattus norvegicus membrane-spanning 4-domains, subfamily A, member 4 (predicted) (Ms4a4a_predicted), mRNA."		similar to membrane-spanning 4-domains, subfamily A, member 4 isoform a"	361734					28162	61.5988	610.009
XM_575269	8.74298	3.12812	8.74298	up	RY2G5	XM_575269	PREDICTED: Rattus norvegicus potential ligand-binding protein (RY2G5), mRNA."		similar to antimicrobial peptide RY2G5	499925					1108	34.4688	301.36
NM_012771	8.57575	3.10026	8.57575	up	Lyz2	NM_012771	Rattus norvegicus lysozyme (Lyz), mRNA."		lysozyme	25211	GO:0008152(metabolic process);GO:0016998(cell wall catabolic process);GO:0019835(cytolysis);GO:0050829(defense response to Gram-negative bacterium);GO:0050830(defense response to Gram-positive bacterium)	GO:0003796(lysozyme activity);GO:0016798(hydrolase activity, acting on glycosyl bonds)"	GO:0000137(Golgi cis cisterna);GO:0005576(extracellular region);GO:0005615(extracellular space);GO:0005625(soluble fraction);GO:0005737(cytoplasm);GO:0005739(mitochondrion);GO:0005795(Golgi stack);GO:0005902(microvillus);GO:0016022(endoplasmic reticulum c	GO:0008152|GO:0016998|GO:0019835|GO:0050829|GO:0050830|GO:0000137|GO:0005576|GO:0005615|GO:0005625|GO:0005737|GO:0005739|GO:0005795|GO:0005902|GO:0016022|GO:0003796|GO:0016798	16348	317.949	2726.65
NM_012534	7.7031	2.94544	7.7031	up	Cryaa	NM_012534	Rattus norvegicus crystallin, alpha A (Cryaa), mRNA."	Crystallin, alpha polypeptide A"	crystallin, alpha A"	24273	GO:0000072(M phase specific microtubule process);GO:0006457(protein folding);GO:0007601(visual perception);GO:0042493(response to drug);GO:0042542(response to hydrogen peroxide);GO:0051260(protein homooligomerization)	GO:0005212(structural constituent of eye lens);GO:0051082(unfolded protein binding)	GO:0005737(cytoplasm)	GO:0000072|GO:0006457|GO:0007601|GO:0042493|GO:0042542|GO:0051260|GO:0005737|GO:0005212|GO:0051082	33008	83.9165	646.417
NM_001013894	7.62229	2.93023	7.62229	up	Lilrb4	NM_001013894	Rattus norvegicus glycoprotein 49b (Gp49b), mRNA."	leukocyte surface receptor	glycoprotein 49b	292594					30087	104.541	796.845
NM_013139	7.13248	2.8344	7.13248	up	Clps	NM_013139	Rattus norvegicus colipase, pancreatic (Clps), mRNA."		colipase, pancreatic"	25680	GO:0007586(digestion);GO:0016042(lipid catabolic process)	GO:0005515(protein binding);GO:0008047(enzyme activator activity)	GO:0005576(extracellular region);GO:0005615(extracellular space);GO:0005625(soluble fraction)	GO:0007586|GO:0016042|GO:0005576|GO:0005615|GO:0005625|GO:0005515|GO:0008047	924	52.5736	374.98
NM_001014093	6.91011	2.78871	6.91011	up	Parp16	NM_001014093	Rattus norvegicus poly (ADP-ribose) polymerase family, member 16 (Parp16), mRNA."		poly (ADP-ribose) polymerase family, member 16"	315760	GO:0006471(protein amino acid ADP-ribosylation)	GO:0003950(NAD+ ADP-ribosyltransferase activity)	GO:0005634(nucleus)	GO:0006471|GO:0005634|GO:0003950	333	95.6963	661.272
NM_012907	6.9024	2.7871	6.9024	up	Apobec1	NM_012907	Rattus norvegicus apolipoprotein B editing complex 1 (Apobec1), mRNA."	Apolipoprotein B editing protein	apolipoprotein B editing complex 1	25383	GO:0006381(mRNA editing);GO:0006397(mRNA processing);GO:0006629(lipid metabolic process);GO:0016554(cytidine to uridine editing);GO:0042157(lipoprotein metabolic process);GO:0046087(cytidine metabolic process)	GO:0003723(RNA binding);GO:0004126(cytidine deaminase activity);GO:0005515(protein binding);GO:0008270(zinc ion binding);GO:0016787(hydrolase activity);GO:0046872(metal ion binding)	GO:0005634(nucleus)	GO:0006381|GO:0006397|GO:0006629|GO:0016554|GO:0042157|GO:0046087|GO:0005634|GO:0003723|GO:0004126|GO:0005515|GO:0008270|GO:0016787|GO:0046872	5056	189.577	1308.54
XM_001074363	6.5097	2.70259	6.5097	up	Ncf4	XM_001074363	PREDICTED: Rattus norvegicus similar to neutrophil cytosolic factor 4 (LOC500904), mRNA."		similar to neutrophil cytosolic factor 4	500904					32470	66.6504	433.874
NM_001004022	6.27773	2.65024	6.27773	up	Krt15	NM_001004022	Rattus norvegicus type I keratin KA15 (Ka15), mRNA."		type I keratin KA15	287700	GO:0045103(intermediate filament-based process)	GO:0005198(structural molecule activity);GO:0005200(structural constituent of cytoskeleton);GO:0005515(protein binding)	GO:0005882(intermediate filament);GO:0045095(keratin filament)	GO:0045103|GO:0005882|GO:0045095|GO:0005198|GO:0005200|GO:0005515	26676	80.5251	505.514
NM_001008515	6.19458	2.63101	6.19458	up	C1qa	NM_001008515	Rattus norvegicus complement component 1, q subcomponent, alpha polypeptide (C1qa), mRNA."		complement component 1, q subcomponent, A chain"	298566	GO:0006817(phosphate transport);GO:0006958(complement activation, classical pathway);GO:0007267(cell-cell signaling);GO:0008150(biological_process);GO:0045087(innate immune response)"	GO:0003674(molecular_function)	GO:0005575(cellular_component);GO:0005602(complement component C1 complex);GO:0005615(extracellular space);GO:0005737(cytoplasm)	GO:0006817|GO:0006958|GO:0007267|GO:0008150|GO:0045087|GO:0005575|GO:0005602|GO:0005615|GO:0005737|GO:0003674	8313	221.634	1372.93
XM_001080197	6.1012	2.60909	6.1012	up	Cyp26c1	XM_001080197	PREDICTED: Rattus norvegicus cytochrome P450, family 26, subfamily C, polypeptide 1 (predicted) (Cyp26c1_predicted), mRNA."		similar to cytochrome P450, family 26, subfamily C, polypeptide 1"	308190					11883	76.5727	467.185
XM_001065948	6.03098	2.59239	6.03098	up	Tox3	XM_001065948	PREDICTED: Rattus norvegicus trinucleotide repeat containing 9 (predicted) (Tnrc9_predicted), mRNA."		similar to trinucleotide repeat containing 9	291908					10995	57.4243	346.325
XM_001058511	5.94549	2.57179	5.94549	up	Bhlhe23	XM_001058511	PREDICTED: Rattus norvegicus similar to basic helix-loop-helix transcriptional regulator beta4 (predicted) (RGD1559760_predicted), mRNA."		similar to basic helix-loop-helix domain containing, class B4"	499952					25790	49.9262	296.836
NM_001001001	5.88024	2.55588	5.88024	up	Olr46	NM_001001001	Rattus norvegicus olfactory receptor 46 (predicted) (Olr46_predicted), mRNA."	olfactory receptor gene Olr46	olfactory receptor Olr46	405365	GO:0007186(G-protein coupled receptor protein signaling pathway);GO:0050911(detection of chemical stimulus during sensory perception of smell)	GO:0004984(olfactory receptor activity)	GO:0016021(integral to membrane)	GO:0007186|GO:0050911|GO:0016021|GO:0004984	4490	55.3462	325.449
NM_178095	5.73002	2.51854	5.73002	up	Abca1	NM_178095	Rattus norvegicus ATP-binding cassette, sub-family A (ABC1), member 1 (Abca1), mRNA."		ATP-binding cassette, sub-family A (ABC1), member 1"	313210	GO:0006810(transport);GO:0006911(phagocytosis, engulfment);GO:0007584(response to nutrient);GO:0008203(cholesterol metabolic process);GO:0015914(phospholipid transport);GO:0030301(cholesterol transport);GO:0042158(lipoprotein biosynthetic process);GO:0042"	GO:0000166(nucleotide binding);GO:0005515(protein binding);GO:0005524(ATP binding);GO:0008035(high-density lipoprotein binding);GO:0008509(anion transporter activity);GO:0015248(sterol transporter activity);GO:0016887(ATPase activity);GO:0042626(ATPase ac	GO:0005624(membrane fraction);GO:0005794(Golgi apparatus);GO:0005886(plasma membrane);GO:0005887(integral to plasma membrane);GO:0016021(integral to membrane);GO:0043231(intracellular membrane-bound organelle)	GO:0006810|GO:0006911|GO:0007584|GO:0008203|GO:0015914|GO:0030301|GO:0042158|GO:0000042|GO:0005624|GO:0005794|GO:0005886|GO:0005887|GO:0016021|GO:0043231|GO:0000166|GO:0005515|GO:0005524|GO:0008035|GO:0008509|GO:0015248|GO:0016887|GO:0042626	29019	102.794	589.014
XM_001067815	5.66534	2.50216	5.66534	up	Folr2	XM_001067815	PREDICTED: Rattus norvegicus folate receptor 2 (fetal) (predicted) (Folr2_predicted), mRNA."		similar to Folate receptor beta precursor (FR-beta) (Folate receptor 2) (Folate-binding protein 2)	293154					23072	128.891	730.209
NM_001008931	5.55163	2.47291	5.55163	up	Vom1r48	NM_001008931	Rattus norvegicus vomeronasal V1r-type receptor V1rg13 (V1rg13), mRNA."		vomeronasal V1r-type receptor V1rg13	494279					24992	31.4375	174.529
NM_019316	5.54242	2.47052	5.54242	up	Mafb	NM_019316	Rattus norvegicus v-maf musculoaponeurotic fibrosarcoma oncogene family, protein B (avian) (Mafb), mRNA."	Kreisler (mouse) maf-related leucine zipper homolog (b-maf); v-maf musculoaponeurotic fibrosarcoma oncogene homolog B	v-maf musculoaponeurotic fibrosarcoma oncogene family, protein B"	54264	GO:0006350(transcription);GO:0006357(regulation of transcription from RNA polymerase II promoter);GO:0007379(segment specification);GO:0007423(sensory organ development);GO:0007585(respiratory gaseous exchange);GO:0042472(inner ear morphogenesis);GO:00456	GO:0003677(DNA binding);GO:0003700(transcription factor activity);GO:0005515(protein binding);GO:0008134(transcription factor binding);GO:0046983(protein dimerization activity)	GO:0005634(nucleus);GO:0005667(transcription factor complex)	GO:0006350|GO:0006357|GO:0007379|GO:0007423|GO:0007585|GO:0042472|GO:0000456|GO:0005634|GO:0005667|GO:0003677|GO:0003700|GO:0005515|GO:0008134|GO:0046983	11157	76.1876	422.263
XM_576306	5.48686	2.45598	5.48686	up	Ncf4	XM_576306	PREDICTED: Rattus norvegicus similar to neutrophil cytosolic factor 4 (LOC500904), mRNA."		similar to neutrophil cytosolic factor 4	500904					24520	69.8237	383.113
XM_001077610	5.47467	2.45277	5.47467	up	Shisa3	XM_001077610	PREDICTED: Rattus norvegicus similar to MGC68837 protein (predicted) (RGD1565710_predicted), mRNA."		similar to transmembrane protein 46	498356					21657	40.3444	220.872
NM_012551	5.43588	2.44251	5.43588	up	Egr1	NM_012551	Rattus norvegicus early growth response 1 (Egr1), mRNA."	nerve growth factor-induced	early growth response 1	24330	GO:0006350(transcription);GO:0006355(regulation of transcription, DNA-dependent);GO:0007611(learning and/or memory);GO:0030217(T cell differentiation);GO:0045941(positive regulation of transcription);GO:0045944(positive regulation of transcription from RN"	GO:0003700(transcription factor activity);GO:0008270(zinc ion binding);GO:0016563(transcriptional activator activity);GO:0046872(metal ion binding)	GO:0005622(intracellular);GO:0005634(nucleus)	GO:0006350|GO:0006355|GO:0007611|GO:0030217|GO:0045941|GO:0045944|GO:0005622|GO:0005634|GO:0003700|GO:0008270|GO:0016563|GO:0046872	17523	2690.46	14625
NM_031813	5.30417	2.40713	5.30417	up	Mybph	NM_031813	Rattus norvegicus myosin binding protein H (Mybph), mRNA."	norvegicus myosin binding protein H	myosin binding protein H	83708	GO:0006941(striated muscle contraction);GO:0006942(regulation of striated muscle contraction);GO:0007155(cell adhesion)	GO:0005515(protein binding);GO:0008307(structural constituent of muscle)	GO:0005856(cytoskeleton);GO:0005863(striated muscle thick filament)	GO:0006941|GO:0006942|GO:0007155|GO:0005856|GO:0005863|GO:0005515|GO:0008307	7630	56.8606	301.598
XM_001059716	5.23427	2.38799	5.23427	up	Prss29	XM_001059716	PREDICTED: Rattus norvegicus tryptase delta 1 (predicted) (Tpsd1_predicted), mRNA."		similar to implantation serine protease 2	287136					29004	43.1776	226.003
NM_212545	5.21901	2.38378	5.21901	up	Krt17	NM_212545	Rattus norvegicus type I keratin KA17 (Ka17), mRNA."		type I keratin KA17	287702	GO:0000902(cell morphogenesis);GO:0002009(morphogenesis of an epithelium);GO:0008544(epidermis development);GO:0031424(keratinization);GO:0045103(intermediate filament-based process);GO:0045109(intermediate filament organization)	GO:0005198(structural molecule activity);GO:0005200(structural constituent of cytoskeleton)	GO:0005882(intermediate filament);GO:0045095(keratin filament)	GO:0000902|GO:0002009|GO:0008544|GO:0031424|GO:0045103|GO:0045109|GO:0005882|GO:0045095|GO:0005198|GO:0005200	19234	63.372	330.739
NM_001000195	5.20216	2.37911	5.20216	up	Olr210	NM_001000195	Rattus norvegicus olfactory receptor 210 (predicted) (Olr210_predicted), mRNA."	olfactory receptor gene Olr210	olfactory receptor Olr210	293357	GO:0007186(G-protein coupled receptor protein signaling pathway);GO:0050911(detection of chemical stimulus during sensory perception of smell)	GO:0004930(G-protein coupled receptor activity);GO:0004984(olfactory receptor activity)	GO:0016020(membrane);GO:0016021(integral to membrane)	GO:0007186|GO:0050911|GO:0016020|GO:0016021|GO:0004930|GO:0004984	25836	53.4459	278.034
XM_001064952	5.17857	2.37255	5.17857	up	Stk10	XM_001064952	PREDICTED: Rattus norvegicus serine/threonine kinase 10, transcript variant 1 (Stk10), mRNA."		similar to Serine/threonine-protein kinase 10 (Lymphocyte-oriented kinase) isoform 1	29398					1284	49.4469	256.064
NM_013121	5.17506	2.37157	5.17506	up	Cd28	NM_013121	Rattus norvegicus CD28 antigen (Cd28), mRNA."		CD28 antigen	25660	GO:0006955(immune response);GO:0006959(humoral immune response);GO:0007166(cell surface receptor linked signal transduction);GO:0008624(induction of apoptosis by extracellular signals);GO:0031295(T cell costimulation);GO:0042089(cytokine biosynthetic proc	GO:0015026(coreceptor activity);GO:0042802(identical protein binding)	GO:0005886(plasma membrane);GO:0005887(integral to plasma membrane);GO:0009897(external side of plasma membrane);GO:0016021(integral to membrane);GO:0045121(lipid raft)	GO:0006955|GO:0006959|GO:0007166|GO:0008624|GO:0031295|GO:0042089|GO:0005886|GO:0005887|GO:0009897|GO:0016021|GO:0045121|GO:0015026|GO:0042802	33916	59.6674	308.782
NM_053567	5.10637	2.3523	5.10637	up	Ftcd	NM_053567	Rattus norvegicus formiminotransferase cyclodeaminase (Ftcd), mRNA."		formiminotransferase cyclodeaminase	89833	GO:0006520(amino acid metabolic process);GO:0006547(histidine metabolic process);GO:0006548(histidine catabolic process);GO:0006760(folic acid and derivative metabolic process);GO:0007010(cytoskeleton organization and biogenesis);GO:0008152(metabolic proc	GO:0003824(catalytic activity);GO:0005542(folic acid binding);GO:0016740(transferase activity);GO:0016829(lyase activity);GO:0019215(intermediate filament binding);GO:0030409(glutamate formimidoyltransferase activity);GO:0030412(formimidoyltetrahydrofolat	GO:0005737(cytoplasm);GO:0005794(Golgi apparatus)	GO:0006520|GO:0006547|GO:0006548|GO:0006760|GO:0007010|GO:0008152|GO:0005737|GO:0005794|GO:0003824|GO:0005542|GO:0016740|GO:0016829|GO:0019215|GO:0030409|GO:0030412	201	53.1729	271.521
NM_001008522	4.91244	2.29644	4.91244	up	Aox3l1	NM_001008522	Rattus norvegicus aldehyde oxidase 2 (Aox2), mRNA."		aldehyde oxidase 2	316421	GO:0006118(electron transport)	GO:0005506(iron ion binding);GO:0009055(electron carrier activity);GO:0030151(molybdenum ion binding);GO:0046872(metal ion binding);GO:0051287(NAD binding)		GO:0006118|GO:0005506|GO:0009055|GO:0030151|GO:0046872|GO:0051287	15724	45.8688	225.328
XM_001080757	4.84907	2.27771	4.84907	up	Nek8	XM_001080757	PREDICTED: Rattus norvegicus NIMA (never in mitosis gene a)-related expressed kinase 8 (predicted) (Nek8_predicted), mRNA."		similar to NIMA (never in mitosis gene a)-related expressed kinase 8	287473					22295	129.57	628.295
XM_001073115	4.80891	2.26571	4.80891	up	Psors1c2	XM_001073115	PREDICTED: Rattus norvegicus similar to Psoriasis susceptibility 1 candidate gene 2 protein homolog precursor (SPR1 protein) (LOC686254), mRNA."		similar to Psoriasis susceptibility 1 candidate gene 2 protein homolog precursor (SPR1 protein)	686254					12122	59.2442	284.9
XM_001063872	4.75815	2.2504	4.75815	up	Cad	XM_001063872	PREDICTED: Rattus norvegicus carbamyl phosphatate synthetase 2 (mapped), transcript variant 1 (Cad_mapped), mRNA."		similar to carbamoyl-phosphate synthetase 2, aspartate transcarbamylase, and dihydroorotase isoform 1"	24240					6181	68.3375	325.16
XM_340957	4.72354	2.23987	4.72354	up	Igsf7	XM_340957	PREDICTED: Rattus norvegicus immunoglobulin superfamily, member 7 (Igsf7), mRNA."		similar to Cd300D antigen	287813					8252	245.069	1157.59
XM_001072349	4.71286	2.2366	4.71286	up	Crocc	XM_001072349	PREDICTED: Rattus norvegicus ciliary rootlet coiled-coil, rootletin (predicted) (Crocc_predicted), mRNA."		similar to ciliary rootlet coiled-coil, rootletin"	313663					30830	61.5077	289.877
NM_030857	4.70922	2.23549	4.70922	up	Lyn	NM_030857	Rattus norvegicus Yamaguchi sarcoma viral (v-yes-1) oncogene homolog (Lyn), mRNA."	lyn protein non-receptor kinase	Yamaguchi sarcoma viral (v-yes-1) oncogene homolog	81515	GO:0006468(protein amino acid phosphorylation);GO:0007242(intracellular signaling cascade);GO:0008284(positive regulation of cell proliferation);GO:0009725(response to hormone stimulus);GO:0018108(peptidyl-tyrosine phosphorylation);GO:0030218(erythrocyte	GO:0000166(nucleotide binding);GO:0004672(protein kinase activity);GO:0004713(protein-tyrosine kinase activity);GO:0004716(receptor signaling protein tyrosine kinase activity);GO:0005102(receptor binding);GO:0005128(erythropoietin receptor binding);GO:000	GO:0005624(membrane fraction);GO:0005634(nucleus);GO:0005737(cytoplasm)	GO:0006468|GO:0007242|GO:0008284|GO:0009725|GO:0018108|GO:0030218|GO:0005624|GO:0005634|GO:0005737|GO:0000166|GO:0004672|GO:0004713|GO:0004716|GO:0005102|GO:0005128	14568	50.8225	239.334
XM_235709	4.59776	2.20093	4.59776	up	Nckap1l	XM_235709	PREDICTED: Rattus norvegicus NCK associated protein 1 like (predicted) (Nckap1l_predicted), mRNA."		similar to hematopoietic protein 1	315348					21616	56.6502	260.464
NM_184047	4.56194	2.18965	4.56194	up	Il18rap	NM_184047	Rattus norvegicus interleukin 18 receptor accessory protein (Il18rap), mRNA."		interleukin 18 receptor accessory protein	373540		GO:0004872(receptor activity);GO:0042007(interleukin-18 binding);GO:0042008(interleukin-18 receptor activity)		GO:0004872|GO:0042007|GO:0042008	26334	69.1031	315.244
NM_001000581	4.51741	2.1755	4.51741	up	Olr838	NM_001000581	Rattus norvegicus olfactory receptor 838 (predicted) (Olr838_predicted), mRNA."	olfactory receptor gene Olr838	olfactory receptor Olr838	366362					33847	84.3602	381.089
XM_001056671	4.48934	2.1665	4.48934	up	Lin52	XM_001056671	PREDICTED: Rattus norvegicus similar to CG15929-PA (predicted) (RGD1306798_predicted), mRNA."		similar to lin-52 CG15929-PA	362763					21739	124.961	560.994
XM_001064536	4.46915	2.16	4.46915	up	Wdfy2	XM_001064536	PREDICTED: Rattus norvegicus WD repeat and FYVE domain containing 2 (predicted) (Wdfy2_predicted), mRNA."		similar to WD repeat and FYVE domain containing 2	305956					15020	70.7089	316.009
XM_001078697	4.43045	2.14745	4.43045	up	Pi16	XM_001078697	PREDICTED: Rattus norvegicus protease inhibitor 16 (predicted) (Pi16_predicted), mRNA."		similar to protease inhibitor 16	294312					25586	113.408	502.448
XM_001058708	4.39572	2.1361	4.39572	up	Zfyve16	XM_001058708	PREDICTED: Rattus norvegicus similar to Zinc finger, FYVE domain containing 16 (predicted) (RGD1564784_predicted), mRNA."		similar to zinc finger, FYVE domain containing 16"	499508					7395	141.966	624.044
NM_031511	4.39112	2.13459	4.39112	up	Igf2	NM_031511	Rattus norvegicus insulin-like growth factor 2 (Igf2), mRNA."	Insulin-like growth factor II (somatomedin A); insulin-like growth factor II; insulin-like growth factor II (IGF-II)	insulin-like growth factor 2	24483	GO:0000074(regulation of progression through cell cycle);GO:0001501(skeletal development);GO:0006349(imprinting);GO:0007275(multicellular organismal development);GO:0008283(cell proliferation);GO:0008286(insulin receptor signaling pathway);GO:0009887(orga	GO:0005159(insulin-like growth factor receptor binding);GO:0005179(hormone activity);GO:0005515(protein binding);GO:0008083(growth factor activity);GO:0018445(prothoracicotrophic hormone activity)	GO:0005576(extracellular region);GO:0005615(extracellular space)	GO:0000074|GO:0001501|GO:0006349|GO:0007275|GO:0008283|GO:0008286|GO:0009887|GO:0005576|GO:0005615|GO:0005159|GO:0005179|GO:0005515|GO:0008083|GO:0018445	6645	129.981	570.76
NM_031664	4.3673	2.12674	4.3673	up	Slc28a2	NM_031664	Rattus norvegicus solute carrier family 28 (sodium-coupled nucleoside transporter), member 2 (Slc28a2), mRNA."	solute carrier family 28 (sodium-coupled nucleoside transporter) member 2	solute carrier family 28, member 2"	60423	GO:0006139(nucleobase, nucleoside, nucleotide and nucleic acid metabolic process);GO:0006810(transport);GO:0015860(purine nucleoside transport)"	GO:0001882(nucleoside binding);GO:0005415(nucleoside:sodium symporter activity);GO:0015211(purine nucleoside transporter activity)	GO:0005624(membrane fraction);GO:0005887(integral to plasma membrane);GO:0016020(membrane);GO:0016021(integral to membrane)	GO:0006139|GO:0006810|GO:0015860|GO:0005624|GO:0005887|GO:0016020|GO:0016021|GO:0001882|GO:0005415|GO:0015211	24689	53.4259	233.327
XM_001081646	4.33523	2.11611	4.33523	up	Cd300a	XM_001081646	PREDICTED: Rattus norvegicus similar to CD300A antigen (LOC501736), mRNA."		similar to CD300A antigen	501736					5017	108.751	471.461
XM_001072457	4.32647	2.11319	4.32647	up	Kcnk13	XM_001072457	PREDICTED: Rattus norvegicus potassium channel, subfamily K, member 13 (Kcnk13), mRNA."		similar to tandem pore domain potassium channel THIK-1	64120					34726	71.5139	309.403
NM_001008524	4.32586	2.11299	4.32586	up	C1qc	NM_001008524	Rattus norvegicus complement component 1, q subcomponent, gamma polypeptide (C1qg), mRNA."		complement component 1, q subcomponent, gamma polypeptide"	362634	GO:0006817(phosphate transport);GO:0006958(complement activation, classical pathway);GO:0008150(biological_process);GO:0045087(innate immune response)"	GO:0003674(molecular_function)	GO:0005575(cellular_component);GO:0005576(extracellular region);GO:0005615(extracellular space);GO:0005737(cytoplasm)	GO:0006817|GO:0006958|GO:0008150|GO:0045087|GO:0005575|GO:0005576|GO:0005615|GO:0005737|GO:0003674	11694	520.232	2250.45
XM_236503	4.31825	2.11045	4.31825	up	Paqr9	XM_236503	PREDICTED: Rattus norvegicus progestin and adipoQ receptor family member IX (predicted) (Paqr9_predicted), mRNA."		similar to progestin and adipoQ receptor family member IX	315904					30576	118.268	510.709
NM_012958	4.31475	2.10928	4.31475	up	Galr1	NM_012958	Rattus norvegicus galanin receptor 1 (Galr1), mRNA."		galanin receptor 1	50577	GO:0006811(ion transport);GO:0007165(signal transduction);GO:0007186(G-protein coupled receptor protein signaling pathway);GO:0007194(negative regulation of adenylate cyclase activity);GO:0007218(neuropeptide signaling pathway);GO:0007268(synaptic transmi	GO:0001584(rhodopsin-like receptor activity);GO:0004872(receptor activity);GO:0004966(galanin receptor activity);GO:0042923(neuropeptide binding)	GO:0005886(plasma membrane);GO:0016020(membrane);GO:0016021(integral to membrane)	GO:0006811|GO:0007165|GO:0007186|GO:0007194|GO:0007218|GO:0007268|GO:0005886|GO:0016020|GO:0016021|GO:0001584|GO:0004872|GO:0004966|GO:0042923	25986	44.1169	190.353
XM_001061777	4.31133	2.10813	4.31133	up	Nlrp6	XM_001061777	PREDICTED: Rattus norvegicus NACHT, leucine rich repeat and PYD containing 6 (Nalp6), mRNA."		similar to NACHT-, LRR- and PYD-containing protein 6 (PYRIN-containing APAF1-like protein 5-like) (Angiotensin II/vasopressin receptor)"	171390					34079	62.0595	267.559
NM_013035	4.29526	2.10275	4.29526	up	Snai2	NM_013035	Rattus norvegicus snail homolog 2 (Drosophila) (Snai2), mRNA."	Slug, chicken homolog"	snail homolog 2	25554	GO:0000122(negative regulation of transcription from RNA polymerase II promoter);GO:0006350(transcription);GO:0006355(regulation of transcription, DNA-dependent);GO:0007275(multicellular organismal development);GO:0007499(ectoderm and mesoderm interaction"	GO:0003674(molecular_function);GO:0003677(DNA binding);GO:0008270(zinc ion binding);GO:0046872(metal ion binding)	GO:0005575(cellular_component);GO:0005622(intracellular);GO:0005634(nucleus)	GO:0000122|GO:0006350|GO:0006355|GO:0007275|GO:0007499|GO:0005575|GO:0005622|GO:0005634|GO:0003674|GO:0003677|GO:0008270|GO:0046872	3607	101.037	433.982
XM_001078067	4.29386	2.10227	4.29386	up	Foxb2	XM_001078067	PREDICTED: Rattus norvegicus similar to Forkhead box protein B2 (Transcription factor FKH-4) (LOC691398), mRNA."		similar to Forkhead box protein B2 (Transcription factor FKH-4)	691398					32423	64.2495	275.878
XM_001079374	4.27479	2.09585	4.27479	up	Cdt1	XM_001079374	PREDICTED: Rattus norvegicus retroviral integration site 2 (predicted) (Ris2_predicted), mRNA."		similar to retroviral integration site 2	292071					17095	66.0138	282.195
NM_001013176	4.271	2.09457	4.271	up	Btg4	NM_001013176	Rattus norvegicus B-cell translocation gene 4 (Btg4), mRNA."		B-cell translocation gene 4	315650	GO:0007050(cell cycle arrest);GO:0008285(negative regulation of cell proliferation);GO:0030182(neuron differentiation);GO:0045930(negative regulation of progression through mitotic cell cycle)			GO:0007050|GO:0008285|GO:0030182|GO:0045930	3593	51.374	219.418
XM_001072921	4.26318	2.09193	4.26318	up	Olr437	XM_001072921	PREDICTED: Rattus norvegicus similar to olfactory receptor 437 (LOC502758), mRNA."		similar to olfactory receptor 437	502758					11907	54.6108	232.816
NM_173130	4.26292	2.09184	4.26292	up	Vom2r27	NM_173130	Rattus norvegicus putative pheromone receptor (Go-VN5) (LOC286914), mRNA."		putative pheromone receptor (Go-VN5)	286914		GO:0004872(receptor activity);GO:0008067(metabotropic glutamate, GABA-B-like receptor activity);GO:0016503(pheromone receptor activity)"	GO:0016020(membrane);GO:0016021(integral to membrane)	GO:0016020|GO:0016021|GO:0004872|GO:0008067|GO:0016503	2802	56.9193	242.643
XM_231058	4.25482	2.0891	4.25482	up	Spopl	XM_231058	PREDICTED: Rattus norvegicus similar to speckle-type POZ protein (predicted) (RGD1305847_predicted), mRNA."		similar to CG9924-PC, isoform C"	296532		GO:0005515(protein binding)		GO:0005515	26620	97.5479	415.049
XM_001055077	4.25279	2.08841	4.25279	up	Gpr52	XM_001055077	PREDICTED: Rattus norvegicus similar to Probable G-protein coupled receptor 52 (LOC680192), mRNA."		similar to Probable G-protein coupled receptor 52	680192					3564	47.4477	201.785
XM_001055949	4.24924	2.0872	4.24924	up	Elk1	XM_001055949	PREDICTED: Rattus norvegicus ELK1, member of ETS oncogene family (Elk1), mRNA."		similar to ETS domain-containing protein Elk-1	314436					27154	71.1973	302.534
NM_080783	4.2453	2.08587	4.2453	up	Gale	NM_080783	Rattus norvegicus galactose-4-epimerase, UDP (Gale), mRNA."		galactose-4-epimerase, UDP"	114860	GO:0005975(carbohydrate metabolic process);GO:0006012(galactose metabolic process);GO:0009225(nucleotide-sugar metabolic process);GO:0044237(cellular metabolic process)	GO:0003824(catalytic activity);GO:0003978(UDP-glucose 4-epimerase activity);GO:0016853(isomerase activity);GO:0050662(coenzyme binding)		GO:0005975|GO:0006012|GO:0009225|GO:0044237|GO:0003824|GO:0003978|GO:0016853|GO:0050662	227	93.8509	398.426
NM_001037529	4.22237	2.07805	4.22237	up	Defb44	NM_001037529	Rattus norvegicus defensin beta 44 (Defb44), mRNA."	beta-defensin 44	defensin beta 44	641652					12585	72.3848	305.635
XM_001057815	4.19301	2.06799	4.19301	up	Dupd1	XM_001057815	PREDICTED: Rattus norvegicus dual specificity phosphatase and pro isomerase domain containing 1 (predicted) (Dupd1_predicted), mRNA."		similar to dual specificity phosphatase and pro isomerase domain containing 1	361003					1614	45.4752	190.678
XM_001064041	4.18244	2.06435	4.18244	up	Fam90a9	XM_001064041	PREDICTED: Rattus norvegicus hypothetical protein LOC685497 (LOC685497), mRNA."		hypothetical protein	685497					33451	62.9345	263.22
XM_001076754	4.18233	2.06431	4.18233	up	Sh2d1b	XM_001076754	PREDICTED: Rattus norvegicus similar to EWS/FLI1 activated transcript 2 (predicted) (RGD1563935_predicted), mRNA."		similar to SH2 domain protein 1B (EWS/FLI1-activated transcript 2) (EAT-2)	501869					3152	53.4655	223.61
NM_133532	4.16356	2.05782	4.16356	up	Ccr4	NM_133532	Rattus norvegicus chemokine (C-C motif) receptor 4 (Ccr4), mRNA."	C-C chemokine receptor 4	chemokine (C-C) receptor 4	171054	GO:0001764(neuron migration);GO:0006935(chemotaxis);GO:0006954(inflammatory response);GO:0007165(signal transduction);GO:0007186(G-protein coupled receptor protein signaling pathway)	GO:0001584(rhodopsin-like receptor activity);GO:0004872(receptor activity);GO:0004945(angiotensin type II receptor activity);GO:0016493(C-C chemokine receptor activity)	GO:0016020(membrane);GO:0016021(integral to membrane)	GO:0001764|GO:0006935|GO:0006954|GO:0007165|GO:0007186|GO:0016020|GO:0016021|GO:0001584|GO:0004872|GO:0004945|GO:0016493	35788	43.5844	181.466
XM_001075997	4.16009	2.05662	4.16009	up	Thap3	XM_001075997	PREDICTED: Rattus norvegicus THAP domain containing, apoptosis associated protein 3 (predicted) (Thap3_predicted), mRNA."		similar to THAP domain-containing protein 3	362667					6179	182.323	758.482
XM_001071932	4.14761	2.05228	4.14761	up	B3galtl	XM_001071932	PREDICTED: Rattus norvegicus similar to beta 3-glycosyltransferase-like (LOC689765), mRNA."		similar to beta 3-glycosyltransferase-like	689765					7711	71.4673	296.418
XM_001073798	4.12819	2.04551	4.12819	up	Spag6l	XM_001073798	PREDICTED: Rattus norvegicus sperm associated antigen 6 (predicted) (Spag6_predicted), mRNA."		similar to Sperm-associated antigen 6 (PF16 protein homolog) (Axoneme central apparatus protein)	291340					14750	66.185	273.224
NM_013220	4.12709	2.04512	4.12709	up	Ankrd1	NM_013220	Rattus norvegicus ankyrin repeat domain 1 (cardiac muscle) (Ankrd1), mRNA."	cardiac responsive adriamycin protein; ankyrin-like repeat protein	cardiac ankyrin repeat protein	27064	GO:0006355(regulation of transcription, DNA-dependent);GO:0006357(regulation of transcription from RNA polymerase II promoter);GO:0006952(defense response);GO:0007165(signal transduction);GO:0016481(negative regulation of transcription)"	GO:0003677(DNA binding);GO:0003700(transcription factor activity);GO:0003712(transcription cofactor activity);GO:0003714(transcription corepressor activity)	GO:0005634(nucleus);GO:0005667(transcription factor complex);GO:0005737(cytoplasm)	GO:0006355|GO:0006357|GO:0006952|GO:0007165|GO:0016481|GO:0005634|GO:0005667|GO:0005737|GO:0003677|GO:0003700|GO:0003712|GO:0003714	3158	53.7475	221.821
XM_001054915	4.11402	2.04055	4.11402	up	Serpina7	XM_001054915	PREDICTED: Rattus norvegicus serine (or cysteine) peptidase inhibitor, clade A (alpha-1 antipeptidase, antitrypsin), member 7 (Serpina7), mRNA."		similar to Thyroxine-binding globulin precursor (T4-binding globulin)	81806					31852	61.7531	254.053
XM_001075582	4.09755	2.03476	4.09755	up	RT1-M4	XM_001075582	PREDICTED: Rattus norvegicus MHC class Ib antigen (predicted) (RT1.M4_predicted), mRNA."		similar to histocompatibility 2, Q region locus 10"	309584					14177	37.4818	153.583
NM_001000078	4.09227	2.0329	4.09227	up	Olr1579	NM_001000078	Rattus norvegicus olfactory receptor 1579 (predicted) (Olr1579_predicted), mRNA."	olfactory receptor gene Olr1579	olfactory receptor Olr1579	289239	GO:0007186(G-protein coupled receptor protein signaling pathway);GO:0050911(detection of chemical stimulus during sensory perception of smell)	GO:0004984(olfactory receptor activity)	GO:0016021(integral to membrane)	GO:0007186|GO:0050911|GO:0016021|GO:0004984	7849	42.9832	175.899
NM_001014843	4.08898	2.03174	4.08898	up	Faim3	NM_001014843	Rattus norvegicus Fas apoptotic inhibitory molecule (Faim3), mRNA."		Fas apoptotic inhibitory molecule	548326	GO:0006955(immune response)		GO:0016020(membrane);GO:0016021(integral to membrane)	GO:0006955|GO:0016020|GO:0016021	17637	49.3371	201.738
XM_225050	4.07067	2.02527	4.07067	up	Efnb2	XM_225050	PREDICTED: Rattus norvegicus ephrin B2 (predicted) (Efnb2_predicted), mRNA."		similar to Ephrin-B2 precursor (EPH-related receptor tyrosine kinase ligand 5) (LERK-5) (HTK ligand) (HTK-L) (ELF-2)	306636					6511	116.515	474.295
XM_001075745	4.06172	2.02209	4.06172	up	Klf16	XM_001075745	PREDICTED: Rattus norvegicus similar to Transcription factor BTEB4 (Basic transcription element binding-protein 4) (BTE-binding protein 4) (Krueppel-like factor 16) (Dopamine receptor-regulating factor) (LOC690820), mRNA."		similar to Transcription factor BTEB4 (Basic transcription element binding-protein 4) (BTE-binding protein 4) (Krueppel-like factor 16) (Dopamine receptor-regulating factor)	690820					30566	103.691	421.163
XM_001057132	4.05382	2.01928	4.05382	up	Skil	XM_001057132	PREDICTED: Rattus norvegicus SKI-like, transcript variant 2 (Skil), mRNA."		similar to Ski-like protein (Ski-related protein) (Ski-related oncogene) isoform 2	114208		GO:0003677(DNA binding)	GO:0005634(nucleus)	GO:0005634|GO:0003677	11338	82.994	336.443
XM_001059155	4.0477	2.0171	4.0477	up	Lpar4	XM_001059155	PREDICTED: Rattus norvegicus G protein-coupled receptor 23 (predicted) (Gpr23_predicted), mRNA."		similar to G protein-coupled receptor 23	302378					15324	45.8688	185.663
NM_173113	4.03827	2.01374	4.03827	up	Vom1r105	NM_173113	Rattus norvegicus vomeronasal receptor 1 (Vnr1), mRNA."	putative pheromone receptor VN1	vomeronasal receptor 1	286893	GO:0007165(signal transduction);GO:0007186(G-protein coupled receptor protein signaling pathway);GO:0007608(sensory perception of smell);GO:0019236(response to pheromone)	GO:0001584(rhodopsin-like receptor activity);GO:0004872(receptor activity);GO:0004984(olfactory receptor activity);GO:0016503(pheromone receptor activity)	GO:0016020(membrane);GO:0016021(integral to membrane)	GO:0007165|GO:0007186|GO:0007608|GO:0019236|GO:0016020|GO:0016021|GO:0001584|GO:0004872|GO:0004984|GO:0016503	1999	71.8804	290.272
NM_012833	4.02427	2.00873	4.02427	up	Abcc2	NM_012833	Rattus norvegicus ATP-binding cassette, sub-family C (CFTR/MRP), member 2 (Abcc2), mRNA."	multidrug resistance associated protein 2; ATP-binding cassette sub-family C (CFTR/MRP) member 2; calicular multispecific organic anion transporter; Canalicular multispecific organic anion transporter	ATP-binding cassette, sub-family C (CFTR/MRP), member 2"	25303	GO:0006810(transport);GO:0006855(multidrug transport);GO:0006979(response to oxidative stress);GO:0009408(response to heat);GO:0015711(organic anion transport);GO:0015732(prostaglandin transport);GO:0030644(chloride ion homeostasis);GO:0031427(response to	GO:0000166(nucleotide binding);GO:0005215(transporter activity);GO:0005515(protein binding);GO:0005524(ATP binding);GO:0008514(organic anion transporter activity);GO:0016887(ATPase activity);GO:0042626(ATPase activity, coupled to transmembrane movement of"	GO:0005887(integral to plasma membrane);GO:0016020(membrane);GO:0016021(integral to membrane);GO:0016324(apical plasma membrane);GO:0046581(intercellular canaliculus)	GO:0006810|GO:0006855|GO:0006979|GO:0009408|GO:0015711|GO:0015732|GO:0030644|GO:0031427|GO:0005887|GO:0016020|GO:0016021|GO:0016324|GO:0046581|GO:0000166|GO:0005215|GO:0005515|GO:0005524|GO:0008514|GO:0016887|GO:0042626	14338	62.7114	252.367
XM_001076700	4.02294	2.00825	4.02294	up	Nphp4	XM_001076700	PREDICTED: Rattus norvegicus similar to mKIAA0673 protein (LOC313749), mRNA."		similar to Nephrocystin-4 (Nephroretinin)	313749					7414	97.1341	390.764
XM_001078287	4.0119	2.00428	4.0119	up	Plekhn1	XM_001078287	PREDICTED: Rattus norvegicus similar to hypothetical protein DKFZp434H2010 (predicted) (RGD1311019_predicted), mRNA."		similar to pleckstrin homology domain containing, family N member 1"	298694					11366	92.9985	373.1
NM_001001425	4.00015	2.00005	4.00015	up	Olr1743	NM_001001425	Rattus norvegicus olfactory receptor 1743 (predicted) (Olr1743_predicted), mRNA."	olfactory receptor 8; olfactory receptor gene Olr1743	olfactory receptor Olr1743	294197	GO:0006355(regulation of transcription, DNA-dependent);GO:0006464(protein modification process);GO:0006512(ubiquitin cycle);GO:0006955(immune response);GO:0007165(signal transduction);GO:0007186(G-protein coupled receptor protein signaling pathway);GO:000"	GO:0003676(nucleic acid binding);GO:0004872(receptor activity);GO:0004984(olfactory receptor activity);GO:0008270(zinc ion binding);GO:0046872(metal ion binding)	GO:0005622(intracellular);GO:0016020(membrane);GO:0016021(integral to membrane);GO:0042612(MHC class I protein complex)	GO:0006355|GO:0006464|GO:0006512|GO:0006955|GO:0007165|GO:0007186|GO:0005622|GO:0016020|GO:0016021|GO:0042612|GO:0003676|GO:0004872|GO:0004984|GO:0008270|GO:0046872	32632	36.105	144.425
NM_053845	3.99476	1.99811	3.99476	up	Upb1	NM_053845	Rattus norvegicus ureidopropionase, beta (Upb1), mRNA."		ureidopropionase, beta"	116593	GO:0006807(nitrogen compound metabolic process);GO:0019482(beta-alanine metabolic process);GO:0019483(beta-alanine biosynthetic process)	GO:0003837(beta-ureidopropionase activity);GO:0008270(zinc ion binding);GO:0016810(hydrolase activity, acting on carbon-nitrogen (but not peptide) bonds);GO:0046872(metal ion binding)"	GO:0005625(soluble fraction)	GO:0006807|GO:0019482|GO:0019483|GO:0005625|GO:0003837|GO:0008270|GO:0016810|GO:0046872	8531	57.4291	229.416
XM_001056204	3.99449	1.99801	3.99449	up	Adam8	XM_001056204	PREDICTED: Rattus norvegicus similar to cysteine-rich glycoprotein (predicted), transcript variant 1 (RGD1566394_predicted), mRNA."		similar to ADAM 8 precursor (A disintegrin and metalloproteinase domain 8) (Cell surface antigen MS2) (Macrophage cysteine-rich glycoprotein) (CD156 antigen) isoform 1	499285					28026	71.3232	284.9
NM_001000671	3.96995	1.98912	3.96995	up	Olr537	NM_001000671	Rattus norvegicus olfactory receptor 537 (predicted) (Olr537_predicted), mRNA."	olfactory receptor gene Olr537	olfactory receptor Olr537	404874	GO:0007186(G-protein coupled receptor protein signaling pathway);GO:0050911(detection of chemical stimulus during sensory perception of smell)	GO:0004984(olfactory receptor activity)	GO:0016021(integral to membrane)	GO:0007186|GO:0050911|GO:0016021|GO:0004984	5407	41.2897	163.918
XM_001057696	3.95179	1.98251	3.95179	up	Apoc4	XM_001057696	PREDICTED: Rattus norvegicus similar to Apolipoprotein C-IV precursor (Apo-CIV) (ApoC-IV) (Apolipoprotein C2-linked) (ACL) (LOC680551), mRNA."		similar to Apolipoprotein C-IV precursor (Apo-CIV) (ApoC-IV) (Apolipoprotein C2-linked) (ACL)	680551					15065	90.9223	359.306
XM_345188	3.9513	1.98233	3.9513	up	Hnf4g	XM_345188	PREDICTED: Rattus norvegicus hepatocyte nuclear factor 4, gamma (predicted) (Hnf4g_predicted), mRNA."		similar to Hepatocyte nuclear factor 4-gamma (HNF-4-gamma)	365744					7136	61.1717	241.708
XM_001053914	3.9499	1.98182	3.9499	up	Ccdc11	XM_001053914	PREDICTED: Rattus norvegicus similar to hypothetical protein FLJ32743 (predicted) (RGD1306734_predicted), mRNA."		similar to Coiled-coil domain-containing protein 11	364899					21011	60.4399	238.731
NM_001031638	3.93386	1.97595	3.93386	up	Cd68	NM_001031638	Rattus norvegicus CD68 antigen (Cd68), mRNA."		CD68 antigen	287435			GO:0005615(extracellular space);GO:0005624(membrane fraction);GO:0016020(membrane);GO:0016021(integral to membrane)	GO:0005615|GO:0005624|GO:0016020|GO:0016021	11162	1422.72	5596.81
XM_001056749	3.88344	1.95734	3.88344	up	Mettl4	XM_001056749	PREDICTED: Rattus norvegicus similar to hypothetical protein FLJ23017 (predicted) (RGD1306451_predicted), mRNA."		similar to methyltransferase like 4	316731					13981	50.7979	197.271
NM_001013142	3.8802	1.95613	3.8802	up	Cmtm2a	NM_001013142	Rattus norvegicus chemokine-like factor super family 1 (Cklfsf1), mRNA."		chemokine-like factor super family 1	307616					24705	36.7144	142.459
XM_001076361	3.86686	1.95116	3.86686	up	Fermt3	XM_001076361	PREDICTED: Rattus norvegicus similar to cDNA sequence BC032204 (predicted) (RGD1310168_predicted), mRNA."		similar to UNC-112 related protein 2	309186					19931	122.239	472.682
NM_130402	3.866	1.95084	3.866	up	Clec2d	NM_130402	Rattus norvegicus osteoclast inhibitory lectin (Ocil), mRNA."		osteoclast inhibitory lectin	113937					23681	82.899	320.487
XM_222983	3.86428	1.9502	3.86428	up	Vom2r30	XM_222983	PREDICTED: Rattus norvegicus similar to putative pheromone receptor (Go-VN2) (predicted) (RGD1561133_predicted), mRNA."		similar to putative pheromone receptor (Go-VN2)	289295		GO:0008067(metabotropic glutamate, GABA-B-like receptor activity)"	GO:0016020(membrane)	GO:0016020|GO:0008067	19784	82.1214	317.34
XM_001055727	3.84864	1.94435	3.84864	up	Rnf160	XM_001055727	PREDICTED: Rattus norvegicus zinc finger protein 294 (Zfp294), mRNA."		similar to Zinc finger protein 294 (Zfp-294)	288308					28092	87.1732	335.498
XM_001077083	3.82586	1.93578	3.82586	up	Elane	XM_001077083	PREDICTED: Rattus norvegicus elastase 2, neutrophil (predicted) (Ela2_predicted), mRNA."		similar to neutrophil elastase	299606					7421	58.9166	225.406
NM_001009621	3.80616	1.92834	3.80616	up	Nudcd2	NM_001009621	Rattus norvegicus NudC domain containing 2 (Nudcd2), mRNA."		NudC domain containing 2	287199			GO:0005622(intracellular)	GO:0005622	15049	151.46	576.482
NM_016992	3.79888	1.92557	3.79888	up	Avp	NM_016992	Rattus norvegicus arginine vasopressin (Avp), mRNA."	arginine vasopressin (Diabetes insipidus), same as Di (conflicting physical mapping); vasopressin-neurophysin prepropeptide; preprovasopressin-neurophysin; Arginine vasopressin (Diabetes insipidus)"	arginine vasopressin	24221	GO:0001659(thermoregulation);GO:0006091(generation of precursor metabolites and energy);GO:0006833(water transport);GO:0006939(smooth muscle contraction);GO:0006950(response to stress);GO:0007165(signal transduction);GO:0007267(cell-cell signaling);GO:003	GO:0005184(neuropeptide hormone activity);GO:0005185(neurohypophyseal hormone activity)	GO:0005575(cellular_component);GO:0005576(extracellular region);GO:0005615(extracellular space);GO:0005625(soluble fraction)	GO:0001659|GO:0006091|GO:0006833|GO:0006939|GO:0006950|GO:0007165|GO:0007267|GO:0000003|GO:0005575|GO:0005576|GO:0005615|GO:0005625|GO:0005184|GO:0005185	14049	72.2206	274.357
XM_001055051	3.75582	1.90913	3.75582	up	Hist2h3c	XM_001055051	PREDICTED: Rattus norvegicus similar to CG31613-PA (LOC679950), mRNA."		similar to CG31613-PA	679950					5493	148.259	556.834
XM_001072849	3.74063	1.90328	3.74063	up	Mdc1	XM_001072849	PREDICTED: Rattus norvegicus mediator of DNA damage checkpoint 1 (Mdc1), mRNA."	overriding stop codons	similar to Mediator of DNA damage checkpoint protein 1	309595					11840	43.6846	163.408
XM_001080952	3.72583	1.89756	3.72583	up	Lrrc10	XM_001080952	PREDICTED: Rattus norvegicus leucine-rich repeat-containing 10 (predicted) (Lrrc10_predicted), mRNA."		similar to leucine rich repeat containing 10	314848					275	57.4243	213.953
NM_012851	3.72511	1.89728	3.72511	up	Hsd17b1	NM_012851	Rattus norvegicus hydroxysteroid (17-beta) dehydrogenase 1 (Hsd17b1), mRNA."	Hydroxysteroid dehydrogenase 17 beta, type 1; hydroxysteroid 17-beta dehydrogenase 1"	hydroxysteroid (17-beta) dehydrogenase 1	25322	GO:0006703(estrogen biosynthetic process);GO:0008152(metabolic process)	GO:0004303(estradiol 17-beta-dehydrogenase activity);GO:0016491(oxidoreductase activity)	GO:0005737(cytoplasm)	GO:0006703|GO:0008152|GO:0005737|GO:0004303|GO:0016491	3053	61.109	227.638
XM_001078819	3.7239	1.89682	3.7239	up	Fam92b	XM_001078819	PREDICTED: Rattus norvegicus similar to FLJ44299 protein (predicted) (RGD1560673_predicted), mRNA."		similar to CG6405-PA	361423					14758	56.7829	211.454
NM_022943	3.71204	1.89221	3.71204	up	Mertk	NM_022943	Rattus norvegicus c-mer proto-oncogene tyrosine kinase (Mertk), mRNA."	retinal dystrophy; receptor tyrosine kinase; Receptor tyrosine tinase gene probably the gene for Rdy	c-mer proto-oncogene tyrosine kinase	65037	GO:0006468(protein amino acid phosphorylation);GO:0006909(phagocytosis);GO:0007166(cell surface receptor linked signal transduction);GO:0007267(cell-cell signaling);GO:0007601(visual perception);GO:0050896(response to stimulus)	GO:0000166(nucleotide binding);GO:0004674(protein serine/threonine kinase activity);GO:0004714(transmembrane receptor protein tyrosine kinase activity);GO:0004872(receptor activity);GO:0005524(ATP binding);GO:0016740(transferase activity)	GO:0001750(photoreceptor outer segment);GO:0005615(extracellular space);GO:0005625(soluble fraction);GO:0005887(integral to plasma membrane);GO:0016020(membrane);GO:0016021(integral to membrane)	GO:0006468|GO:0006909|GO:0007166|GO:0007267|GO:0007601|GO:0050896|GO:0001750|GO:0005615|GO:0005625|GO:0005887|GO:0016020|GO:0016021|GO:0000166|GO:0004674|GO:0004714|GO:0004872|GO:0005524|GO:0016740	20467	110.997	412.026
XM_001068054	3.70283	1.88863	3.70283	up	Insrr	XM_001068054	PREDICTED: Rattus norvegicus insulin receptor-related receptor (Insrr), mRNA."		similar to Insulin receptor-related protein precursor (IRR) (IR-related receptor)	60663					16028	51.3283	190.06
XM_001077286	3.693	1.88479	3.693	up	Btnl4	XM_001077286	PREDICTED: Rattus norvegicus similar to butyrophilin-like 8 (predicted) (RGD1562488_predicted), mRNA."		similar to butyrophilin-like 8	294268					21800	66.4077	245.244
NM_012530	3.6655	1.87401	3.6655	up	Ckm	NM_012530	Rattus norvegicus creatine kinase, muscle (Ckm), mRNA."	Creatine kinase, muscle form"	creatine kinase, muscle"	24265	GO:0006603(phosphocreatine metabolic process);GO:0046314(phosphocreatine biosynthetic process)	GO:0000166(nucleotide binding);GO:0004111(creatine kinase activity);GO:0005524(ATP binding)	GO:0005737(cytoplasm)	GO:0006603|GO:0046314|GO:0005737|GO:0000166|GO:0004111|GO:0005524	16495	67.1393	246.099
NM_057212	3.65982	1.87177	3.65982	up	Tmem158	NM_057212	Rattus norvegicus Ras-induced senescence 1 (Ris1), mRNA."	BINP receptor; brain specific binding protein	Ras-induced senescence 1	117582		GO:0004872(receptor activity);GO:0042277(peptide binding)	GO:0016020(membrane);GO:0016021(integral to membrane)	GO:0016020|GO:0016021|GO:0004872|GO:0042277	18088	80.0864	293.102
XM_001081953	3.65853	1.87126	3.65853	up	Vpreb1	XM_001081953	PREDICTED: Rattus norvegicus pre-B lymphocyte gene 1 (mapped) (Vpreb1_mapped), mRNA."	overriding stop codons	similar to Ig lambda-5 chain C region	303782					31283	51.1683	187.201
NM_022292	3.63582	1.86228	3.63582	up	Kcnk12	NM_022292	Rattus norvegicus potassium channel, subfamily K, member 12 (Kcnk12), mRNA."	tandem pore domain potassium channel THIK-2	potassium channel, subfamily K, member 12"	64119	GO:0006811(ion transport);GO:0006813(potassium ion transport)	GO:0005244(voltage-gated ion channel activity);GO:0005267(potassium channel activity);GO:0030955(potassium ion binding)	GO:0016020(membrane);GO:0016021(integral to membrane)	GO:0006811|GO:0006813|GO:0016020|GO:0016021|GO:0005244|GO:0005267|GO:0030955	26446	59.684	217
XM_001075425	3.63215	1.86082	3.63215	up	Car6	XM_001075425	PREDICTED: Rattus norvegicus carbonic anhydrase 6 (Car6), mRNA."		similar to Carbonic anhydrase 6 precursor (Carbonic anhydrase VI) (Carbonate dehydratase VI) (CA-VI) (Secreted carbonic anhydrase) (Salivary carbonic anhydrase)	298657					5254	116.729	423.978
XM_001061592	3.62695	1.85876	3.62695	up	Txlna	XM_001061592	PREDICTED: Rattus norvegicus similar to Alpha-taxilin (LOC682457), mRNA."		similar to Alpha-taxilin	682457					11632	181.691	658.982
NM_001000788	3.61994	1.85596	3.61994	up	Olr1388	NM_001000788	Rattus norvegicus olfactory receptor 1388 (predicted) (Olr1388_predicted), mRNA."	olfactory receptor gene Olr1388	olfactory receptor Olr1388	405066	GO:0007186(G-protein coupled receptor protein signaling pathway);GO:0050911(detection of chemical stimulus during sensory perception of smell)	GO:0004984(olfactory receptor activity)	GO:0016021(integral to membrane)	GO:0007186|GO:0050911|GO:0016021|GO:0004984	15283	79.0591	286.189
XM_001079579	3.60596	1.85039	3.60596	up	Nuak1	XM_001079579	PREDICTED: Rattus norvegicus NUAK family, SNF1-like kinase, 1 (Nuak1), mRNA."		similar to ZNUAK family, SNF1-like kinase, 1"	299694					19423	148.537	535.619
NM_153725	3.60001	1.848	3.60001	up	Slc17a8	NM_153725	Rattus norvegicus solute carrier family 17 (sodium-dependent inorganic phosphate cotransporter), member 8 (Slc17a8), mRNA."		vesicular glutamate transporter 3	266767	GO:0006810(transport);GO:0006836(neurotransmitter transport);GO:0015813(glutamate transport)	GO:0005215(transporter activity);GO:0005313(L-glutamate transporter activity);GO:0005326(neurotransmitter transporter activity)	GO:0008021(synaptic vesicle);GO:0016020(membrane);GO:0016021(integral to membrane);GO:0030672(synaptic vesicle membrane)	GO:0006810|GO:0006836|GO:0015813|GO:0008021|GO:0016020|GO:0016021|GO:0030672|GO:0005215|GO:0005313|GO:0005326	13325	59.972	215.9
XM_001072998	3.59733	1.84693	3.59733	up	Folr4	XM_001072998	PREDICTED: Rattus norvegicus similar to folate receptor 4 (delta) isoform 1 (LOC690037), mRNA."		similar to folate receptor 4 (delta) isoform 1	690037					12209	52.9966	190.646
NM_001008911	3.5961	1.84643	3.5961	up	Vom1r74	NM_001008911	Rattus norvegicus vomeronasal V1r-type receptor V1rc16 (V1rc16), mRNA."		vomeronasal V1r-type receptor V1rc16	494262	GO:0007186(G-protein coupled receptor protein signaling pathway)	GO:0001584(rhodopsin-like receptor activity);GO:0004872(receptor activity);GO:0016503(pheromone receptor activity)	GO:0016021(integral to membrane)	GO:0007186|GO:0016021|GO:0001584|GO:0004872|GO:0016503	20861	44.8376	161.24
XM_001067558	3.58712	1.84283	3.58712	up	Tcf23	XM_001067558	PREDICTED: Rattus norvegicus similar to transcription factor 23 (LOC688600), mRNA."		similar to transcription factor 23	688600					27233	62.2443	223.278
NM_172077	3.58387	1.84152	3.58387	up	Reg3a	NM_172077	Rattus norvegicus regenerating islet-derived 3 alpha (Reg3a), mRNA."		regenerating islet-derived 3 alpha	171162	GO:0006953(acute-phase response);GO:0006954(inflammatory response)	GO:0005529(sugar binding)	GO:0005615(extracellular space)	GO:0006953|GO:0006954|GO:0005615|GO:0005529	8321	52.088	186.677
XM_218660	3.5803	1.84008	3.5803	up	Heca	XM_218660	PREDICTED: Rattus norvegicus headcase homolog (Drosophila) (predicted) (Heca_predicted), mRNA."		similar to Headcase protein homolog (hHDC)	308624					28148	82.1321	294.057
NM_031806	3.58014	1.84002	3.58014	up	Gpr6	NM_031806	Rattus norvegicus G protein-coupled receptor 6 (Gpr6), mRNA."		putative G protein-coupled receptor (CNL3)	83683	GO:0007165(signal transduction);GO:0007186(G-protein coupled receptor protein signaling pathway);GO:0007204(elevation of cytosolic calcium ion concentration)	GO:0001584(rhodopsin-like receptor activity);GO:0001619(lysosphingolipid and lysophosphatidic acid receptor activity);GO:0004872(receptor activity)	GO:0005887(integral to plasma membrane);GO:0016020(membrane);GO:0016021(integral to membrane)	GO:0007165|GO:0007186|GO:0007204|GO:0005887|GO:0016020|GO:0016021|GO:0001584|GO:0001619|GO:0004872	7120	123.383	441.731
NM_022619	3.56487	1.83385	3.56487	up	Slc7a2	NM_022619	Rattus norvegicus solute carrier family 7 (cationic amino acid transporter, y+ system), member 2 (Slc7a2), mRNA."	solute carrier family 7, member 2; solute carrier family 7, member 3; solute carrier family 7 (cationic amino acid transporter y+system) member 2"	cationic amino acid transporter-2A	64554	GO:0006520(amino acid metabolic process);GO:0006810(transport);GO:0006865(amino acid transport);GO:0015807(L-amino acid transport)	GO:0015171(amino acid transporter activity);GO:0015174(basic amino acid transporter activity);GO:0015179(L-amino acid transporter activity);GO:0015181(L-arginine transporter activity);GO:0015359(amino acid permease activity)	GO:0005624(membrane fraction);GO:0005887(integral to plasma membrane);GO:0016020(membrane);GO:0016021(integral to membrane)	GO:0006520|GO:0006810|GO:0006865|GO:0015807|GO:0005624|GO:0005887|GO:0016020|GO:0016021|GO:0015171|GO:0015174|GO:0015179|GO:0015181|GO:0015359	6409	108.718	387.565
XM_001066752	3.56295	1.83307	3.56295	up	Hmbox1	XM_001066752	PREDICTED: Rattus norvegicus similar to hypothetical protein FLJ21616 (predicted) (RGD1306787_predicted), mRNA."		similar to F54A5.1	305968					17885	68.6539	244.611
XM_001060244	3.55883	1.8314	3.55883	up	Gdf2	XM_001060244	PREDICTED: Rattus norvegicus similar to Growth/differentiation factor 2 precursor (GDF-2) (Bone morphogenetic protein 9) (BMP-9) (LOC290921), mRNA."		similar to Growth/differentiation factor 2 precursor (GDF-2) (Bone morphogenetic protein 9) (BMP-9)	290921					24979	54.015	192.23
NM_012536	3.54716	1.82666	3.54716	up	Ctrb1	NM_012536	Rattus norvegicus Chymotrypsinogen B (Ctrb), mRNA."	Chymotrypsin B; chymotrypsinogen B1	Chymotrypsinogen B	24291	GO:0006508(proteolysis);GO:0007586(digestion)	GO:0004263(chymotrypsin activity);GO:0004295(trypsin activity);GO:0008233(peptidase activity)	GO:0005576(extracellular region);GO:0005615(extracellular space)	GO:0006508|GO:0007586|GO:0005576|GO:0005615|GO:0004263|GO:0004295|GO:0008233	13781	55.3806	196.444
NM_019218	3.54451	1.82559	3.54451	up	Neurod1	NM_019218	Rattus norvegicus neurogenic differentiation 1 (Neurod1), mRNA."		neurogenic differentiation 1	29458	GO:0006355(regulation of transcription, DNA-dependent);GO:0007275(multicellular organismal development);GO:0007399(nervous system development);GO:0009952(anterior/posterior pattern formation);GO:0030154(cell differentiation);GO:0030902(hindbrain developme"	GO:0003677(DNA binding);GO:0003690(double-stranded DNA binding);GO:0003702(RNA polymerase II transcription factor activity);GO:0005515(protein binding);GO:0016563(transcriptional activator activity);GO:0030528(transcription regulator activity)	GO:0005634(nucleus)	GO:0006355|GO:0007275|GO:0007399|GO:0009952|GO:0030154|GO:0030902|GO:0005634|GO:0003677|GO:0003690|GO:0003702|GO:0005515|GO:0016563|GO:0030528	27821	44.6324	158.2
NM_133516	3.54192	1.82453	3.54192	up	Svs5	NM_133516	Rattus norvegicus seminal vesicle secretion 5 (Svs5), mRNA."		seminal vesicle secretion 5	171027					32131	69.6368	246.648
NM_001003974	3.54153	1.82437	3.54153	up	Gpsm3	NM_001003974	Rattus norvegicus G-protein signalling modulator 3 (AGS3-like, C. elegans) (Gpsm3), mRNA."	activator of G-protein signalling 4	Gpsm3 homolog	406163	GO:0006955(immune response);GO:0007165(signal transduction)	GO:0005096(GTPase activator activity)		GO:0006955|GO:0007165|GO:0005096	35082	94.1822	333.549
NM_001000111	3.53708	1.82256	3.53708	up	Olr4	NM_001000111	Rattus norvegicus olfactory receptor 4 (predicted) (Olr4_predicted), mRNA."	olfactory receptor gene Olr4	olfactory receptor Olr4	292560	GO:0007186(G-protein coupled receptor protein signaling pathway);GO:0050911(detection of chemical stimulus during sensory perception of smell)	GO:0004984(olfactory receptor activity)	GO:0016021(integral to membrane)	GO:0007186|GO:0050911|GO:0016021|GO:0004984	22562	54.8929	194.161
NM_212525	3.51787	1.8147	3.51787	up	Tyrobp	NM_212525	Rattus norvegicus Tyro protein tyrosine kinase binding protein (Tyrobp), mRNA."	DAP12; killer cell activating receptor-associated protein	Tyro protein tyrosine kinase binding protein	361537	GO:0007242(intracellular signaling cascade)	GO:0005057(receptor signaling protein activity);GO:0005515(protein binding)	GO:0016020(membrane);GO:0016021(integral to membrane)	GO:0007242|GO:0016020|GO:0016021|GO:0005057|GO:0005515	34585	138.374	486.783
NM_001009531	3.51484	1.81346	3.51484	up	Vom1r69	NM_001009531	Rattus norvegicus vomeronasal V1r-type receptor V1rc40 (V1rc40), mRNA."		vomeronasal V1r-type receptor V1rc40	494251					34435	52.5696	184.774
XM_001057970	3.5049	1.80937	3.5049	up	Ebi3	XM_001057970	PREDICTED: Rattus norvegicus similar to Interleukin-27 beta chain precursor (IL-27B) (Epstein-Barr virus-induced gene 3 protein homolog) (LOC680609), mRNA."		similar to Interleukin-27 beta chain precursor (IL-27B) (Epstein-Barr virus-induced gene 3 protein homolog)	680609		GO:0004896(hematopoietin/interferon-class (D200-domain) cytokine receptor activity)	GO:0016020(membrane)	GO:0016020|GO:0004896	28777	154.038	539.889
NM_012523	3.49854	1.80675	3.49854	up	Cd53	NM_012523	Rattus norvegicus CD53 antigen (Cd53), mRNA."	Leukocyte antigen (Ox-44)	CD53 antigen	24251					33624	242.764	849.32
NM_133298	3.49845	1.80672	3.49845	up	Gpnmb	NM_133298	Rattus norvegicus glycoprotein (transmembrane) nmb (Gpnmb), mRNA."	osteoactivin	glycoprotein (transmembrane) nmb	113955	GO:0001649(osteoblast differentiation);GO:0007155(cell adhesion);GO:0008152(metabolic process);GO:0008285(negative regulation of cell proliferation);GO:0030282(bone mineralization)	GO:0005178(integrin binding);GO:0008201(heparin binding)	GO:0005887(integral to plasma membrane);GO:0016020(membrane);GO:0016021(integral to membrane);GO:0016023(cytoplasmic membrane-bound vesicle)	GO:0001649|GO:0007155|GO:0008152|GO:0008285|GO:0030282|GO:0005887|GO:0016020|GO:0016021|GO:0016023|GO:0005178|GO:0008201	6697	4455.71	15588.1
XM_001072535	3.4963	1.80583	3.4963	up	Rbbp8	XM_001072535	PREDICTED: Rattus norvegicus similar to Retinoblastoma-binding protein 8 (RBBP-8) (CtBP interacting protein) (CtIP) (Retinoblastoma-interacting protein and myosin-like) (RIM) (predicted) (RGD1308872_predicted), mRNA."		similar to Retinoblastoma-binding protein 8 (RBBP-8) (CtBP-interacting protein) (CtIP) (Retinoblastoma-interacting protein and myosin-like) (RIM)	291787					33190	56.6502	198.066
XM_001059164	3.49446	1.80507	3.49446	up	Pbrm1	XM_001059164	PREDICTED: Rattus norvegicus similar to polybromo-1 (predicted), transcript variant 2 (RGD1565549_predicted), mRNA."		similar to Protein polybromo-1 (hPB1) (Polybromo-1D) (BRG1-associated factor 180) (BAF180) isoform 2	306254					26548	150.282	525.155
XM_001075891	3.47524	1.79711	3.47524	up	Olr1146	XM_001075891	PREDICTED: Rattus norvegicus olfactory receptor 1146 (predicted) (Olr1146_predicted), mRNA."		similar to olfactory receptor Olr1139	300407					5138	48.531	168.657
XM_225585	3.45987	1.79072	3.45987	up	Mrc1	XM_225585	PREDICTED: Rattus norvegicus mannose receptor, C type 1 (predicted) (Mrc1_predicted), mRNA."		similar to Macrophage mannose receptor 1 precursor (MMR) (CD206 antigen)	291327					24693	108.788	376.392
NM_001000946	3.45547	1.78888	3.45547	up	Olr260	NM_001000946	Rattus norvegicus olfactory receptor 260 (predicted) (Olr260_predicted), mRNA."	olfactory receptor gene Olr260	olfactory receptor Olr260	405290	GO:0007186(G-protein coupled receptor protein signaling pathway);GO:0050911(detection of chemical stimulus during sensory perception of smell)	GO:0004984(olfactory receptor activity)	GO:0016021(integral to membrane)	GO:0007186|GO:0050911|GO:0016021|GO:0004984	23277	65.3677	225.876
XM_001064979	3.45285	1.78779	3.45285	up	Dand5	XM_001064979	PREDICTED: Rattus norvegicus similar to DAN domain family, member 5 (LOC685719), mRNA."		similar to DAN domain family, member 5"	685719					24844	59.7277	206.231
XM_341629	3.4431	1.78371	3.4431	up	Mro	XM_341629	PREDICTED: Rattus norvegicus similar to maestro (predicted) (RGD1559803_predicted), mRNA."		similar to maestro	361348					14894	50.0201	172.224
NM_001000114	3.43797	1.78156	3.43797	up	Olr11	NM_001000114	Rattus norvegicus olfactory receptor 11 (predicted) (Olr11_predicted), mRNA."	olfactory receptor gene Olr11	olfactory receptor Olr11	293070	GO:0007186(G-protein coupled receptor protein signaling pathway);GO:0050911(detection of chemical stimulus during sensory perception of smell)	GO:0004984(olfactory receptor activity)	GO:0016021(integral to membrane)	GO:0007186|GO:0050911|GO:0016021|GO:0004984	26103	62.7181	215.623
NM_019185	3.42229	1.77496	3.42229	up	Gata6	NM_019185	Rattus norvegicus GATA binding protein 6 (Gata6), mRNA."	GATA-binding protein 6	GATA binding protein 6	29300	GO:0001889(liver development);GO:0006118(electron transport);GO:0006350(transcription);GO:0006355(regulation of transcription, DNA-dependent);GO:0007018(microtubule-based movement);GO:0007517(muscle development);GO:0045941(positive regulation of transcrip"	GO:0003677(DNA binding);GO:0003682(chromatin binding);GO:0003690(double-stranded DNA binding);GO:0003700(transcription factor activity);GO:0003705(RNA polymerase II transcription factor activity, enhancer binding);GO:0005198(structural molecule activity);"	GO:0005634(nucleus)	GO:0001889|GO:0006118|GO:0006350|GO:0006355|GO:0007018|GO:0007517|GO:0045941|GO:0005634|GO:0003677|GO:0003682|GO:0003690|GO:0003700|GO:0003705|GO:0005198	30209	114.701	392.539
NM_053645	3.41789	1.77311	3.41789	up	Il5ra	NM_053645	Rattus norvegicus interleukin 5 receptor, alpha (Il5ra), mRNA."		interleukin 5 receptor, alpha"	114103	GO:0007165(signal transduction);GO:0008283(cell proliferation)	GO:0004872(receptor activity);GO:0004907(interleukin receptor activity);GO:0004914(interleukin-5 receptor activity)	GO:0005615(extracellular space);GO:0016021(integral to membrane)	GO:0007165|GO:0008283|GO:0005615|GO:0016021|GO:0004872|GO:0004907|GO:0004914	15472	60.733	207.579
NM_053327	3.41731	1.77286	3.41731	up	Clcnka	NM_053327	Rattus norvegicus chloride channel K1 (Clcnk1), mRNA."		chloride channel K1	79425	GO:0006811(ion transport);GO:0006821(chloride transport);GO:0007588(excretion);GO:0007589(fluid secretion);GO:0050878(regulation of body fluids)	GO:0005247(voltage-gated chloride channel activity);GO:0005254(chloride channel activity);GO:0005515(protein binding);GO:0031404(chloride ion binding)	GO:0005624(membrane fraction);GO:0005887(integral to plasma membrane);GO:0016020(membrane);GO:0016021(integral to membrane)	GO:0006811|GO:0006821|GO:0007588|GO:0007589|GO:0050878|GO:0005624|GO:0005887|GO:0016020|GO:0016021|GO:0005247|GO:0005254|GO:0005515|GO:0031404	14765	45.7382	156.302
XM_001065282	3.40422	1.76732	3.40422	up	Slc22a18	XM_001065282	PREDICTED: Rattus norvegicus solute carrier family 22 (organic cation transporter), member 18, transcript variant 3 (Slc22a18), mRNA."		similar to tumor suppressing subtransferable candidate 5 isoform 3	309131					3911	243.858	830.147
NM_017197	3.40394	1.76721	3.40394	up	Cugbp2	NM_017197	Rattus norvegicus CUG triplet repeat, RNA binding protein 2 (Cugbp2), transcript variant 1, mRNA."	isoform 1 is encoded by transcript variant 1; elav-type RNA-binding protein 3	CUG triplet repeat, RNA binding protein 2 isoform 1"	29428	GO:0006376(mRNA splice site selection)	GO:0000166(nucleotide binding);GO:0003723(RNA binding)	GO:0005625(soluble fraction);GO:0005634(nucleus)	GO:0006376|GO:0005625|GO:0005634|GO:0000166|GO:0003723	23189	64.4955	219.539
XM_001057389	3.38924	1.76096	3.38924	up	Hey1	XM_001057389	PREDICTED: Rattus norvegicus hairy/enhancer-of-split related with YRPW motif 1 (Hey1), mRNA."		similar to Hairy/enhancer-of-split related with YRPW motif 1 (Hairy and enhancer of split related 1) (HESR-1) (Cardiovascular helix-loop-helix factor 2) (HES-related repressor protein 2) (HERP2)	155437					13055	74.6634	253.052
NM_022287	3.38741	1.76018	3.38741	up	Slc26a1	NM_022287	Rattus norvegicus solute carrier family 26 (sulfate transporter), member 1 (Slc26a1), mRNA."	sulfate anion transporter	solute carrier family 26 (sulfate transporter), member 1"	64076	GO:0006810(transport);GO:0006821(chloride transport);GO:0008272(sulfate transport);GO:0019532(oxalate transport)	GO:0005215(transporter activity);GO:0008271(sulfate porter activity);GO:0015108(chloride transporter activity);GO:0015116(sulfate transporter activity);GO:0015297(antiporter activity);GO:0019531(oxalate transporter activity)	GO:0016020(membrane);GO:0016021(integral to membrane)	GO:0006810|GO:0006821|GO:0008272|GO:0019532|GO:0016020|GO:0016021|GO:0005215|GO:0008271|GO:0015108|GO:0015116|GO:0015297|GO:0019531	21093	42.8282	145.077
XM_001062619	3.36938	1.75248	3.36938	up	Ptcra	XM_001062619	PREDICTED: Rattus norvegicus pre T-cell antigen receptor alpha (Ptcra), mRNA."		similar to pre T-cell antigen receptor alpha	116462		GO:0005515(protein binding)	GO:0042105(alpha-beta T cell receptor complex)	GO:0042105|GO:0005515	8387	55.683	187.617
XM_001081748	3.36497	1.75059	3.36497	up	Dnah17	XM_001081748	PREDICTED: Rattus norvegicus beta heavy chain of outer-arm axonemal dynein ATPase (Dnahc11), mRNA."		similar to dynein, axonemal, heavy polypeptide 9 isoform 2"	287845					15141	54.2569	182.573
XM_001063833	3.34121	1.74037	3.34121	up	Agbl1	XM_001063833	PREDICTED: Rattus norvegicus similar to hypothetical protein D430020F16 (predicted) (RGD1560280_predicted), mRNA."		similar to ATP/GTP binding protein 1	308724					30266	60.7289	202.908
XM_001070427	3.32406	1.73294	3.32406	up	Kcna10	XM_001070427	PREDICTED: Rattus norvegicus potassium voltage-gated channel, shaker-related subfamily, member 10 (predicted) (Kcna10_predicted), mRNA."		similar to potassium voltage-gated channel, shaker-related subfamily, member 10"	295360					23371	60.1696	200.007
XM_001063922	3.3197	1.73105	3.3197	up	Slc5a9	XM_001063922	PREDICTED: Rattus norvegicus solute carrier family 5 (sodium/glucose cotransporter), member 9 (predicted) (Slc5a9_predicted), mRNA."		similar to solute carrier family 5 (sodium/glucose cotransporter), member 9"	366441					18274	55.2965	183.568
NM_145782	3.31889	1.7307	3.31889	up	Cyp3a18	NM_145782	Rattus norvegicus cytochrome P450, 3a18 (Cyp3a18), mRNA."	P450(6)beta-2	cytochrome P450, 3a18"	252931	GO:0006118(electron transport)	GO:0005506(iron ion binding);GO:0008390(testosterone 16-alpha-hydroxylase activity);GO:0020037(heme binding);GO:0046872(metal ion binding);GO:0050381(unspecific monooxygenase activity);GO:0050649(testosterone 6-beta-hydroxylase activity)	GO:0005783(endoplasmic reticulum);GO:0005792(microsome);GO:0016020(membrane);GO:0016021(integral to membrane)	GO:0006118|GO:0005783|GO:0005792|GO:0016020|GO:0016021|GO:0005506|GO:0008390|GO:0020037|GO:0046872|GO:0050381|GO:0050649	2366	62.7521	208.267
XM_574375	3.31679	1.72979	3.31679	up	Dact3	XM_574375	PREDICTED: Rattus norvegicus similar to MGC15476 protein (predicted) (RGD1563892_predicted), mRNA."		similar to thymus expressed gene 3-like	499088					10048	68.3617	226.741
XM_001058303	3.31514	1.72907	3.31514	up	Rnf151	XM_001058303	PREDICTED: Rattus norvegicus ring finger protein 151 (predicted) (Rnf151_predicted), mRNA."		similar to ring finger protein 151	302977					25978	48.6249	161.198
NM_198200	3.30681	1.72544	3.30681	up	Qrfp	NM_198200	Rattus norvegicus P518 precursor protein (P518), mRNA."	neuropeptide	QRFP protein	379044	GO:0007218(neuropeptide signaling pathway)	GO:0001664(G-protein-coupled receptor binding);GO:0005184(neuropeptide hormone activity)	GO:0005575(cellular_component)	GO:0007218|GO:0005575|GO:0001664|GO:0005184	19281	140.613	464.98
NM_001044257	3.29355	1.71964	3.29355	up	Epsti1	NM_001044257	Rattus norvegicus similar to epithelial stromal interaction 1 isoform a (predicted) (RGD1563207_predicted), mRNA."	epithelial stromal interaction 1	similar to epithelial stromal interaction 1 isoform a	498547					34995	63.8168	210.184
NM_022240	3.27957	1.71351	3.27957	up	A4galt	NM_022240	Rattus norvegicus alpha 1,4-galactosyltransferase (A4galt), mRNA."	Gb3 synthase	alpha 1,4-galactosyltransferase"	63888	GO:0006688(glycosphingolipid biosynthetic process);GO:0007009(plasma membrane organization and biogenesis);GO:0008610(lipid biosynthetic process)	GO:0008378(galactosyltransferase activity);GO:0016757(transferase activity, transferring glycosyl groups);GO:0050512(lactosylceramide 4-alpha-galactosyltransferase activity)"	GO:0005624(membrane fraction);GO:0005795(Golgi stack);GO:0016020(membrane);GO:0016021(integral to membrane);GO:0030173(integral to Golgi membrane)	GO:0006688|GO:0007009|GO:0008610|GO:0005624|GO:0005795|GO:0016020|GO:0016021|GO:0030173|GO:0008378|GO:0016757|GO:0050512	32801	81.2614	266.502
NM_001000554	3.27893	1.71322	3.27893	up	Olr286	NM_001000554	Rattus norvegicus olfactory receptor 286 (predicted) (Olr286_predicted), mRNA."	olfactory receptor gene Olr286	olfactory receptor Olr286	365384	GO:0007186(G-protein coupled receptor protein signaling pathway);GO:0050911(detection of chemical stimulus during sensory perception of smell)	GO:0004984(olfactory receptor activity)	GO:0016021(integral to membrane)	GO:0007186|GO:0050911|GO:0016021|GO:0004984	24408	83.1085	272.507
XM_001066820	3.27058	1.70955	3.27058	up	Wbscr27	XM_001066820	PREDICTED: Rattus norvegicus similar to Williams-Beuren syndrome critical region protein 27 (LOC688407), mRNA."		similar to Williams-Beuren syndrome critical region protein 27	688407					32351	40.4797	132.392
XM_001055226	3.26786	1.70835	3.26786	up	Nhlh1	XM_001055226	PREDICTED: Rattus norvegicus nescient helix loop helix 1 (predicted) (Nhlh1_predicted), mRNA."		similar to Helix-loop-helix protein 1 (HEN1) (Nescient helix loop helix 1) (NSCL-1)	289230					19866	106.998	349.654
XM_001070306	3.25709	1.70358	3.25709	up	Agps	XM_001070306	PREDICTED: Rattus norvegicus alkylglycerone phosphate synthase (Agps), mRNA."		similar to alkyl-dihydroxyacetonephosphate synthase precursor	84114					34608	69.3442	225.86
XM_001054333	3.25628	1.70323	3.25628	up	Dsg3	XM_001054333	PREDICTED: Rattus norvegicus similar to Desmoglein-3 precursor (130 kDa pemphigus vulgaris antigen homolog) (LOC291752), mRNA."		similar to Desmoglein-3 precursor (130 kDa pemphigus vulgaris antigen homolog)	291752					5844	58.4205	190.234
XM_001055777	3.25274	1.70166	3.25274	up	Dcp2	XM_001055777	PREDICTED: Rattus norvegicus DCP2 decapping enzyme homolog (S. cerevisiae) (predicted) (Dcp2_predicted), mRNA."		similar to mRNA decapping enzyme 2	291604					21293	57.0789	185.663
NM_019361	3.25216	1.7014	3.25216	up	Arc	NM_019361	Rattus norvegicus activity regulated cytoskeletal-associated protein (Arc), mRNA."		activity regulated cytoskeletal-associated protein	54323	GO:0006897(endocytosis);GO:0007275(multicellular organismal development);GO:0007492(endoderm development);GO:0009952(anterior/posterior pattern formation);GO:0048168(regulation of neuronal synaptic plasticity)	GO:0003779(actin binding)	GO:0005737(cytoplasm);GO:0005856(cytoskeleton);GO:0015629(actin cytoskeleton)	GO:0006897|GO:0007275|GO:0007492|GO:0009952|GO:0048168|GO:0005737|GO:0005856|GO:0015629|GO:0003779	2884	97.271	316.341
NM_001001374	3.252	1.70133	3.252	up	Olr1702	NM_001001374	Rattus norvegicus olfactory receptor 1702 (predicted) (Olr1702_predicted), mRNA."	olfactory receptor gene Olr1702	olfactory receptor Olr1702	294157	GO:0007186(G-protein coupled receptor protein signaling pathway);GO:0008152(metabolic process);GO:0050911(detection of chemical stimulus during sensory perception of smell)	GO:0004984(olfactory receptor activity);GO:0016740(transferase activity)	GO:0016021(integral to membrane)	GO:0007186|GO:0008152|GO:0050911|GO:0016021|GO:0004984|GO:0016740	19025	65.8582	214.171
XM_001065714	3.2465	1.69889	3.2465	up	Srrm3	XM_001065714	PREDICTED: Rattus norvegicus similar to splicing coactivator subunit SRm300 (LOC685906), mRNA."		similar to splicing coactivator subunit SRm300	685906					30599	75.6924	245.736
XM_001066763	3.24427	1.69789	3.24427	up	Pard3b	XM_001066763	PREDICTED: Rattus norvegicus similar to Amyotrophic lateral sclerosis 2 chromosome region candidate gene 19 protein (Partitioning-defective 3-like protein) (PAR3-L protein) (PAR3-beta) (LOC301455), mRNA."		similar to Amyotrophic lateral sclerosis 2 chromosome region candidate gene 19 protein (Partitioning-defective 3-like protein) (PAR3-L protein) (PAR3-beta)	301455					13850	93.1735	302.28
XM_001061350	3.24296	1.69731	3.24296	up	Hist1h2ai	XM_001061350	PREDICTED: Rattus norvegicus similar to Histone H2A.1 (predicted) (RGD1562827_predicted), mRNA."		similar to histone 2a	502129					23451	120.656	391.283
XM_001060658	3.2422	1.69697	3.2422	up	Shroom4	XM_001060658	PREDICTED: Rattus norvegicus similar to mKIAA1202 protein (predicted) (RGD1563434_predicted), mRNA."		similar to shroom	317391					206	48.2464	156.425
XM_001054350	3.23577	1.69411	3.23577	up	H1foo	XM_001054350	PREDICTED: Rattus norvegicus similar to oocyte-specific linker histone H1oo (predicted) (RGD1566236_predicted), mRNA."		similar to H1 histone family, member O, oocyte-specific"	502875					27634	49.7237	160.894
NM_053666	3.2242	1.68894	3.2242	up	Dll3	NM_053666	Rattus norvegicus delta-like 3 (Drosophila) (Dll3), mRNA."	delta (Drosophila)-like 3	delta-like 3	114125	GO:0001501(skeletal development);GO:0001701(in utero embryonic development);GO:0001709(cell fate determination);GO:0001756(somitogenesis);GO:0007219(Notch signaling pathway);GO:0007275(multicellular organismal development);GO:0007386(compartment specifica	GO:0005112(Notch binding);GO:0005515(protein binding)	GO:0005575(cellular_component);GO:0016020(membrane);GO:0016021(integral to membrane)	GO:0001501|GO:0001701|GO:0001709|GO:0001756|GO:0007219|GO:0007275|GO:0007386|GO:0005575|GO:0016020|GO:0016021|GO:0005112|GO:0005515	19629	104.166	335.851
XM_001081327	3.2221	1.688	3.2221	up	Osbpl7	XM_001081327	PREDICTED: Rattus norvegicus oxysterol binding protein-like 7 (predicted) (Osbpl7_predicted), mRNA."		similar to Oxysterol-binding protein-related protein 7 (OSBP-related protein 7) (ORP-7)	303497					10819	47.393	152.705
XM_345846	3.21673	1.6856	3.21673	up	Mafa	XM_345846	PREDICTED: Rattus norvegicus similar to pancreatic beta-cell specific transcriptional activator (predicted) (RGD1562627_predicted), mRNA."		similar to Mafa homolog	366949					20112	69.3787	223.173
NM_001004277	3.21564	1.68511	3.21564	up	Pla2g15	NM_001004277	Rattus norvegicus lysophospholipase 3 (Lypla3), mRNA."	1-O-acylceramide synthase; lysosomal phospholipase A2	lysophospholipase 3	361401	GO:0006629(lipid metabolic process);GO:0006672(ceramide metabolic process);GO:0009395(phospholipid catabolic process);GO:0043129(surfactant homeostasis);GO:0046470(phosphatidylcholine metabolic process)	GO:0004607(phosphatidylcholine-sterol O-acyltransferase activity);GO:0047499(calcium-independent phospholipase A2 activity)	GO:0005625(soluble fraction);GO:0005764(lysosome)	GO:0006629|GO:0006672|GO:0009395|GO:0043129|GO:0046470|GO:0005625|GO:0005764|GO:0004607|GO:0047499	21811	64.3416	206.9
NM_053730	3.20843	1.68187	3.20843	up	Stag3	NM_053730	Rattus norvegicus stromal antigen 3 (Stag3), mRNA."		stromal antigen 3	114522	GO:0007049(cell cycle);GO:0007059(chromosome segregation);GO:0007126(meiosis);GO:0007130(synaptonemal complex assembly)		GO:0000795(synaptonemal complex);GO:0000802(transverse filament);GO:0005634(nucleus)	GO:0007049|GO:0007059|GO:0007126|GO:0007130|GO:0000795|GO:0000802|GO:0005634	7374	62.002	198.929
XM_001054130	3.2082	1.68176	3.2082	up	Moxd1	XM_001054130	PREDICTED: Rattus norvegicus monooxygenase, DBH-like 1 (Moxd1), mRNA."		similar to monooxygenase, DBH-like 1"	294119					15071	52.5372	168.55
XM_001065770	3.20406	1.6799	3.20406	up	Lass4	XM_001065770	PREDICTED: Rattus norvegicus longevity assurance homolog 4 (S. cerevisiae) (predicted) (Lass4_predicted), mRNA."		similar to LAG1 longevity assurance homolog 4 (Translocating chain-associating membrane protein homolog 1) (TRAM homolog 1)	304208					30730	56.2136	180.112
XM_343630	3.20371	1.67975	3.20371	up	Kif1a	XM_343630	PREDICTED: Rattus norvegicus kinesin family member 1A (Kif1a), mRNA."		similar to Kinesin-like protein KIF1A (Axonal transporter of synaptic vesicles)	363288					22835	45.904	147.063
XM_001067518	3.20355	1.67967	3.20355	up	Satb2	XM_001067518	PREDICTED: Rattus norvegicus similar to KIAA1034-like DNA binding protein (predicted) (RGD1562369_predicted), mRNA."		similar to two cut domains-containing homeodomain protein	501145					14123	149.78	479.827
NM_001005890	3.19067	1.67386	3.19067	up	Clec4a1	NM_001005890	Rattus norvegicus C-type lectin domain family 4, member a1 (Clec4a1), mRNA."	dendritic cell immunoreceptor, C-type lectin"	dendritic cell inhibitory receptor 4	362430		GO:0004872(receptor activity);GO:0005529(sugar binding)		GO:0004872|GO:0005529	20317	87.702	279.828
XM_001056748	3.19033	1.67371	3.19033	up	Ankrd23	XM_001056748	PREDICTED: Rattus norvegicus ankyrin repeat domain 23 (predicted) (Ankrd23_predicted), mRNA."		similar to diabetes related ankyrin repeat protein	316330					32746	48.4468	154.561
NM_001008846	3.18027	1.66915	3.18027	up	RT1-DOb	NM_001008846	Rattus norvegicus RT1 class II, locus DOb (RT1-DOb), mRNA."		RT1 class II, locus DOb"	365542	GO:0006955(immune response)		GO:0016020(membrane);GO:0016021(integral to membrane);GO:0042613(MHC class II protein complex)	GO:0006955|GO:0016020|GO:0016021|GO:0042613	31589	87.0596	276.873
NM_001025404	3.17713	1.66773	3.17713	up	Ceacam11	NM_001025404	Rattus norvegicus pregnancy-specific beta 1-glycoprotein (LOC292668), mRNA."		pregnancy-specific beta 1-glycoprotein	292668	GO:0007565(female pregnancy)			GO:0007565	29471	92.2268	293.017
XM_001063589	3.17476	1.66665	3.17476	up	Trem2	XM_001063589	PREDICTED: Rattus norvegicus triggering receptor expressed on myeloid cells 2 (predicted) (Trem2_predicted), mRNA."		similar to triggering receptor expressed on myeloid cells 2	301227					12215	68.0397	216.01
NM_001000447	3.16848	1.66379	3.16848	up	Olr1235	NM_001000447	Rattus norvegicus olfactory receptor 1235 (predicted) (Olr1235_predicted), mRNA."	olfactory receptor gene Olr1235	olfactory receptor Olr1235	300560	GO:0007186(G-protein coupled receptor protein signaling pathway);GO:0050911(detection of chemical stimulus during sensory perception of smell)	GO:0004984(olfactory receptor activity)	GO:0016021(integral to membrane)	GO:0007186|GO:0050911|GO:0016021|GO:0004984	34781	40.6489	128.795
XM_001067301	3.16704	1.66314	3.16704	up	Lipi	XM_001067301	PREDICTED: Rattus norvegicus lipase, member H (predicted) (Liph_predicted), mRNA."		similar to lipase, member I"	288322					13258	51.2198	162.215
XM_001070504	3.16703	1.66313	3.16703	up	Ptcd2	XM_001070504	PREDICTED: Rattus norvegicus pentatricopeptide repeat domain 2 (predicted) (Ptcd2_predicted), mRNA."		similar to pentatricopeptide repeat domain 2	310025					20081	68.4602	216.815
NM_001000821	3.16561	1.66248	3.16561	up	Olr868	NM_001000821	Rattus norvegicus olfactory receptor 868 (predicted) (Olr868_predicted), mRNA."	olfactory receptor gene Olr868	olfactory receptor Olr868	405110	GO:0007186(G-protein coupled receptor protein signaling pathway);GO:0050911(detection of chemical stimulus during sensory perception of smell)	GO:0004984(olfactory receptor activity)	GO:0016021(integral to membrane)	GO:0007186|GO:0050911|GO:0016021|GO:0004984	35564	70.0012	221.597
NM_001001039	3.15909	1.65951	3.15909	up	Olr304	NM_001001039	Rattus norvegicus olfactory receptor 304 (predicted) (Olr304_predicted), mRNA."	olfactory receptor gene Olr304	olfactory receptor Olr304	405925	GO:0007186(G-protein coupled receptor protein signaling pathway);GO:0050911(detection of chemical stimulus during sensory perception of smell)	GO:0004984(olfactory receptor activity)	GO:0016021(integral to membrane)	GO:0007186|GO:0050911|GO:0016021|GO:0004984	11098	119.897	378.765
NM_001035232	3.15628	1.65822	3.15628	up	Slc19a1	NM_001035232	Rattus norvegicus solute carrier family 19, member 1 (Slc19a1), transcript variant 2, mRNA."	methotrexate carrier 1; solute carrier family 19 (sodium/hydrogen exchanger), member 1; methotrexate carrier 6; methotrexate carrier 5; methotrexate carrier 2"	solute carrier family 19, member 1"	29723					5731	74.6098	235.489
NM_001037651	3.15479	1.65755	3.15479	up	Prtg	NM_001037651	Rattus norvegicus similar to DDM36 (RGD1307157), mRNA."	shen-dan	protogenin	315806					28798	68.8029	217.059
XM_001063310	3.14809	1.65448	3.14809	up	Was	XM_001063310	PREDICTED: Rattus norvegicus Wiskott-Aldrich syndrome homolog (human) (predicted) (Was_predicted), mRNA."	overriding stop codons	similar to Wiskott-Aldrich syndrome protein homolog (WASp)	317371					1050	64.1643	201.995
NM_001085405	3.13873	1.65018	3.13873	up	Klrb1f	NM_001085405	Rattus norvegicus similar to Nkrp1f protein (LOC689817), mRNA."	natural killer lectin-like receptor protein 1 e	LOC689817	689817					27295	62.2037	195.241
NM_001000783	3.13766	1.64969	3.13766	up	Olr1411	NM_001000783	Rattus norvegicus olfactory receptor 1411 (predicted) (Olr1411_predicted), mRNA."	olfactory receptor gene Olr1411	olfactory receptor Olr1411	405061	GO:0007186(G-protein coupled receptor protein signaling pathway);GO:0050911(detection of chemical stimulus during sensory perception of smell)	GO:0004984(olfactory receptor activity)	GO:0016021(integral to membrane)	GO:0007186|GO:0050911|GO:0016021|GO:0004984	3147	55.2474	173.347
XM_001061429	3.13192	1.64705	3.13192	up	Tnfaip8l1	XM_001061429	PREDICTED: Rattus norvegicus similar to tumor necrosis factor, alpha-induced protein 8-like 1 (LOC301131), mRNA."		similar to tumor necrosis factor, alpha-induced protein 8-like 1"	301131					8656	68.6445	214.989
NM_019310	3.11442	1.63896	3.11442	up	Il8ra	NM_019310	Rattus norvegicus interleukin 8 receptor, alpha (Il8ra), mRNA."		interleukin 8 receptor, alpha"	54258	GO:0006935(chemotaxis);GO:0006954(inflammatory response);GO:0007165(signal transduction);GO:0007186(G-protein coupled receptor protein signaling pathway)	GO:0001584(rhodopsin-like receptor activity);GO:0004872(receptor activity);GO:0004918(interleukin-8 receptor activity)	GO:0016020(membrane);GO:0016021(integral to membrane)	GO:0006935|GO:0006954|GO:0007165|GO:0007186|GO:0016020|GO:0016021|GO:0001584|GO:0004872|GO:0004918	23773	83.1124	258.847
XM_001055419	3.11086	1.63731	3.11086	up	Insm1	XM_001055419	PREDICTED: Rattus norvegicus insulinoma-associated 1 (predicted) (Insm1_predicted), mRNA."		similar to insulinoma-associated 1	366210					20224	104.933	326.433
NM_012657	3.10773	1.63586	3.10773	up	Serpina3k	NM_012657	Rattus norvegicus serine (or cysteine) peptidase inhibitor, clade A, member 3K (Serpina3k), mRNA."	contrapsin-like protease inhibitor; thyroid hormone-regulated protein; Serine protease inhibitor	serine protease inhibitor 2b	24794		GO:0004867(serine-type endopeptidase inhibitor activity)		GO:0004867	7446	61.6544	191.605
XM_001063043	3.10444	1.63433	3.10444	up	Pms2	XM_001063043	PREDICTED: Rattus norvegicus postmeiotic segregation increased 2 (S. cerevisiae) (predicted) (Pms2_predicted), mRNA."		similar to PMS1 protein homolog 2 (DNA mismatch repair protein PMS2)	288479					33435	107.497	333.719
NM_001000143	3.09933	1.63196	3.09933	up	Olr98	NM_001000143	Rattus norvegicus olfactory receptor 98 (predicted) (Olr98_predicted), mRNA."	olfactory receptor gene Olr98	olfactory receptor Olr98	293240					27827	57.9527	179.615
XM_001054930	3.09563	1.63023	3.09563	up	Pcdhb1	XM_001054930	PREDICTED: Rattus norvegicus protocadherin beta 1 (predicted) (Pcdhb1_predicted), mRNA."		similar to protocadherin beta 1	364841					10566	90.5311	280.251
XM_220903	3.0954	1.63012	3.0954	up	Calcoco2	XM_220903	PREDICTED: Rattus norvegicus similar to nuclear domain 10 protein (predicted) (RGD1559974_predicted), mRNA."		similar to calcium binding and coiled-coil domain 2	303479					2567	71.034	219.878
NM_001000773	3.09522	1.63004	3.09522	up	Olr1452	NM_001000773	Rattus norvegicus olfactory receptor 1452 (predicted) (Olr1452_predicted), mRNA."	olfactory receptor gene Olr1452	olfactory receptor Olr1452	405048	GO:0007186(G-protein coupled receptor protein signaling pathway);GO:0050911(detection of chemical stimulus during sensory perception of smell)	GO:0004984(olfactory receptor activity)	GO:0016021(integral to membrane)	GO:0007186|GO:0050911|GO:0016021|GO:0004984	28475	57.634	178.39
XM_575718	3.09273	1.62888	3.09273	up	Lrmp	XM_575718	PREDICTED: Rattus norvegicus similar to lymphoid-restricted membrane protein (predicted) (RGD1562062_predicted), mRNA."		similar to Lymphoid-restricted membrane protein (Jaw1 protein)	500361					29237	54.6265	168.945
NM_001012183	3.08834	1.62683	3.08834	up	Cryz	NM_001012183	Rattus norvegicus crystallin, zeta (Cryz), mRNA."		crystallin, zeta"	362061	GO:0007601(visual perception)	GO:0003960(NADPH:quinone reductase activity);GO:0008270(zinc ion binding);GO:0016491(oxidoreductase activity)		GO:0007601|GO:0003960|GO:0008270|GO:0016491	17225	162.488	501.818
NM_170789	3.08726	1.62633	3.08726	up	Cd247	NM_170789	Rattus norvegicus CD3 antigen, zeta polypeptide (Cd3z), mRNA."	T-cell receptor CD3, subunit zeta; T-cell receptor CD3 subunit zeta"	CD3 antigen, zeta polypeptide"	25300	GO:0007166(cell surface receptor linked signal transduction)	GO:0003674(molecular_function);GO:0004888(transmembrane receptor activity);GO:0005057(receptor signaling protein activity);GO:0005515(protein binding);GO:0042803(protein homodimerization activity)	GO:0005737(cytoplasm);GO:0005886(plasma membrane);GO:0016020(membrane);GO:0042101(T cell receptor complex);GO:0042105(alpha-beta T cell receptor complex)	GO:0007166|GO:0005737|GO:0005886|GO:0016020|GO:0042101|GO:0042105|GO:0003674|GO:0004888|GO:0005057|GO:0005515|GO:0042803	29202	237.393	732.895
XM_001061544	3.08562	1.62556	3.08562	up	Plin5	XM_001061544	PREDICTED: Rattus norvegicus similar to lipid droplet associated protein (LOC501283), mRNA."		similar to lipid droplet associated protein	501283					8779	50.0753	154.513
XM_001076463	3.08482	1.62519	3.08482	up	Dhdh	XM_001076463	PREDICTED: Rattus norvegicus similar to dihydrodiol dehydrogenase (dimeric) (LOC691002), mRNA."		similar to dihydrodiol dehydrogenase (dimeric)	691002					24038	73.9516	228.128
NM_053994	3.08142	1.62359	3.08142	up	Pdha2	NM_053994	Rattus norvegicus pyruvate dehydrogenase E1 alpha 2 (Pdha2), mRNA."	pyruvate dehydrogenase E1 alpha-like; pyruvate dehydrogenase (lipoamide)	pyruvate dehydrogenase E1 alpha 2	117098	GO:0006086(acetyl-CoA biosynthetic process from pyruvate);GO:0006096(glycolysis);GO:0008152(metabolic process)	GO:0004738(pyruvate dehydrogenase activity);GO:0004739(pyruvate dehydrogenase (acetyl-transferring) activity);GO:0016491(oxidoreductase activity)	GO:0005615(extracellular space);GO:0005739(mitochondrion);GO:0045254(pyruvate dehydrogenase complex)	GO:0006086|GO:0006096|GO:0008152|GO:0005615|GO:0005739|GO:0045254|GO:0004738|GO:0004739|GO:0016491	28742	72.7166	224.07
XM_576992	3.08029	1.62307	3.08029	up	Tex11	XM_576992	PREDICTED: Rattus norvegicus similar to testis protein TEX11 (predicted) (RGD1560239_predicted), mRNA."		similar to testis expressed gene 11	501588					9370	44.6194	137.441
XM_001074422	3.07131	1.61885	3.07131	up	Actbl2	XM_001074422	PREDICTED: Rattus norvegicus similar to cytoplasmic beta-actin (predicted) (RGD1309504_predicted), mRNA."		similar to cytoplasmic beta-actin	294732					24759	89.3542	274.434
XM_001054495	3.06805	1.61732	3.06805	up	Prkd3	XM_001054495	PREDICTED: Rattus norvegicus protein kinase C, nu (Prkcn), mRNA."		similar to protein kinase D3	313834	GO:0007242(intracellular signaling cascade)			GO:0007242	13078	84.9341	260.582
NM_012668	3.06529	1.61602	3.06529	up	Tat	NM_012668	Rattus norvegicus tyrosine aminotransferase (Tat), mRNA."		tyrosine aminotransferase	24813	GO:0006094(gluconeogenesis);GO:0006520(amino acid metabolic process);GO:0006559(L-phenylalanine catabolic process);GO:0006572(tyrosine catabolic process);GO:0006979(response to oxidative stress);GO:0009058(biosynthetic process);GO:0046689(response to merc	GO:0004838(tyrosine transaminase activity);GO:0008483(transaminase activity);GO:0016597(amino acid binding);GO:0016740(transferase activity);GO:0016847(1-aminocyclopropane-1-carboxylate synthase activity);GO:0030170(pyridoxal phosphate binding)	GO:0005739(mitochondrion)	GO:0006094|GO:0006520|GO:0006559|GO:0006572|GO:0006979|GO:0009058|GO:0046689|GO:0005739|GO:0004838|GO:0008483|GO:0016597|GO:0016740|GO:0016847|GO:0030170	3060	72.7116	222.882
NM_022696	3.06299	1.61494	3.06299	up	Hand2	NM_022696	Rattus norvegicus heart and neural crest derivatives expressed transcript 2 (Hand2), mRNA."	dHand protein	heart and neural crest derivatives expressed transcript 2	64637	GO:0001525(angiogenesis);GO:0001701(in utero embryonic development);GO:0001947(heart looping);GO:0006355(regulation of transcription, DNA-dependent);GO:0007275(multicellular organismal development);GO:0007507(heart development);GO:0007512(adult heart deve"	GO:0003677(DNA binding);GO:0003700(transcription factor activity);GO:0005515(protein binding);GO:0016563(transcriptional activator activity);GO:0019904(protein domain specific binding);GO:0030528(transcription regulator activity);GO:0042802(identical prot	GO:0005634(nucleus);GO:0005667(transcription factor complex)	GO:0001525|GO:0001701|GO:0001947|GO:0006355|GO:0007275|GO:0007507|GO:0007512|GO:0005634|GO:0005667|GO:0003677|GO:0003700|GO:0005515|GO:0016563|GO:0019904|GO:0030528|GO:0042802	10742	58.4966	179.174
XM_001070869	3.05828	1.61272	3.05828	up	Cyp2b12	XM_001070869	PREDICTED: Rattus norvegicus cytochrome P450, family 2, subfamily b, polypeptide 15, transcript variant 3 (Cyp2b15), mRNA."		similar to Cytochrome P450 2B1 (CYPIIB1) (P450-B) (P450b) (P450-PB1 and P450-PB2) (P450-LM2) isoform 3	29295					13186	70.3352	215.105
XM_001056094	3.056	1.61164	3.056	up	Krtap4-7	XM_001056094	PREDICTED: Rattus norvegicus similar to keratin associated protein 4-7 (LOC680195), mRNA."		similar to keratin associated protein 4-7	680195					9455	106.529	325.553
NM_001013943	3.05262	1.61005	3.05262	up	Aldoal1	NM_001013943	Rattus norvegicus aldolase A-like 1 (Aldoal1), mRNA."		aldolase A-like 1	299052	GO:0006096(glycolysis);GO:0008152(metabolic process)	GO:0004332(fructose-bisphosphate aldolase activity);GO:0016829(lyase activity)		GO:0006096|GO:0008152|GO:0004332|GO:0016829	9256	286.091	873.327
XM_001078722	3.05157	1.60955	3.05157	up	Rpusd3	XM_001078722	PREDICTED: Rattus norvegicus RNA pseudouridylate synthase domain containing 3 (predicted) (Rpusd3_predicted), mRNA."		similar to RNA pseudouridylate synthase domain containing 3	362416					25071	94.167	287.357
XM_577883	3.04951	1.60858	3.04951	up	Abcc2	XM_577883	PREDICTED: Rattus norvegicus ATP-binding cassette, sub-family C (CFTR/MRP), member 2 (Abcc2), mRNA."		similar to Canalicular multispecific organic anion transporter 1 (ATP-binding cassette sub-family C member 2) (Multidrug resistance-associated protein 2) (Canalicular multidrug resistance protein)	25303					94	173.484	529.04
XM_001080073	3.04518	1.60653	3.04518	up	Dhx33	XM_001080073	PREDICTED: Rattus norvegicus DEAH (Asp-Glu-Ala-His) box polypeptide 33 (predicted) (Dhx33_predicted), mRNA."		similar to DEAH (Asp-Glu-Ala-His) box polypeptide 33	287464					9588	75.361	229.488
NM_052806	3.03632	1.60232	3.03632	up	Chrnb4	NM_052806	Rattus norvegicus cholinergic receptor, nicotinic, beta polypeptide 4 (Chrnb4), mRNA."	Acetylcholine receptor beta 4	cholinergic receptor, nicotinic, beta polypeptide 4"	25103	GO:0006810(transport);GO:0006811(ion transport);GO:0007165(signal transduction);GO:0007268(synaptic transmission);GO:0007271(synaptic transmission, cholinergic)"	GO:0004889(nicotinic acetylcholine-activated cation-selective channel activity);GO:0004890(GABA-A receptor activity);GO:0005216(ion channel activity);GO:0005230(extracellular ligand-gated ion channel activity);GO:0015267(channel or pore class transporter	GO:0005615(extracellular space);GO:0005892(nicotinic acetylcholine-gated receptor-channel complex);GO:0016020(membrane);GO:0016021(integral to membrane);GO:0045211(postsynaptic membrane)	GO:0006810|GO:0006811|GO:0007165|GO:0007268|GO:0007271|GO:0005615|GO:0005892|GO:0016020|GO:0016021|GO:0045211|GO:0004889|GO:0004890|GO:0005216|GO:0005230|GO:0015267	31730	48.7645	148.064
XM_001053416	3.03561	1.60199	3.03561	up	Galntl1	XM_001053416	PREDICTED: Rattus norvegicus UDP-N-acetyl-alpha-D-galactosamine:polypeptide N-acetylgalactosaminyltransferase-like 1, transcript variant 2 (Galntl1), mRNA."		similar to Putative polypeptide N-acetylgalactosaminyltransferase-like protein 1 (Protein-UDP acetylgalactosaminyltransferase-like protein 1) (UDP-GalNAc:polypeptide N-acetylgalactosaminyltransferase-like protein 1) (Polypeptide GalNAc transferase-... iso	362760					15808	60.0483	182.283
XM_001054662	3.03552	1.60195	3.03552	up	Rpa3	XM_001054662	PREDICTED: Rattus norvegicus replication protein A3 (predicted) (Rpa3_predicted), mRNA."		similar to replication protein A3	296883					24504	95.6363	290.306
XM_001070192	3.03414	1.60129	3.03414	up	Mst4	XM_001070192	PREDICTED: Rattus norvegicus similar to serine/threonine protein kinase MST4a (predicted) (RGD1563568_predicted), mRNA."		similar to serine/threonine protein kinase MASK	317589					16392	63.7641	193.469
XM_001066157	3.03316	1.60082	3.03316	up	Rccd1	XM_001066157	PREDICTED: Rattus norvegicus RCC1 domain containing 1 (predicted) (Rccd1_predicted), mRNA."		similar to CG6678-PA	308760					33929	176.49	535.324
XM_001072149	3.03286	1.60068	3.03286	up	Setd8	XM_001072149	PREDICTED: Rattus norvegicus similar to SET domain-containing protein (LOC689820), mRNA."		similar to SET domain-containing protein	689820			GO:0005634(nucleus)	GO:0005634	5024	57.3407	173.906
XM_001064938	3.03083	1.59971	3.03083	up	Map3k6	XM_001064938	PREDICTED: Rattus norvegicus mitogen-activated protein kinase kinase kinase 6 (predicted) (Map3k6_predicted), mRNA."		similar to mitogen-activated protein kinase kinase kinase 6	313022					18855	150.311	455.567
NM_001000105	3.02375	1.59634	3.02375	up	Olr1658	NM_001000105	Rattus norvegicus olfactory receptor 1658 (predicted) (Olr1658_predicted), mRNA."	olfactory receptor gene Olr1658	olfactory receptor Olr1658	291161	GO:0007186(G-protein coupled receptor protein signaling pathway);GO:0050911(detection of chemical stimulus during sensory perception of smell)	GO:0004984(olfactory receptor activity)	GO:0016021(integral to membrane)	GO:0007186|GO:0050911|GO:0016021|GO:0004984	22289	48.4248	146.424
XM_001055888	3.01239	1.59091	3.01239	up	Zfp352	XM_001055888	PREDICTED: Rattus norvegicus similar to zinc finger protein 352 (predicted) (RGD1563227_predicted), mRNA."		similar to zinc finger protein 352	502968					4320	33.7092	101.545
NM_022920	3.00953	1.58954	3.00953	up	Grm6	NM_022920	Rattus norvegicus glutamate receptor, metabotropic 6 (Grm6), mRNA."		glutamate receptor, metabotropic 6"	24419	GO:0007165(signal transduction);GO:0007186(G-protein coupled receptor protein signaling pathway);GO:0007196(metabotropic glutamate receptor, adenylate cyclase inhibiting pathway);GO:0007216(metabotropic glutamate receptor signaling pathway);GO:0007268(syn"	GO:0001640(adenylate cyclase inhibiting metabotropic glutamate receptor activity);GO:0001642(group III metabotropic glutamate receptor activity);GO:0004872(receptor activity);GO:0008067(metabotropic glutamate, GABA-B-like receptor activity)"	GO:0005887(integral to plasma membrane);GO:0016020(membrane);GO:0016021(integral to membrane)	GO:0007165|GO:0007186|GO:0007196|GO:0007216|GO:0007268|GO:0005887|GO:0016020|GO:0016021|GO:0001640|GO:0001642|GO:0004872|GO:0008067	33334	75.9954	228.711
NM_134390	3.00675	1.5882	3.00675	up	Tmem176b	NM_134390	Rattus norvegicus LR8 protein (Lr8), mRNA."		TORID	171411	GO:0030154(cell differentiation)		GO:0005634(nucleus);GO:0016020(membrane);GO:0016021(integral to membrane)	GO:0030154|GO:0005634|GO:0016020|GO:0016021	17750	370.763	1114.79
XM_001067322	3.00366	1.58672	3.00366	up	Fam179a	XM_001067322	PREDICTED: Rattus norvegicus similar to RIKEN cDNA 4632412N22 gene (predicted) (RGD1310677_predicted), mRNA."		similar to CG4648-PA	313892					9436	47.561	142.857
NM_022951	2.99986	1.5849	2.99986	up	Ppp1r10	NM_022951	Rattus norvegicus protein phosphatase 1, regulatory subunit 10 (Ppp1r10), mRNA."	putative protein phosphatase 1 nuclear targeting subunit	protein phosphatase 1, regulatory subunit 10"	65045	GO:0006350(transcription)	GO:0003677(DNA binding);GO:0003723(RNA binding);GO:0004864(protein phosphatase inhibitor activity);GO:0008157(protein phosphatase 1 binding);GO:0008270(zinc ion binding);GO:0046872(metal ion binding)	GO:0000790(nuclear chromatin);GO:0005634(nucleus)	GO:0006350|GO:0000790|GO:0005634|GO:0003677|GO:0003723|GO:0004864|GO:0008157|GO:0008270|GO:0046872	19328	164.533	493.577
XM_225987	2.99836	1.58417	2.99836	up	Jakmip2	XM_225987	PREDICTED: Rattus norvegicus similar to Hypothetical protein KIAA0555 (predicted) (RGD1559742_predicted), mRNA."		similar to gamma-aminobutyric acid (GABA-B) receptor binding protein	307479					20864	47.2401	141.643
NM_022643	2.99673	1.58339	2.99673	up	Hist1h2ba	NM_022643	Rattus norvegicus histone cluster 1, H2ba (Hist1h2ba), mRNA."	histone 1, H2ba"	testis-specific histone 2b	24829	GO:0006334(nucleosome assembly);GO:0007001(chromosome organization and biogenesis (sensu Eukaryota))	GO:0003677(DNA binding)	GO:0000786(nucleosome);GO:0005634(nucleus);GO:0005694(chromosome)	GO:0006334|GO:0007001|GO:0000786|GO:0005634|GO:0005694|GO:0003677	22217	55.8168	167.268
NM_001000538	2.99629	1.58318	2.99629	up	Olr1l	NM_001000538	Rattus norvegicus olfactory receptor 1 (predicted) (Olr1_predicted), mRNA."	olfactory receptor gene Olr1	olfactory receptor Olr1	365170	GO:0007186(G-protein coupled receptor protein signaling pathway);GO:0050911(detection of chemical stimulus during sensory perception of smell)	GO:0004984(olfactory receptor activity)	GO:0016021(integral to membrane)	GO:0007186|GO:0050911|GO:0016021|GO:0004984	18128	87.0753	260.903
NM_001000717	2.9928	1.58149	2.9928	up	Olr1491	NM_001000717	Rattus norvegicus olfactory receptor 1491 (predicted) (Olr1491_predicted), mRNA."	olfactory receptor gene Olr1491	olfactory receptor Olr1491	404969	GO:0007186(G-protein coupled receptor protein signaling pathway);GO:0050911(detection of chemical stimulus during sensory perception of smell)	GO:0004984(olfactory receptor activity)	GO:0016021(integral to membrane)	GO:0007186|GO:0050911|GO:0016021|GO:0004984	6082	68.5731	205.225
XM_001081499	2.99125	1.58075	2.99125	up	Meox1	XM_001081499	PREDICTED: Rattus norvegicus mesenchyme homeobox 1 (predicted) (Meox1_predicted), mRNA."		similar to Homeobox protein MOX-1 (Mesenchyme homeobox 1)	363684					24956	75.3823	225.487
NM_001008816	2.99	1.58014	2.99	up	Krt42	NM_001008816	Rattus norvegicus type I keratin KA22 (Ka22), mRNA."		type I keratin KA22	450231					24435	51.0109	152.522
XM_001055698	2.98726	1.57882	2.98726	up	Pcdhb13	XM_001055698	PREDICTED: Rattus norvegicus protocadherin beta 13 (Pcdhb13), mRNA."		similar to protocadherin beta 13	307489					12114	73.432	219.36
XM_001065527	2.97858	1.57463	2.97858	up	Fam84b	XM_001065527	PREDICTED: Rattus norvegicus similar to breast cancer membrane protein 101 (predicted), transcript variant 1 (RGD1562236_predicted), mRNA."		similar to breast cancer membrane protein 101 isoform 1	315019					18429	49.7494	148.183
NM_138855	2.97792	1.57431	2.97792	up	Spdya	NM_138855	Rattus norvegicus speedy homolog 1 (Drosophila) (Spdy1), mRNA."	spermatogenesis related protein Gs4	speedy homolog 1	192209	GO:0000074(regulation of progression through cell cycle);GO:0000082(G1/S transition of mitotic cell cycle);GO:0006974(response to DNA damage stimulus);GO:0007049(cell cycle);GO:0007275(multicellular organismal development);GO:0045737(positive regulation o	GO:0019901(protein kinase binding)	GO:0005634(nucleus)	GO:0000074|GO:0000082|GO:0006974|GO:0007049|GO:0007275|GO:0045737|GO:0005634|GO:0019901	177	109.602	326.385
NM_001083940	2.97775	1.57422	2.97775	up	Prl3d2	NM_001083940	Rattus norvegicus Prolactin family 3, subfamily d, member 2 (Prl3d2), mRNA."	placental lactogen 1	Prolactin family 3, subfamily d, member 2"	691552					24884	66.3521	197.58
NM_178144	2.97705	1.57388	2.97705	up	Amigo3	NM_178144	Rattus norvegicus amphoterin induced gene and ORF 3 (Amigo3), mRNA."	transmembrane protein AMIGO3	amphoterin induced gene and ORF 3	316003	GO:0007155(cell adhesion);GO:0007157(heterophilic cell adhesion);GO:0007399(nervous system development)	GO:0005515(protein binding)	GO:0016020(membrane);GO:0016021(integral to membrane)	GO:0007155|GO:0007157|GO:0007399|GO:0016020|GO:0016021|GO:0005515	24339	153.19	456.054
NM_021700	2.9737	1.57226	2.9737	up	Neurog3	NM_021700	Rattus norvegicus neurogenin 3 (Neurog3), mRNA."	transcriptional regulator, Relax"	neurogenin 3	60329	GO:0007275(multicellular organismal development);GO:0030855(epithelial cell differentiation);GO:0045449(regulation of transcription);GO:0045944(positive regulation of transcription from RNA polymerase II promoter)	GO:0003700(transcription factor activity);GO:0030528(transcription regulator activity)	GO:0005634(nucleus)	GO:0007275|GO:0030855|GO:0045449|GO:0045944|GO:0005634|GO:0003700|GO:0030528	4319	91.6687	272.596
NM_001000132	2.97329	1.57206	2.97329	up	Olr49	NM_001000132	Rattus norvegicus olfactory receptor 49 (predicted) (Olr49_predicted), mRNA."	olfactory receptor gene Olr49	olfactory receptor Olr49	293211	GO:0007186(G-protein coupled receptor protein signaling pathway);GO:0050911(detection of chemical stimulus during sensory perception of smell)	GO:0004984(olfactory receptor activity)	GO:0016021(integral to membrane)	GO:0007186|GO:0050911|GO:0016021|GO:0004984	23268	69.3279	206.132
NM_173289	2.96447	1.56777	2.96447	up	Cryge	NM_173289	Rattus norvegicus crystallin, gamma E (Cryge), mRNA."	Crystallin, gamma polypeptide 5"	crystallin, gamma E"	24279	GO:0001654(eye development);GO:0007601(visual perception)	GO:0005212(structural constituent of eye lens)		GO:0001654|GO:0007601|GO:0005212	24327	54.9239	162.82
NM_012812	2.96187	1.56651	2.96187	up	Cox6a2	NM_012812	Rattus norvegicus cytochrome c oxidase, subunit VIa, polypeptide 2 (Cox6a2), mRNA."	Cytochrome c oxidase subunit VIa polypeptide 2 (heart)	cytochrome c oxidase, subunit VIa, polypeptide 2"	25278	GO:0006118(electron transport)	GO:0004129(cytochrome-c oxidase activity);GO:0016491(oxidoreductase activity)	GO:0005615(extracellular space);GO:0005739(mitochondrion);GO:0005740(mitochondrial envelope);GO:0016020(membrane)	GO:0006118|GO:0005615|GO:0005739|GO:0005740|GO:0016020|GO:0004129|GO:0016491	25236	70.5669	209.01
NM_057191	2.96007	1.56563	2.96007	up	Kbtbd10	NM_057191	Rattus norvegicus kelch repeat and BTB (POZ) domain containing 10 (Kbtbd10), mRNA."	sarcomeric muscle protein; kelch related protein 1	kelch repeat and BTB (POZ) domain containing 10	117537	GO:0006928(cell motility);GO:0006941(striated muscle contraction);GO:0031275(regulation of lateral pseudopodium formation)	GO:0005515(protein binding)	GO:0005737(cytoplasm);GO:0005856(cytoskeleton);GO:0031143(pseudopodium)	GO:0006928|GO:0006941|GO:0031275|GO:0005737|GO:0005856|GO:0031143|GO:0005515	28077	267.516	791.864
XM_233962	2.95441	1.56287	2.95441	up	Osr1	XM_233962	PREDICTED: Rattus norvegicus odd-skipped related 1 (Drosophila) (predicted) (Osr1_predicted), mRNA."		similar to odd-skipped related 1	298878					30974	323.446	955.592
NM_017233	2.94915	1.5603	2.94915	up	Hpd	NM_017233	Rattus norvegicus 4-hydroxyphenylpyruvic acid dioxygenase (Hpd), mRNA."		4-hydroxyphenylpyruvic acid dioxygenase	29531	GO:0006559(L-phenylalanine catabolic process);GO:0006572(tyrosine catabolic process);GO:0009072(aromatic amino acid family metabolic process)	GO:0003868(4-hydroxyphenylpyruvate dioxygenase activity);GO:0005506(iron ion binding);GO:0016491(oxidoreductase activity);GO:0046872(metal ion binding)	GO:0000139(Golgi membrane);GO:0005783(endoplasmic reticulum);GO:0005789(endoplasmic reticulum membrane);GO:0005794(Golgi apparatus);GO:0016020(membrane)	GO:0006559|GO:0006572|GO:0009072|GO:0000139|GO:0005783|GO:0005789|GO:0005794|GO:0016020|GO:0003868|GO:0005506|GO:0016491|GO:0046872	18067	86.0109	253.659
NM_019130	2.94869	1.56007	2.94869	up	Ins2	NM_019130	Rattus norvegicus insulin 2 (Ins2), mRNA."		insulin 2	24506	GO:0000187(activation of MAPK activity);GO:0005975(carbohydrate metabolic process);GO:0006006(glucose metabolic process);GO:0006983(ER overload response);GO:0008150(biological_process);GO:0008286(insulin receptor signaling pathway);GO:0015758(glucose tran	GO:0003674(molecular_function);GO:0005179(hormone activity)	GO:0005575(cellular_component);GO:0005576(extracellular region);GO:0005615(extracellular space);GO:0005625(soluble fraction);GO:0005634(nucleus);GO:0005732(small nucleolar ribonucleoprotein complex);GO:0030141(secretory granule)	GO:0000187|GO:0005975|GO:0006006|GO:0006983|GO:0008150|GO:0008286|GO:0015758|GO:0005575|GO:0005576|GO:0005615|GO:0005625|GO:0005634|GO:0005732|GO:0030141|GO:0003674|GO:0005179	35815	71.5807	211.069
XM_001055479	2.94224	1.55691	2.94224	up	Nodal	XM_001055479	PREDICTED: Rattus norvegicus nodal homolog (mouse) (predicted) (Nodal_predicted), mRNA."		similar to Nodal precursor	294503					6814	66.3697	195.275
NM_001024289	2.94131	1.55646	2.94131	up	Ptprcap	NM_001024289	Rattus norvegicus similar to protein tyrosine phosphatase, receptor type, C polypeptide-associated protein (LOC499300), mRNA."		similar to protein tyrosine phosphatase, receptor type, C polypeptide-associated protein"	499300					29186	67.2418	197.779
XM_001080771	2.93916	1.5554	2.93916	up	Traf4af1	XM_001080771	PREDICTED: Rattus norvegicus TRAF4 associated factor 1 (Traf4af1), mRNA."		similar to TRAF4 associated factor 1	311325					28175	72.5382	213.201
XM_001079663	2.9372	1.55444	2.9372	up	Aldh1l2	XM_001079663	PREDICTED: Rattus norvegicus aldehyde dehydrogenase 1 family, member L2 (predicted) (Aldh1l2_predicted), mRNA."		similar to aldehyde dehydrogenase 1 family, member L2"	299699					20376	89.7046	263.48
NM_001039345	2.93312	1.55244	2.93312	up	Afaf	NM_001039345	Rattus norvegicus similar to RIKEN cDNA 4930579C15 (LOC500502), mRNA."		acrosome formation associated factor	500502					13464	61.3762	180.024
XM_001080560	2.9309	1.55135	2.9309	up	Acpt	XM_001080560	PREDICTED: Rattus norvegicus acid phosphatase, testicular (predicted) (Acpt_predicted), mRNA."		similar to testicular acid phosphatase isoform a precursor	308569					6992	54.9946	161.184
NM_001009644	2.92928	1.55055	2.92928	up	Dbx1	NM_001009644	Rattus norvegicus developing brain homeobox 1 (Dbx1), mRNA."		developing brain homeobox 1	292934	GO:0006355(regulation of transcription, DNA-dependent)"	GO:0003700(transcription factor activity)	GO:0005634(nucleus)	GO:0006355|GO:0005634|GO:0003700	29303	76.1865	223.172
XM_001077404	2.92886	1.55034	2.92886	up	Slc22a14	XM_001077404	PREDICTED: Rattus norvegicus solute carrier family 22 (organic cation transporter), member 14 (predicted) (Slc22a14_predicted), mRNA."	overriding stop codons	similar to organic cation transporter like 4	316061					27248	45.413	133.008
NM_031348	2.92849	1.55016	2.92849	up	Fcn1	NM_031348	Rattus norvegicus ficolin A (Fcna), mRNA."		ficolin A	83517	GO:0006817(phosphate transport);GO:0007165(signal transduction)	GO:0005102(receptor binding);GO:0005529(sugar binding)	GO:0005615(extracellular space);GO:0005737(cytoplasm)	GO:0006817|GO:0007165|GO:0005615|GO:0005737|GO:0005102|GO:0005529	25131	64.9554	190.221
XM_001071383	2.92604	1.54895	2.92604	up	Mcm10	XM_001071383	PREDICTED: Rattus norvegicus minichromosome maintenance deficient 10 (S. cerevisiae) (predicted) (Mcm10_predicted), mRNA."		similar to minichromosome maintenance protein 10	307126					10708	68.6965	201.009
NM_001037183	2.91783	1.5449	2.91783	up	Mrpl47	NM_001037183	Rattus norvegicus mitochondrial ribosomal protein L47 (Mrpl47), mRNA."		mitochondrial ribosomal protein L47	294963	GO:0006412(translation)	GO:0003735(structural constituent of ribosome)	GO:0005761(mitochondrial ribosome)	GO:0006412|GO:0005761|GO:0003735	1217	223.455	652.004
NM_001002833	2.91604	1.54401	2.91604	up	Senp17	NM_001002833	Rattus norvegicus Sumo1/sentrin/Smt3 specific protease 17 (Senp17), mRNA."	sentrin 17	Sumo1/sentrin/Smt3 specific protease 17	408216	GO:0006508(proteolysis);GO:0006512(ubiquitin cycle);GO:0006916(anti-apoptosis)	GO:0008233(peptidase activity);GO:0008234(cysteine-type peptidase activity)	GO:0005634(nucleus)	GO:0006508|GO:0006512|GO:0006916|GO:0005634|GO:0008233|GO:0008234	18015	142.144	414.499
XM_001054196	2.91145	1.54174	2.91145	up	Pik3ap1	XM_001054196	PREDICTED: Rattus norvegicus phosphoinositide-3-kinase adaptor protein 1 (predicted) (Pik3ap1_predicted), mRNA."		similar to phosphoinositide-3-kinase adaptor protein 1	294048					14072	111.983	326.032
XM_001062048	2.91046	1.54125	2.91046	up	Prdm8	XM_001062048	PREDICTED: Rattus norvegicus PR domain containing 8 (predicted) (Prdm8_predicted), mRNA."		similar to PR-domain zinc finger protein 8	305198					22454	62.1585	180.91
XM_001064620	2.90805	1.54005	2.90805	up	Tcp10b	XM_001064620	PREDICTED: Rattus norvegicus t-complex protein 10b (predicted) (Tcp10b_predicted), mRNA."		similar to t-complex protein 10b	308169					32821	78.3329	227.796
XM_001058330	2.90274	1.53742	2.90274	up	Irak4	XM_001058330	PREDICTED: Rattus norvegicus interleukin-1 receptor-associated kinase 4 (predicted) (Irak4_predicted), mRNA."		similar to interleukin-1 receptor-associated kinase 4	300177					24082	101.16	293.642
XM_001066855	2.90231	1.5372	2.90231	up	Ankrd55	XM_001066855	PREDICTED: Rattus norvegicus similar to hypothetical protein FLJ11795 (predicted) (RGD1307735_predicted), mRNA."		similar to inversin	361898					16572	39.3696	114.263
NM_001008354	2.90211	1.5371	2.90211	up	Mrrf	NM_001008354	Rattus norvegicus mitochondrial ribosome recycling factor (Mrrf), mRNA."		mitochondrial ribosome recycling factor	311903	GO:0006412(translation)		GO:0005739(mitochondrion)	GO:0006412|GO:0005739	24996	61.0824	177.268
XM_001068950	2.90188	1.53699	2.90188	up	Cd209c	XM_001068950	PREDICTED: Rattus norvegicus similar to CD209c antigen (LOC688951), mRNA."		similar to CD209c antigen	688951					3141	47.2977	137.252
XM_001053839	2.90149	1.53679	2.90149	up	Ranbp2	XM_001053839	PREDICTED: Rattus norvegicus similar to Ran-binding protein 2 (predicted) (RGD1560047_predicted), mRNA."		similar to RAN binding protein 2	294429					4664	201.135	583.591
NM_001011931	2.90127	1.53668	2.90127	up	Mill1	NM_001011931	Rattus norvegicus MHC I like leukocyte 1 (Mill1), mRNA."	MHC class I-like located near the LRC, 1"	MHC I like leukocyte 1	292671	GO:0006955(immune response);GO:0019882(antigen processing and presentation)		GO:0016020(membrane);GO:0042612(MHC class I protein complex)	GO:0006955|GO:0019882|GO:0016020|GO:0042612	25746	55.9997	162.47
XM_345561	2.90102	1.53656	2.90102	up	Btf3l4	XM_345561	PREDICTED: Rattus norvegicus similar to RIKEN cDNA 5730434I03 gene (predicted) (RGD1311774_predicted), mRNA."		similar to basic transcription factor 3-like 4	366434					24071	101.351	294.022
XM_001072913	2.89912	1.53561	2.89912	up	Hmgb1	XM_001072913	PREDICTED: Rattus norvegicus high mobility group box 1 (Hmgb1), mRNA."		similar to High mobility group protein 1 (HMG-1) (High mobility group protein B1) (Amphoterin) (Heparin-binding protein p30)	25459					7991	48.1621	139.628
NM_012824	2.89879	1.53545	2.89879	up	Apoc1	NM_012824	Rattus norvegicus apolipoprotein C-I (Apoc1), mRNA."	Apolipoprotein C1	apolipoprotein C-I	25292	GO:0006629(lipid metabolic process);GO:0006869(lipid transport);GO:0042157(lipoprotein metabolic process);GO:0051005(negative regulation of lipoprotein lipase activity);GO:0051100(negative regulation of binding)	GO:0005319(lipid transporter activity);GO:0008047(enzyme activator activity);GO:0008289(lipid binding)	GO:0005576(extracellular region);GO:0005615(extracellular space);GO:0005783(endoplasmic reticulum);GO:0042627(chylomicron)	GO:0006629|GO:0006869|GO:0042157|GO:0051005|GO:0051100|GO:0005576|GO:0005615|GO:0005783|GO:0042627|GO:0005319|GO:0008047|GO:0008289	6135	72.0738	208.926
XM_001053212	2.89548	1.5338	2.89548	up	Zic3	XM_001053212	PREDICTED: Rattus norvegicus similar to Zinc finger protein ZIC 3 (Zinc finger protein of the cerebellum 3) (predicted), transcript variant 2 (RGD1561261_predicted), mRNA."		similar to Zinc finger protein ZIC 3 (Zinc finger protein of the cerebellum 3) isoform 2	367944					18355	65.789	190.491
NM_001000133	2.88918	1.53066	2.88918	up	Olr68	NM_001000133	Rattus norvegicus olfactory receptor 68 (predicted) (Olr68_predicted), mRNA."	olfactory receptor gene Olr68	olfactory receptor Olr68	293214	GO:0007186(G-protein coupled receptor protein signaling pathway);GO:0050911(detection of chemical stimulus during sensory perception of smell)	GO:0004984(olfactory receptor activity)	GO:0016021(integral to membrane)	GO:0007186|GO:0050911|GO:0016021|GO:0004984	14412	45.0742	130.227
NM_152937	2.88612	1.52913	2.88612	up	Fadd	NM_152937	Rattus norvegicus Fas (TNFRSF6)-associated via death domain (Fadd), mRNA."		Fas (TNFRSF6)-associated via death domain	266610	GO:0006915(apoptosis);GO:0007165(signal transduction);GO:0008632(apoptotic program);GO:0042981(regulation of apoptosis)	GO:0005515(protein binding)		GO:0006915|GO:0007165|GO:0008632|GO:0042981|GO:0005515	2219	86.718	250.278
XM_001070794	2.88508	1.52861	2.88508	up	Scgn	XM_001070794	PREDICTED: Rattus norvegicus secretagogin, EF-hand calcium binding protein (Scgn), mRNA."		similar to secretagogin, EF-hand calcium binding protein"	306942					7346	34.8685	100.598
NM_001000544	2.88153	1.52684	2.88153	up	Olr142	NM_001000544	Rattus norvegicus olfactory receptor 142 (predicted) (Olr142_predicted), mRNA."	olfactory receptor gene Olr142	olfactory receptor Olr142	365330	GO:0007186(G-protein coupled receptor protein signaling pathway);GO:0050911(detection of chemical stimulus during sensory perception of smell)	GO:0004984(olfactory receptor activity)	GO:0016021(integral to membrane)	GO:0007186|GO:0050911|GO:0016021|GO:0004984	23984	74.6657	215.152
XM_001072206	2.88136	1.52675	2.88136	up	Slc35f2	XM_001072206	PREDICTED: Rattus norvegicus solute carrier family 35, member F2 (predicted) (Slc35f2_predicted), mRNA."		similar to solute carrier family 35, member F2"	300713					34261	81.2037	233.977
XM_001078014	2.87596	1.52405	2.87596	up	Pnpla5	XM_001078014	PREDICTED: Rattus norvegicus patatin-like phospholipase domain containing 5 (predicted) (Pnpla5_predicted), mRNA."		similar to patatin-like phospholipase domain containing 5	300108					14695	55.2688	158.951
NM_130407	2.87458	1.52335	2.87458	up	Ugt1a7c	NM_130407	Rattus norvegicus UDP glycosyltransferase 1 family, polypeptide A7 (Ugt1a7), mRNA."	UDP glucuronosyltransferase 1A7	UDP glycosyltransferase 1 family, polypeptide A7"	154516					2064	194.392	558.794
XM_001055929	2.87407	1.5231	2.87407	up	Fabp12	XM_001055929	PREDICTED: Rattus norvegicus similar to Myelin P2 protein (predicted) (RGD1565000_predicted), mRNA."		similar to Myelin P2 protein	499570					11749	51.9896	149.422
NM_001025746	2.87401	1.52306	2.87401	up	Rhox2	NM_001025746	Rattus norvegicus reproductive homeobox on X chromosome 3 (Rhox3), mRNA."	reproductive homeobox on X chromosome 2	reproductive homeobox on X chromosome 3	363439					26033	47.3383	136.051
XM_231165	2.87133	1.52172	2.87133	up	Phf19	XM_231165	PREDICTED: Rattus norvegicus PHD finger protein 19 (predicted) (Phf19_predicted), mRNA."		similar to PHD finger protein 19	296653		GO:0003676(nucleic acid binding)		GO:0003676	12626	60.7289	174.373
NM_017320	2.86924	1.52067	2.86924	up	Ctss	NM_017320	Rattus norvegicus cathepsin S (Ctss), mRNA."		cathepsin S preproprotein	50654	GO:0006508(proteolysis);GO:0006955(immune response)	GO:0004218(cathepsin S activity)	GO:0005576(extracellular region);GO:0005615(extracellular space);GO:0005764(lysosome);GO:0016020(membrane)	GO:0006508|GO:0006955|GO:0005576|GO:0005615|GO:0005764|GO:0016020|GO:0004218	24962	894.419	2566.3
XM_001074549	2.86845	1.52027	2.86845	up	Slitrk5	XM_001074549	PREDICTED: Rattus norvegicus SLIT and NTRK-like family, member 5 (predicted) (Slitrk5_predicted), mRNA."		similar to SLIT and NTRK-like protein 5 precursor	306152					8276	114.787	329.259
XM_001059952	2.86533	1.5187	2.86533	up	Ccnt1	XM_001059952	PREDICTED: Rattus norvegicus cyclin T1 (predicted) (Ccnt1_predicted), mRNA."		similar to cyclin T1	315291					27243	46.0632	131.986
NM_001011913	2.86228	1.51716	2.86228	up	Fignl1	NM_001011913	Rattus norvegicus fidgetin-like 1 (Fignl1), mRNA."		fidgetin-like 1	289777		GO:0000166(nucleotide binding);GO:0005524(ATP binding);GO:0017111(nucleoside-triphosphatase activity)		GO:0000166|GO:0005524|GO:0017111	3312	43.3457	124.067
XM_001069741	2.8553	1.51364	2.8553	up	Gpr113	XM_001069741	PREDICTED: Rattus norvegicus G protein-coupled receptor 113 (predicted) (Gpr113_predicted), mRNA."		similar to G protein-coupled receptor 113	298857					13079	48.8738	139.549
XM_236684	2.85267	1.51231	2.85267	up	Slc22a14	XM_236684	PREDICTED: Rattus norvegicus solute carrier family 22 (organic cation transporter), member 14 (predicted) (Slc22a14_predicted), mRNA."		similar to organic cation transporter like 4	316061	GO:0006810(transport)	GO:0015101(organic cation transporter activity)	GO:0005624(membrane fraction);GO:0005887(integral to plasma membrane)	GO:0006810|GO:0005624|GO:0005887|GO:0015101	20811	106.002	302.388
XM_574754	2.84998	1.51095	2.84998	up	Lrrc20	XM_574754	PREDICTED: Rattus norvegicus similar to Leucine rich repeat containing 20 (predicted) (RGD1566140_predicted), mRNA."		similar to leucine rich repeat containing 20	499430					25585	71.8919	204.89
XM_001059589	2.84285	1.50734	2.84285	up	Bmp5	XM_001059589	PREDICTED: Rattus norvegicus bone morphogenetic protein 5 (predicted) (Bmp5_predicted), mRNA."		similar to bone morphogenetic protein 5	315824					20381	57.0789	162.266
NM_017071	2.84048	1.50614	2.84048	up	Insr	NM_017071	Rattus norvegicus insulin receptor (Insr), mRNA."		insulin receptor	24954	GO:0005975(carbohydrate metabolic process);GO:0006091(generation of precursor metabolites and energy);GO:0006468(protein amino acid phosphorylation);GO:0007165(signal transduction);GO:0007275(multicellular organismal development);GO:0008286(insulin recept	GO:0000166(nucleotide binding);GO:0004716(receptor signaling protein tyrosine kinase activity);GO:0004872(receptor activity);GO:0005009(insulin receptor activity);GO:0005066(transmembrane receptor protein tyrosine kinase signaling protein activity);GO:000	GO:0005768(endosome);GO:0005829(cytosol);GO:0005886(plasma membrane);GO:0005887(integral to plasma membrane);GO:0016021(integral to membrane)	GO:0005975|GO:0006091|GO:0006468|GO:0007165|GO:0007275|GO:0008286|GO:0005768|GO:0005829|GO:0005886|GO:0005887|GO:0016021|GO:0000166|GO:0004716|GO:0004872|GO:0005009|GO:0005066	20550	87.5105	248.572
NM_031762	2.84048	1.50614	2.84048	up	Cdkn1b	NM_031762	Rattus norvegicus cyclin-dependent kinase inhibitor 1B (Cdkn1b), mRNA."	Cyclin-dependent kinase inhibitor 1B (p27); Cyclin-dependent kinase inhibitor 1B (p27 Kip1); Cyclin-dependent kinase inhibitor 1B (p27, Kip1); cyclin-dependent kinase inhibitor p27; cyclin-dependent kinase inhibitor p27/Kip1"	cyclin-dependent kinase inhibitor 1B (p27, kip1)"	83571	GO:0000079(regulation of cyclin-dependent protein kinase activity);GO:0007050(cell cycle arrest);GO:0008284(positive regulation of cell proliferation);GO:0008285(negative regulation of cell proliferation);GO:0031116(positive regulation of microtubule poly	GO:0004861(cyclin-dependent protein kinase inhibitor activity);GO:0005072(transforming growth factor beta receptor, cytoplasmic mediator activity);GO:0005515(protein binding);GO:0016301(kinase activity)"	GO:0005634(nucleus);GO:0005737(cytoplasm)	GO:0000079|GO:0007050|GO:0008284|GO:0008285|GO:0031116|GO:0005634|GO:0005737|GO:0004861|GO:0005072|GO:0005515|GO:0016301	3475	57.0098	161.935
NM_024400	2.83793	1.50484	2.83793	up	Adamts1	NM_024400	Rattus norvegicus a disintegrin-like and metallopeptidse (reprolysin type) with thrombospondin type 1 motif, 1 (Adamts1), mRNA."	a disintegrin and metalloproteinase with thrombospondin motifs 1 (ADAMTS-1); a disintegrin-like and metalloprotease (reprolysin type) with thrombospondin type 1 motif, 1"	a disintegrin and metalloproteinase with thrombospondin motifs 1	79252	GO:0001542(ovulation (sensu Mammalia));GO:0001822(kidney development);GO:0006508(proteolysis);GO:0007229(integrin-mediated signaling pathway);GO:0008285(negative regulation of cell proliferation)	GO:0004222(metalloendopeptidase activity);GO:0005178(integrin binding);GO:0005515(protein binding);GO:0008201(heparin binding);GO:0008270(zinc ion binding);GO:0046872(metal ion binding)	GO:0005604(basement membrane);GO:0031012(extracellular matrix);GO:0031410(cytoplasmic vesicle)	GO:0001542|GO:0001822|GO:0006508|GO:0007229|GO:0008285|GO:0005604|GO:0031012|GO:0031410|GO:0004222|GO:0005178|GO:0005515|GO:0008201|GO:0008270|GO:0046872	20322	1418.67	4026.08
XM_001056266	2.83672	1.50422	2.83672	up	Adam8	XM_001056266	PREDICTED: Rattus norvegicus similar to cysteine-rich glycoprotein (predicted), transcript variant 2 (RGD1566394_predicted), mRNA."		similar to ADAM 8 precursor (A disintegrin and metalloproteinase domain 8) (Cell surface antigen MS2) (Macrophage cysteine-rich glycoprotein) (CD156 antigen) isoform 2	499285					27899	76.1091	215.9
NM_022617	2.83661	1.50417	2.83661	up	Mpeg1	NM_022617	Rattus norvegicus macrophage expressed gene 1 (Mpeg1), mRNA."		macrophage expressed gene 1	64552					26888	148.94	422.484
XM_001080453	2.83365	1.50266	2.83365	up	Dph1	XM_001080453	PREDICTED: Rattus norvegicus similar to Dph2l1 protein (predicted) (RGD1562694_predicted), mRNA."		similar to diptheria toxin resistance protein required for diphthamide biosynthesis (Saccharomyces)-like 1	287523					15138	112.012	317.402
NM_022221	2.83326	1.50246	2.83326	up	Mmp8	NM_022221	Rattus norvegicus matrix metallopeptidase 8 (Mmp8), mRNA."	neutrophil collagenease	matrix metalloproteinase 8	63849	GO:0000270(peptidoglycan metabolic process);GO:0001503(ossification);GO:0006508(proteolysis);GO:0030574(collagen catabolic process)	GO:0004222(metalloendopeptidase activity);GO:0004232(interstitial collagenase activity);GO:0005509(calcium ion binding);GO:0008130(neutrophil collagenase activity);GO:0008237(metallopeptidase activity);GO:0008270(zinc ion binding)	GO:0005578(proteinaceous extracellular matrix);GO:0005615(extracellular space)	GO:0000270|GO:0001503|GO:0006508|GO:0030574|GO:0005578|GO:0005615|GO:0004222|GO:0004232|GO:0005509|GO:0008130|GO:0008237|GO:0008270	15192	82.971	235.079
XM_001078570	2.83167	1.50165	2.83167	up	Spred3	XM_001078570	PREDICTED: Rattus norvegicus similar to SPRED-3 (predicted) (RGD1311713_predicted), mRNA."		similar to Sprouty-related EVH1 domain-containing protein	308478					24196	109.919	311.255
XM_001070253	2.82727	1.49941	2.82727	up	Nlrp4b	XM_001070253	PREDICTED: Rattus norvegicus similar to NACHT, leucine rich repeat and PYD containing 4B (predicted) (RGD1559894_predicted), mRNA."		similar to NACHT, leucine rich repeat and PYD containing 4B"	365184					26177	43.2647	122.321
NM_001003705	2.82611	1.49882	2.82611	up	Slc38a7	NM_001003705	Rattus norvegicus amino acid transporter (LOC291840), mRNA."		amino acid transporter	291840					3378	115.609	326.723
NM_017124	2.81902	1.4952	2.81902	up	Cd37	NM_017124	Rattus norvegicus CD37 antigen (Cd37), mRNA."		CD37 antigen	29185			GO:0005886(plasma membrane);GO:0016020(membrane);GO:0016021(integral to membrane)	GO:0005886|GO:0016020|GO:0016021	29197	137.425	387.403
XM_001075407	2.81548	1.49338	2.81548	up	Six5	XM_001075407	PREDICTED: Rattus norvegicus sine oculis-related homeobox 5 homolog (Drosophila) (predicted) (Six5_predicted), mRNA."		similar to Homeobox protein SIX5 (DM locus-associated homeodomain protein homolog)	308406					5881	144.227	406.069
NM_013110	2.8151	1.49319	2.8151	up	Il7	NM_013110	Rattus norvegicus interleukin 7 (Il7), mRNA."		interleukin 7	25647	GO:0006955(immune response);GO:0006959(humoral immune response);GO:0007267(cell-cell signaling);GO:0008284(positive regulation of cell proliferation);GO:0009887(organ morphogenesis);GO:0030308(negative regulation of cell growth);GO:0030890(positive regula	GO:0005125(cytokine activity);GO:0005134(interleukin-2 receptor binding);GO:0005139(interleukin-7 receptor binding);GO:0005515(protein binding);GO:0008083(growth factor activity)	GO:0005576(extracellular region);GO:0005615(extracellular space)	GO:0006955|GO:0006959|GO:0007267|GO:0008284|GO:0009887|GO:0030308|GO:0030890|GO:0005576|GO:0005615|GO:0005125|GO:0005134|GO:0005139|GO:0005515|GO:0008083	3003	150.671	424.154
NM_001006975	2.81504	1.49316	2.81504	up	Ms4a6b	NM_001006975	Rattus norvegicus membrane-spanning 4-domains, subfamily A, member 6B (Ms4a6b), mRNA."		membrane-spanning 4-domains, subfamily A, member 6B"	293749	GO:0007165(signal transduction)	GO:0004872(receptor activity)	GO:0016021(integral to membrane)	GO:0007165|GO:0016021|GO:0004872	32784	88.2202	248.344
XM_001067591	2.81132	1.49125	2.81132	up	Nrip1	XM_001067591	PREDICTED: Rattus norvegicus nuclear receptor interacting protein 1 (predicted) (Nrip1_predicted), mRNA."		similar to nuclear receptor interacting protein 1	304157					13552	152.732	429.38
XM_218484	2.81112	1.49115	2.81112	up	Nfkbid	XM_218484	PREDICTED: Rattus norvegicus similar to T-cell activation NFKB-like protein (predicted) (RGD1308055_predicted), mRNA."		similar to NF-kappa B inhibitor	308496					34068	62.9022	176.826
XM_001075788	2.80517	1.48809	2.80517	up	H6pd	XM_001075788	PREDICTED: Rattus norvegicus hexose-6-phosphate dehydrogenase (glucose 1-dehydrogenase) (predicted) (H6pd_predicted), mRNA."		similar to hexose-6-phosphate dehydrogenase (glucose 1-dehydrogenase)	298655					4602	103.201	289.497
NM_001001288	2.80401	1.48749	2.80401	up	Olr135	NM_001001288	Rattus norvegicus olfactory receptor 135 (predicted) (Olr135_predicted), mRNA."	olfactory receptor gene Olr135	olfactory receptor Olr135	405913	GO:0007186(G-protein coupled receptor protein signaling pathway);GO:0050911(detection of chemical stimulus during sensory perception of smell)	GO:0004984(olfactory receptor activity)	GO:0016021(integral to membrane)	GO:0007186|GO:0050911|GO:0016021|GO:0004984	7860	49.212	137.991
XM_001071374	2.80207	1.48649	2.80207	up	Olr97	XM_001071374	PREDICTED: Rattus norvegicus olfactory receptor 97 (predicted) (Olr97_predicted), mRNA."		similar to olfactory receptor Olr154	293238					26049	50.6154	141.828
NM_199505	2.80073	1.4858	2.80073	up	Pcdha5	NM_199505	Rattus norvegicus protocadherin alpha 5 (Pcdha5), mRNA."		cadherin-related neuronal receptor 5	393087					13625	55.1783	154.54
NM_145088	2.78631	1.47836	2.78631	up	Rmt1	NM_145088	Rattus norvegicus mammary cancer associated protein RMT-1 (Rmt1), mRNA."		mammary cancer associated protein RMT-1	246306					7919	77.0013	214.55
XM_001058142	2.78208	1.47616	2.78208	up	Fam19a2	XM_001058142	PREDICTED: Rattus norvegicus similar to TAFA2 protein (LOC680647), mRNA."		similar to TAFA2 protein	680647					31249	47.2401	131.426
NM_001000406	2.78207	1.47616	2.78207	up	Olr836	NM_001000406	Rattus norvegicus olfactory receptor 836 (predicted) (Olr836_predicted), mRNA."	olfactory receptor gene Olr836	olfactory receptor Olr836	298394					27387	81.5529	226.886
NM_017112	2.78189	1.47606	2.78189	up	Hpn	NM_017112	Rattus norvegicus hepsin (Hpn), mRNA."		hepsin	29135	GO:0006508(proteolysis)	GO:0004252(serine-type endopeptidase activity);GO:0005044(scavenger receptor activity);GO:0008233(peptidase activity)	GO:0005886(plasma membrane);GO:0005887(integral to plasma membrane);GO:0016020(membrane);GO:0016021(integral to membrane)	GO:0006508|GO:0005886|GO:0005887|GO:0016020|GO:0016021|GO:0004252|GO:0005044|GO:0008233	11864	98.8018	274.856
NM_031534	2.78067	1.47543	2.78067	up	Wt1	NM_031534	Rattus norvegicus Wilms tumor 1 (Wt1), mRNA."		wilms tumor 1	24883	GO:0001570(vasculogenesis);GO:0001656(metanephros development);GO:0001823(mesonephros development);GO:0006350(transcription);GO:0006355(regulation of transcription, DNA-dependent);GO:0006357(regulation of transcription from RNA polymerase II promoter);GO:"	GO:0003700(transcription factor activity);GO:0005515(protein binding);GO:0008270(zinc ion binding);GO:0046872(metal ion binding)	GO:0005622(intracellular);GO:0005634(nucleus);GO:0005737(cytoplasm)	GO:0001570|GO:0001656|GO:0001823|GO:0006350|GO:0006355|GO:0006357|GO:0005622|GO:0005634|GO:0005737|GO:0003700|GO:0005515|GO:0008270|GO:0046872	31194	151.672	421.749
NM_022256	2.77865	1.47438	2.77865	up	Btc	NM_022256	Rattus norvegicus betacellulin (Btc), mRNA."		betacellulin	64022	GO:0006260(DNA replication);GO:0008284(positive regulation of cell proliferation);GO:0030154(cell differentiation);GO:0045840(positive regulation of mitosis)	GO:0005102(receptor binding);GO:0005154(epidermal growth factor receptor binding);GO:0008083(growth factor activity)	GO:0005615(extracellular space);GO:0005625(soluble fraction);GO:0016020(membrane);GO:0016021(integral to membrane)	GO:0006260|GO:0008284|GO:0030154|GO:0045840|GO:0005615|GO:0005625|GO:0016020|GO:0016021|GO:0005102|GO:0005154|GO:0008083	1509	61.6959	171.431
XM_001076619	2.77803	1.47406	2.77803	up	Fgd5	XM_001076619	PREDICTED: Rattus norvegicus FYVE, RhoGEF and PH domain containing 5 (predicted) (Fgd5_predicted), mRNA."		similar to FYVE, RhoGEF and PH domain containing 5"	362402					15798	72.3815	201.078
NM_017046	2.77141	1.47062	2.77141	up	Scnn1g	NM_017046	Rattus norvegicus sodium channel, nonvoltage-gated 1 gamma (Scnn1g), mRNA."	Sodium channel, nonvoltage-gated 1, gamma (epithelial); Sodium channel nonvoltage-gated 1 gamma (epithelial); epithelial sodium channel gamma subunit"	sodium channel, nonvoltage-gated 1 gamma"	24768	GO:0001666(response to hypoxia);GO:0006811(ion transport);GO:0006814(sodium ion transport);GO:0007588(excretion);GO:0035313(wound healing, spreading of epidermal cells);GO:0050896(response to stimulus)"	GO:0005216(ion channel activity);GO:0005515(protein binding);GO:0015280(amiloride-sensitive sodium channel activity);GO:0031402(sodium ion binding)	GO:0005887(integral to plasma membrane);GO:0009986(cell surface);GO:0016020(membrane);GO:0016021(integral to membrane);GO:0016324(apical plasma membrane)	GO:0001666|GO:0006811|GO:0006814|GO:0007588|GO:0035313|GO:0050896|GO:0005887|GO:0009986|GO:0016020|GO:0016021|GO:0016324|GO:0005216|GO:0005515|GO:0015280|GO:0031402	2206	58.2128	161.331
XM_001068422	2.77131	1.47057	2.77131	up	Kif24	XM_001068422	PREDICTED: Rattus norvegicus similar to CG1453-PA (predicted) (RGD1307723_predicted), mRNA."		similar to kinesin family member 24 isoform 1	313170					9968	64.2495	178.055
NM_201561	2.77015	1.46997	2.77015	up	Scgn	NM_201561	Rattus norvegicus secretagogin, EF-hand calcium binding protein (Scgn), mRNA."		secretagogin, EF-hand calcium binding protein"	306942		GO:0005509(calcium ion binding)		GO:0005509	21077	55.492	153.721
XM_001057420	2.76727	1.46846	2.76727	up	Sdr9c7	XM_001057420	PREDICTED: Rattus norvegicus orphan short chain dehydrogenase/reductase (Sdro), mRNA."		similar to retinol dehydrogenase similar protein	259235					9042	49.7171	137.581
XM_001081149	2.76668	1.46816	2.76668	up	Hlf	XM_001081149	PREDICTED: Rattus norvegicus hepatic leukemia factor (Hlf), mRNA."		similar to Hepatic leukemia factor	363667					3549	115.69	320.079
NM_001013056	2.76062	1.46499	2.76062	up	Hist1h2ail	NM_001013056	Rattus norvegicus histone cluster 1, H2ai (predicted) (Hist1h2ai_predicted), mRNA."	histone 1, H2ai"	histone cluster 1, H2ai"	291159					9769	83.3669	230.144
XM_001053150	2.75991	1.46462	2.75991	up	Fbxl18	XM_001053150	PREDICTED: Rattus norvegicus similar to F-box and leucine-rich repeat protein 18 (LOC678726), mRNA."		similar to F-box and leucine-rich repeat protein 18	678726					13554	139.699	385.558
XM_001059217	2.75449	1.46179	2.75449	up	Treml4	XM_001059217	PREDICTED: Rattus norvegicus similar to triggering receptor expressed on myeloid cells-like 4 isoform 1 (LOC680862), mRNA."		similar to triggering receptor expressed on myeloid cells-like 4 isoform 1	680862					3534	72.4825	199.653
NM_001007695	2.75395	1.4615	2.75395	up	Tcp11	NM_001007695	Rattus norvegicus t-complex protein 11 (mouse) (Tcp11), mRNA."		t-complex 11	309641	GO:0048240(sperm capacitation)	GO:0004872(receptor activity)		GO:0048240|GO:0004872	11565	79.5473	219.069
XM_001054584	2.74802	1.45839	2.74802	up	Glipr2	XM_001054584	PREDICTED: Rattus norvegicus similar to GLI pathogenesis-related 2 (LOC679819), mRNA."		similar to GLI pathogenesis-related 2	679819					19683	330.784	909.004
XM_222214	2.74308	1.4558	2.74308	up	Rfc5	XM_222214	PREDICTED: Rattus norvegicus replication factor C (activator 1) 5 (predicted) (Rfc5_predicted), mRNA."		similar to Activator 1 36 kDa subunit (Replication factor C 36 kDa subunit) (A1 36 kDa subunit) (RF-C 36 kDa subunit) (RFC36) (Replication factor C subunit 5)	304528					13262	76.1573	208.906
NM_012956	2.73571	1.45192	2.73571	up	Gabrb1	NM_012956	Rattus norvegicus gamma-aminobutyric acid (GABA-A) receptor, subunit beta 1 (Gabrb1), mRNA."	Gamma-aminobutyric acid receptor beta 1	gamma-aminobutyric acid receptor, subunit beta 1"	25450	GO:0006811(ion transport);GO:0006821(chloride transport);GO:0007165(signal transduction);GO:0007214(gamma-aminobutyric acid signaling pathway)	GO:0004890(GABA-A receptor activity);GO:0005216(ion channel activity);GO:0005230(extracellular ligand-gated ion channel activity);GO:0005254(chloride channel activity);GO:0015276(ligand-gated ion channel activity);GO:0030594(neurotransmitter receptor acti	GO:0005615(extracellular space);GO:0005887(integral to plasma membrane);GO:0016021(integral to membrane);GO:0045211(postsynaptic membrane)	GO:0006811|GO:0006821|GO:0007165|GO:0007214|GO:0005615|GO:0005887|GO:0016021|GO:0045211|GO:0004890|GO:0005216|GO:0005230|GO:0005254|GO:0015276|GO:0030594	558	103.943	284.358
NM_053302	2.73344	1.45072	2.73344	up	Gpr182	NM_053302	Rattus norvegicus adrenomedullin receptor (Admr), mRNA."		adrenomedullin receptor	29307	GO:0007165(signal transduction);GO:0007186(G-protein coupled receptor protein signaling pathway)	GO:0001584(rhodopsin-like receptor activity);GO:0001605(adrenomedullin receptor activity);GO:0004872(receptor activity)	GO:0016020(membrane);GO:0016021(integral to membrane)	GO:0007165|GO:0007186|GO:0016020|GO:0016021|GO:0001584|GO:0001605|GO:0004872	21363	41.5028	113.445
NM_053713	2.73075	1.4493	2.73075	up	Klf4	NM_053713	Rattus norvegicus Kruppel-like factor 4 (gut) (Klf4), mRNA."		Kruppel-like factor 4 (gut)	114505	GO:0045892(negative regulation of transcription, DNA-dependent)"	GO:0003676(nucleic acid binding);GO:0003690(double-stranded DNA binding);GO:0003700(transcription factor activity);GO:0008270(zinc ion binding);GO:0016563(transcriptional activator activity);GO:0016564(transcriptional repressor activity);GO:0046872(metal	GO:0005622(intracellular);GO:0005634(nucleus)	GO:0045892|GO:0005622|GO:0005634|GO:0003676|GO:0003690|GO:0003700|GO:0008270|GO:0016563|GO:0016564|GO:0046872	35523	377.252	1030.18
XM_001065869	2.73018	1.449	2.73018	up	Triobp	XM_001065869	PREDICTED: Rattus norvegicus TRIO and F-actin binding protein (Triobp), mRNA."		similar to TRIO and F-actin-binding protein (Protein Tara) (Trio-associated repeat on actin)	362956					26085	140.587	383.827
NM_139258	2.72992	1.44886	2.72992	up	Bmf	NM_139258	Rattus norvegicus Bcl2 modifying factor (Bmf), mRNA."	Bcl-2 modifying factor	Bcl2 modifying factor	246142	GO:0006915(apoptosis);GO:0042981(regulation of apoptosis);GO:0043065(positive regulation of apoptosis)	GO:0005515(protein binding)	GO:0005737(cytoplasm);GO:0015629(actin cytoskeleton);GO:0016459(myosin complex)	GO:0006915|GO:0042981|GO:0043065|GO:0005737|GO:0015629|GO:0016459|GO:0005515	87	102.906	280.925
NM_001005891	2.72821	1.44796	2.72821	up	Clec4a3	NM_001005891	Rattus norvegicus dendritic cell inhibitory receptor 3 (Dcir3), mRNA."	antigen-presenting cell lectin-like receptor complex APLEC	dendritic cell inhibitory receptor 3	362431					33883	67.8203	185.028
NM_012580	2.72812	1.4479	2.72812	up	Hmox1	NM_012580	Rattus norvegicus heme oxygenase (decycling) 1 (Hmox1), mRNA."	Heme oxygenase 1	heme oxygenase (decycling) 1	24451	GO:0001525(angiogenesis);GO:0001666(response to hypoxia);GO:0006644(phospholipid metabolic process);GO:0006788(heme oxidation);GO:0006979(response to oxidative stress);GO:0007242(intracellular signaling cascade);GO:0007264(small GTPase mediated signal tra	GO:0004392(heme oxygenase (decyclizing) activity);GO:0004630(phospholipase D activity);GO:0004871(signal transducer activity);GO:0005506(iron ion binding);GO:0005515(protein binding);GO:0016491(oxidoreductase activity);GO:0020037(heme binding);GO:0046872(	GO:0005624(membrane fraction);GO:0005634(nucleus);GO:0005730(nucleolus);GO:0005783(endoplasmic reticulum);GO:0005792(microsome);GO:0005829(cytosol);GO:0005886(plasma membrane);GO:0016021(integral to membrane);GO:0016599(caveolar membrane)	GO:0001525|GO:0001666|GO:0006644|GO:0006788|GO:0006979|GO:0007242|GO:0007264|GO:0005624|GO:0005634|GO:0005730|GO:0005783|GO:0005792|GO:0005829|GO:0005886|GO:0016021|GO:0016599|GO:0004392|GO:0004630|GO:0004871|GO:0005506|GO:0005515|GO:0016491|GO:0020037|GO:0046872	2451	1485.34	4052.19
XM_001080426	2.72714	1.44739	2.72714	up	Klk7	XM_001080426	PREDICTED: Rattus norvegicus kallikrein 7 (chymotryptic, stratum corneum) (predicted) (Klk7_predicted), mRNA."		similar to kallikrein 7	292852					5619	144.59	394.318
XM_001077485	2.71991	1.44356	2.71991	up	Ddx19a	XM_001077485	PREDICTED: Rattus norvegicus DEAD (Asp-Glu-Ala-Asp) box polypeptide 19 (Ddx19), mRNA."	overriding stop codons	similar to DDX19 homolog	292022					8433	104.129	283.222
NM_001011898	2.71857	1.44285	2.71857	up	Hcls1	NM_001011898	Rattus norvegicus hematopoietic cell specific Lyn substrate 1 (Hcls1), mRNA."		hematopoietic cell specific Lyn substrate 1	288077	GO:0006355(regulation of transcription, DNA-dependent);GO:0007242(intracellular signaling cascade);GO:0008284(positive regulation of cell proliferation);GO:0009725(response to hormone stimulus);GO:0030218(erythrocyte differentiation);GO:0042531(positive r"	GO:0003700(transcription factor activity);GO:0005515(protein binding);GO:0017124(SH3 domain binding)	GO:0005634(nucleus);GO:0005665(DNA-directed RNA polymerase II, core complex);GO:0005737(cytoplasm)"	GO:0006355|GO:0007242|GO:0008284|GO:0009725|GO:0030218|GO:0042531|GO:0005634|GO:0005665|GO:0005737|GO:0003700|GO:0005515|GO:0017124	13595	229.791	624.704
XM_001060927	2.71823	1.44267	2.71823	up	Taf7l-ps1	XM_001060927	PREDICTED: Rattus norvegicus similar to TATA box binding protein-associated factor, RNA polymerase II, Q (LOC685272), mRNA."		similar to TATA box binding protein-associated factor, RNA polymerase II, Q"	685272					21614	51.5257	140.059
XM_001080698	2.71711	1.44207	2.71711	up	Dkkl1	XM_001080698	PREDICTED: Rattus norvegicus similar to soggy precursor (predicted) (RGD1563523_predicted), mRNA."		similar to soggy 1	499150					10613	60.0483	163.158
NM_012830	2.7164	1.44169	2.7164	up	Cd2	NM_012830	Rattus norvegicus CD2 antigen (Cd2), mRNA."	OX-45 surface antigen homolog to human T lymphocyte CD2 antigen; OX-45 surface antigen, homolog to human T lymphocyte CD2 antigen"	CD2 antigen	497761	GO:0001766(lipid raft polarization);GO:0006468(protein amino acid phosphorylation);GO:0006917(induction of apoptosis);GO:0007166(cell surface receptor linked signal transduction);GO:0016337(cell-cell adhesion);GO:0030101(natural killer cell activation);GO	GO:0003823(antigen binding);GO:0004672(protein kinase activity);GO:0004872(receptor activity);GO:0005515(protein binding);GO:0005524(ATP binding)	GO:0005615(extracellular space);GO:0005737(cytoplasm);GO:0005887(integral to plasma membrane);GO:0016020(membrane);GO:0016021(integral to membrane)	GO:0001766|GO:0006468|GO:0006917|GO:0007166|GO:0016337|GO:0030101|GO:0005615|GO:0005737|GO:0005887|GO:0016020|GO:0016021|GO:0003823|GO:0004672|GO:0004872|GO:0005515|GO:0005524	19915	96.3825	261.813
NM_001077644	2.71509	1.441	2.71509	up	Ptgir	NM_001077644	Rattus norvegicus prostaglandin I receptor (IP) (predicted) (Ptgir_predicted), mRNA."		prostaglandin I receptor (IP)	292661	GO:0007165(signal transduction);GO:0007186(G-protein coupled receptor protein signaling pathway);GO:0007187(G-protein signaling, coupled to cyclic nucleotide second messenger);GO:0007267(cell-cell signaling)"	GO:0001584(rhodopsin-like receptor activity);GO:0004872(receptor activity);GO:0004955(prostaglandin receptor activity);GO:0004960(thromboxane receptor activity);GO:0016501(prostacyclin receptor activity)	GO:0005887(integral to plasma membrane);GO:0016020(membrane);GO:0016021(integral to membrane)	GO:0007165|GO:0007186|GO:0007187|GO:0007267|GO:0005887|GO:0016020|GO:0016021|GO:0001584|GO:0004872|GO:0004955|GO:0004960|GO:0016501	11594	99.8922	271.216
XM_001060185	2.71266	1.43971	2.71266	up	Rbp3	XM_001060185	PREDICTED: Rattus norvegicus retinol binding protein 3, interstitial (Rbp3), mRNA."		similar to Interphotoreceptor retinoid-binding protein precursor (IRBP) (Interstitial retinol-binding protein)	24711					35785	56.7208	153.864
XM_001075462	2.71156	1.43912	2.71156	up	Ms4a6a	XM_001075462	PREDICTED: Rattus norvegicus membrane-spanning 4-domains, subfamily A, member 6A (predicted) (Ms4a6a_predicted), mRNA."		similar to membrane-spanning 4-domains, subfamily A, member 6B"	293750					28684	87.8763	238.281
NM_012759	2.70757	1.437	2.70757	up	Vav1	NM_012759	Rattus norvegicus vav 1 oncogene (Vav1), mRNA."		vav 1 oncogene	25156	GO:0006909(phagocytosis);GO:0006955(immune response);GO:0007229(integrin-mediated signaling pathway);GO:0007242(intracellular signaling cascade);GO:0030217(T cell differentiation);GO:0035023(regulation of Rho protein signal transduction);GO:0042110(T cell	GO:0003700(transcription factor activity);GO:0005085(guanyl-nucleotide exchange factor activity);GO:0005089(Rho guanyl-nucleotide exchange factor activity);GO:0005515(protein binding);GO:0008270(zinc ion binding);GO:0019992(diacylglycerol binding);GO:0030	GO:0005622(intracellular);GO:0005634(nucleus)	GO:0006909|GO:0006955|GO:0007229|GO:0007242|GO:0030217|GO:0035023|GO:0042110|GO:0005622|GO:0005634|GO:0003700|GO:0005085|GO:0005089|GO:0005515|GO:0008270|GO:0019992|GO:0000030	5469	60.8653	164.797
XM_573089	2.70728	1.43684	2.70728	up	Ankrd43	XM_573089	PREDICTED: Rattus norvegicus similar to hypothetical protein A830006N08 (predicted) (RGD1564616_predicted), mRNA."		similar to ankyrin repeat domain 43	497903					15686	59.6907	161.599
NM_001012121	2.70633	1.43634	2.70633	up	Prr5	NM_001012121	Rattus norvegicus Rho GTPase activating protein 8 (predicted) (Arhgap8_predicted), mRNA."		Rho GTPase activating protein 8 (predicted)	315189					28264	138.991	376.155
NM_001000474	2.70604	1.43618	2.70604	up	Olr1326	NM_001000474	Rattus norvegicus olfactory receptor 1326 (predicted) (Olr1326_predicted), mRNA."	olfactory receptor gene Olr1326	olfactory receptor Olr1326	300626	GO:0007186(G-protein coupled receptor protein signaling pathway);GO:0050911(detection of chemical stimulus during sensory perception of smell)	GO:0004984(olfactory receptor activity)	GO:0016021(integral to membrane)	GO:0007186|GO:0050911|GO:0016021|GO:0004984	20825	75.3888	204.005
NM_001013179	2.70247	1.43428	2.70247	up	Hes6	NM_001013179	Rattus norvegicus hairy and enhancer of split 6 (Drosophila) (Hes6), mRNA."		hairy and enhancer of split 6	316626	GO:0006355(regulation of transcription, DNA-dependent);GO:0006357(regulation of transcription from RNA polymerase II promoter);GO:0007399(nervous system development);GO:0030154(cell differentiation)"	GO:0003677(DNA binding);GO:0003700(transcription factor activity);GO:0003712(transcription cofactor activity);GO:0030528(transcription regulator activity)	GO:0005634(nucleus);GO:0005667(transcription factor complex)	GO:0006355|GO:0006357|GO:0007399|GO:0030154|GO:0005634|GO:0005667|GO:0003677|GO:0003700|GO:0003712|GO:0030528	4002	136.651	369.295
NM_017300	2.70191	1.43398	2.70191	up	Baat	NM_017300	Rattus norvegicus bile acid-Coenzyme A: amino acid N-acyltransferase (Baat), mRNA."	bile acid-Coenzyme A dehydrogenase: amino acid n-acyltransferase	bile acid-Coenzyme A: amino acid N-acyltransferase	29725	GO:0006544(glycine metabolic process);GO:0006629(lipid metabolic process);GO:0006631(fatty acid metabolic process);GO:0006953(acute-phase response);GO:0007586(digestion);GO:0008206(bile acid metabolic process)	GO:0003674(molecular_function);GO:0004759(serine esterase activity);GO:0008415(acyltransferase activity);GO:0016290(palmitoyl-CoA hydrolase activity);GO:0016410(N-acyltransferase activity);GO:0016740(transferase activity);GO:0016787(hydrolase activity);GO	GO:0005737(cytoplasm);GO:0005777(peroxisome);GO:0005829(cytosol)	GO:0006544|GO:0006629|GO:0006631|GO:0006953|GO:0007586|GO:0008206|GO:0005737|GO:0005777|GO:0005829|GO:0003674|GO:0004759|GO:0008415|GO:0016290|GO:0016410|GO:0016740|GO:0016787	35691	38.645	104.415
XM_001076567	2.70167	1.43385	2.70167	up	Zfp131	XM_001076567	PREDICTED: Rattus norvegicus zinc finger protein 131 (Zfp131), mRNA."		similar to putative transcription factor ZNF131	310375					27909	99.252	268.146
XM_001080411	2.70097	1.43348	2.70097	up	Ado	XM_001080411	PREDICTED: Rattus norvegicus similar to hypothetical protein FLJ14547 (predicted) (RGD1308233_predicted), mRNA."		similar to CG7550-PA	309732					1635	133.657	361.003
NM_001000302	2.69817	1.43198	2.69817	up	Olr473	NM_001000302	Rattus norvegicus olfactory receptor 473 (predicted) (Olr473_predicted), mRNA."	olfactory receptor gene Olr473	olfactory receptor Olr473	295744	GO:0007186(G-protein coupled receptor protein signaling pathway);GO:0050911(detection of chemical stimulus during sensory perception of smell)	GO:0004984(olfactory receptor activity)	GO:0016021(integral to membrane)	GO:0007186|GO:0050911|GO:0016021|GO:0004984	6488	40.9302	110.436
NM_001004089	2.69405	1.42978	2.69405	up	Sipa1	NM_001004089	Rattus norvegicus signal-induced proliferation-associated gene 1 (Sipa1), mRNA."		signal-induced proliferation-associated gene 1	361710	GO:0000074(regulation of progression through cell cycle);GO:0051056(regulation of small GTPase mediated signal transduction)	GO:0005096(GTPase activator activity);GO:0005515(protein binding);GO:0046582(Rap GTPase activator activity)	GO:0005622(intracellular);GO:0005634(nucleus)	GO:0000074|GO:0051056|GO:0005622|GO:0005634|GO:0005096|GO:0005515|GO:0046582	32506	126.14	339.827
XM_573746	2.69224	1.42881	2.69224	up	Gnpnat1	XM_573746	PREDICTED: Rattus norvegicus similar to EMeg32 protein (predicted) (RGD1563144_predicted), mRNA."		similar to Glucosamine 6-phosphate N-acetyltransferase (Phosphoglucosamine transacetylase) (Phosphoglucosamine acetylase) (EMeg32 protein)	498486	GO:0008152(metabolic process)	GO:0008080(N-acetyltransferase activity)		GO:0008152|GO:0008080	13565	60.7876	163.655
NM_172335	2.69135	1.42833	2.69135	up	Gm2a	NM_172335	Rattus norvegicus GM2 ganglioside activator protein (Gm2a), mRNA."		GM2 ganglioside activator protein	282838	GO:0001573(ganglioside metabolic process);GO:0006665(sphingolipid metabolic process);GO:0006689(ganglioside catabolic process);GO:0006869(lipid transport);GO:0006944(membrane fusion);GO:0007611(learning and/or memory);GO:0009313(oligosaccharide catabolic	GO:0004563(beta-N-acetylhexosaminidase activity);GO:0005319(lipid transporter activity);GO:0008047(enzyme activator activity);GO:0008289(lipid binding);GO:0016004(phospholipase activator activity)	GO:0005615(extracellular space);GO:0005737(cytoplasm);GO:0005739(mitochondrion);GO:0005764(lysosome);GO:0005889(hydrogen:potassium-exchanging ATPase complex);GO:0009898(internal side of plasma membrane);GO:0045179(apical cortex)	GO:0001573|GO:0006665|GO:0006689|GO:0006869|GO:0006944|GO:0007611|GO:0009313|GO:0005615|GO:0005737|GO:0005739|GO:0005764|GO:0005889|GO:0009898|GO:0045179|GO:0004563|GO:0005319|GO:0008047|GO:0008289|GO:0016004	34577	691.207	1860.28
XM_344197	2.6871	1.42605	2.6871	up	Vom2r70	XM_344197	PREDICTED: Rattus norvegicus similar to putative pheromone receptor (predicted) (RGD1562647_predicted), mRNA."		similar to vomeronasal 2, receptor, 1"	364086					14000	50.1843	134.85
NM_001001271	2.67964	1.42204	2.67964	up	Olr81	NM_001001271	Rattus norvegicus olfactory receptor 81 (predicted) (Olr81_predicted), mRNA."	olfactory receptor gene Olr81	olfactory receptor Olr81	293224					8799	44.4717	119.168
NM_001008847	2.6778	1.42105	2.6778	up	RT1-Da	NM_001008847	Rattus norvegicus RT1 class II, locus Da (RT1-Da), mRNA."	RT1-D alpha; MHC class II antigen; MHC RT1.u-D-alpha chain; MHC class II RT1D alpha chain antigen; RT1-Du alpha; MHC class II antigen RT1.D alpha chain	RT1 class II, locus Da"	294269	GO:0006955(immune response)		GO:0016020(membrane);GO:0016021(integral to membrane);GO:0042613(MHC class II protein complex)	GO:0006955|GO:0016020|GO:0016021|GO:0042613	30919	127.032	340.167
XM_575692	2.67648	1.42034	2.67648	up	Styk1	XM_575692	PREDICTED: Rattus norvegicus similar to NOK kinase (predicted) (RGD1564211_predicted), mRNA."		similar to NOK kinase	500340					26631	93.6373	250.618
NM_001000812	2.67619	1.42018	2.67619	up	Olr1236	NM_001000812	Rattus norvegicus olfactory receptor 1236 (predicted) (Olr1236_predicted), mRNA."	olfactory receptor gene Olr1236	olfactory receptor Olr1236	405098	GO:0007186(G-protein coupled receptor protein signaling pathway);GO:0050911(detection of chemical stimulus during sensory perception of smell)	GO:0004984(olfactory receptor activity)	GO:0016021(integral to membrane)	GO:0007186|GO:0050911|GO:0016021|GO:0004984	3961	45.7624	122.469
XM_001060365	2.67558	1.41985	2.67558	up	Mfsd7	XM_001060365	PREDICTED: Rattus norvegicus similar to RIKEN cDNA 4732482E20 (predicted) (RGD1304688_predicted), mRNA."		similar to B0416.5a	305625					14882	58.8439	157.442
XM_001070575	2.66215	1.41259	2.66215	up	Cyp3a73	XM_001070575	PREDICTED: Rattus norvegicus similar to Cytochrome P450 3A2 (CYPIIIA2) (P450-PCN2) (P450/6-beta-A) (Testosterone 6-beta-hydroxylase) (LOC498198), mRNA."		similar to Cytochrome P450 3A2 (CYPIIIA2) (P450-PCN2) (P450/6-beta-A) (Testosterone 6-beta-hydroxylase)	498198					3406	55.4101	147.51
NM_001037515	2.66011	1.41149	2.66011	up	Defb36	NM_001037515	Rattus norvegicus defensin beta 36 (Defb36), mRNA."		beta-defensin 36	641640					14334	47.75	127.02
XM_218345	2.66006	1.41146	2.66006	up	B9d2	XM_218345	PREDICTED: Rattus norvegicus similar to CDNA sequence BC028440 (predicted) (RGD1566122_predicted), mRNA."		similar to Y38F2AL.2	308443					21310	99.4333	264.498
NM_001000256	2.65864	1.41069	2.65864	up	Olr352	NM_001000256	Rattus norvegicus olfactory receptor 352 (predicted) (Olr352_predicted), mRNA."	olfactory receptor gene Olr352	olfactory receptor Olr352	293793	GO:0007186(G-protein coupled receptor protein signaling pathway);GO:0050911(detection of chemical stimulus during sensory perception of smell)	GO:0004984(olfactory receptor activity)	GO:0016021(integral to membrane)	GO:0007186|GO:0050911|GO:0016021|GO:0004984	12381	52.8417	140.487
NM_001033652	2.65202	1.40709	2.65202	up	Tmprss11d	NM_001033652	Rattus norvegicus transmembrane protease, serine 11d (Tmprss11d), transcript variant 1, mRNA."	isoform a is encoded by transcript variant 1; airway trypsin-like protease; transmembrane serine protease 11D; adrenal secretory serine protease	transmembrane protease, serine 11D isoform a"	64565					20113	62.7441	166.399
XM_001074797	2.65197	1.40706	2.65197	up	Gmppb	XM_001074797	PREDICTED: Rattus norvegicus GDP-mannose pyrophosphorylase B (predicted) (Gmppb_predicted), mRNA."		similar to GDP-mannose pyrophosphorylase B	363145					16324	194.036	514.576
XM_001067113	2.65118	1.40663	2.65118	up	Atg16l1	XM_001067113	PREDICTED: Rattus norvegicus ATG16 autophagy related 16-like 1 (S. cerevisiae) (predicted), transcript variant 2 (Atg16l1_predicted), mRNA."		similar to APG16L beta isoform isoform 2	363278	GO:0000045(autophagic vacuole formation)	GO:0005515(protein binding)	GO:0005776(autophagic vacuole)	GO:0000045|GO:0005776|GO:0005515	33415	248.641	659.192
XM_222675	2.64669	1.40419	2.64669	up	Crb1	XM_222675	PREDICTED: Rattus norvegicus crumbs homolog 1 (Drosophila) (predicted) (Crb1_predicted), mRNA."		similar to Crumbs homolog 1 precursor	304825					9599	47.9499	126.909
XM_001078839	2.6453	1.40343	2.6453	up	Pol3s	XM_001078839	PREDICTED: Rattus norvegicus similar to BC039632 protein (predicted) (RGD1566127_predicted), mRNA."		similar to protease, serine, 36"	499270	GO:0006508(proteolysis)	GO:0004252(serine-type endopeptidase activity)		GO:0006508|GO:0004252	16994	113.649	300.635
NM_001014039	2.6448	1.40316	2.6448	up	Tnfaip8l2	NM_001014039	Rattus norvegicus tumor necrosis factor, alpha-induced protein 8-like 2 (Tnfaip8l2), mRNA."		tumor necrosis factor, alpha-induced protein 8-like 2"	310663	GO:0006605(protein targeting)			GO:0006605	10587	196.955	520.906
NM_001001092	2.63492	1.39776	2.63492	up	Olr1395	NM_001001092	Rattus norvegicus olfactory receptor 1395 (predicted) (Olr1395_predicted), mRNA."	olfactory receptor gene Olr1395	olfactory receptor Olr1395	405986	GO:0007186(G-protein coupled receptor protein signaling pathway);GO:0050911(detection of chemical stimulus during sensory perception of smell)	GO:0004984(olfactory receptor activity)	GO:0016021(integral to membrane)	GO:0007186|GO:0050911|GO:0016021|GO:0004984	5153	52.3262	137.875
XM_001078202	2.63128	1.39577	2.63128	up	Znf286a	XM_001078202	PREDICTED: Rattus norvegicus similar to zinc finger protein 286 (predicted) (RGD1561950_predicted), mRNA."		similar to zinc finger protein 286	497923					30722	102.472	269.634
NM_001000021	2.62673	1.39327	2.62673	up	Olr1458	NM_001000021	Rattus norvegicus olfactory receptor 1458 (predicted) (Olr1458_predicted), mRNA."	olfactory receptor gene Olr1458	olfactory receptor Olr1458	287347					14146	63.7657	167.495
NM_176861	2.62635	1.39306	2.62635	up	Kcnmb2	NM_176861	Rattus norvegicus potassium large conductance calcium-activated channel, subfamily M, beta member 2 (Kcnmb2), mRNA."	calcium-activated potassium channel beta 2	potassium large conductance calcium-activated channel, subfamily M, beta member 2"	294961	GO:0001508(regulation of action potential);GO:0005513(detection of calcium ion);GO:0006811(ion transport);GO:0006813(potassium ion transport);GO:0019228(generation of action potential)	GO:0005216(ion channel activity);GO:0005267(potassium channel activity);GO:0015269(calcium-activated potassium channel activity)	GO:0008076(voltage-gated potassium channel complex);GO:0016020(membrane);GO:0016021(integral to membrane)	GO:0001508|GO:0005513|GO:0006811|GO:0006813|GO:0019228|GO:0008076|GO:0016020|GO:0016021|GO:0005216|GO:0005267|GO:0015269	29188	65.6191	172.339
XM_001057256	2.62294	1.39118	2.62294	up	Asb10	XM_001057256	PREDICTED: Rattus norvegicus similar to ankyrin repeat-containing SOCS box protein 10 (predicted) (RGD1562922_predicted), mRNA."		similar to ankyrin repeat and SOCS box-containing protein 10	499972					9693	59.8949	157.101
XM_001063190	2.62177	1.39054	2.62177	up	Ankrd35	XM_001063190	PREDICTED: Rattus norvegicus similar to hypothetical protein FLJ25124 (predicted) (RGD1305527_predicted), mRNA."		similar to ankyrin repeat domain 35	365881					10488	96.5849	253.223
XM_001059021	2.62092	1.39007	2.62092	up	Gpr150	XM_001059021	PREDICTED: Rattus norvegicus similar to G protein-coupled receptor 150 (predicted) (RGD1564729_predicted), mRNA."		similar to G protein-coupled receptor 150	499486					5494	77.215	202.374
XM_001070537	2.62016	1.38966	2.62016	up	Lrrc25	XM_001070537	PREDICTED: Rattus norvegicus similar to MAPA protein (predicted) (RGD1564818_predicted), mRNA."		similar to leucine rich repeat containing 25	498605					10278	123.871	324.561
XM_001076973	2.6197	1.3894	2.6197	up	Arid3a	XM_001076973	PREDICTED: Rattus norvegicus AT rich interactive domain 3A (Bright like) (predicted) (Arid3a_predicted), mRNA."		similar to AT-rich interactive domain-containing protein 3A (ARID domain-containing protein 3A) (Dead ringer-like protein 1) (B-cell regulator of IgH transcription) (Bright)	314616					6896	89.2779	233.882
XM_001069442	2.61924	1.38915	2.61924	up	Pigo	XM_001069442	PREDICTED: Rattus norvegicus phosphatidylinositol glycan, class O (predicted) (Pigo_predicted), mRNA."		similar to phosphatidylinositol glycan, class O"	313341					11631	77.4407	202.836
XM_001055617	2.61911	1.38908	2.61911	up	Wdr27	XM_001055617	PREDICTED: Rattus norvegicus WD repeat domain 27 (predicted) (Wdr27_predicted), mRNA."		similar to WD repeat domain 27	308222					4035	76.6861	200.849
NM_001017381	2.61851	1.38875	2.61851	up	Fli1	NM_001017381	Rattus norvegicus Friend leukemia integration 1 (Fli1), mRNA."		Friend leukemia integration 1	315532	GO:0006355(regulation of transcription, DNA-dependent);GO:0007599(hemostasis);GO:0008015(circulation);GO:0009887(organ morphogenesis)"	GO:0003700(transcription factor activity);GO:0016563(transcriptional activator activity)	GO:0005634(nucleus)	GO:0006355|GO:0007599|GO:0008015|GO:0009887|GO:0005634|GO:0003700|GO:0016563	15877	129.896	340.134
NM_001005539	2.61698	1.3879	2.61698	up	Smpdl3a	NM_001005539	Rattus norvegicus sphingomyelin phosphodiesterase, acid-like 3A (Smpdl3a), mRNA."		acid sphingomyelinase-like phosphodiesterase 3A	294422	GO:0008152(metabolic process)	GO:0005515(protein binding);GO:0016798(hydrolase activity, acting on glycosyl bonds);GO:0046982(protein heterodimerization activity)"	GO:0005576(extracellular region);GO:0005615(extracellular space)	GO:0008152|GO:0005576|GO:0005615|GO:0005515|GO:0016798|GO:0046982	33446	622.765	1629.76
NM_030859	2.61686	1.38784	2.61686	up	Mdk	NM_030859	Rattus norvegicus midkine (Mdk), mRNA."		midkine	81517	GO:0000074(regulation of progression through cell cycle);GO:0000087(M phase of mitotic cell cycle);GO:0007165(signal transduction);GO:0007267(cell-cell signaling);GO:0007275(multicellular organismal development);GO:0007399(nervous system development);GO:0	GO:0005125(cytokine activity);GO:0008083(growth factor activity);GO:0008201(heparin binding)	GO:0005576(extracellular region);GO:0005615(extracellular space)	GO:0000074|GO:0000087|GO:0007165|GO:0007267|GO:0007275|GO:0007399|GO:0005576|GO:0005615|GO:0005125|GO:0008083|GO:0008201	4558	424.291	1110.31
NM_173317	2.61527	1.38696	2.61527	up	Vom2r40	NM_173317	Rattus norvegicus putative pheromone receptor (Go-VN3) (LOC286983), mRNA."		putative pheromone receptor (Go-VN3)	286983		GO:0004872(receptor activity);GO:0008067(metabotropic glutamate, GABA-B-like receptor activity);GO:0016503(pheromone receptor activity)"	GO:0016020(membrane)	GO:0016020|GO:0004872|GO:0008067|GO:0016503	1218	49.5854	129.679
NM_001000362	2.61154	1.3849	2.61154	up	Olr721	NM_001000362	Rattus norvegicus olfactory receptor 721 (predicted) (Olr721_predicted), mRNA."	olfactory receptor gene Olr721	olfactory receptor Olr721	295914	GO:0007186(G-protein coupled receptor protein signaling pathway);GO:0050911(detection of chemical stimulus during sensory perception of smell)	GO:0004984(olfactory receptor activity)	GO:0016021(integral to membrane)	GO:0007186|GO:0050911|GO:0016021|GO:0004984	8673	49.921	130.371
NM_001000913	2.61142	1.38483	2.61142	up	Olr1587	NM_001000913	Rattus norvegicus olfactory receptor 1587 (predicted) (Olr1587_predicted), mRNA."	olfactory receptor gene Olr1587	olfactory receptor Olr1587	405224	GO:0007186(G-protein coupled receptor protein signaling pathway);GO:0050911(detection of chemical stimulus during sensory perception of smell)	GO:0004984(olfactory receptor activity)	GO:0016021(integral to membrane)	GO:0007186|GO:0050911|GO:0016021|GO:0004984	33016	70.6974	184.621
XM_001058462	2.6102	1.38416	2.6102	up	Pate4	XM_001058462	PREDICTED: Rattus norvegicus seminal vesicle protein, secretion 7 (predicted) (Svs7_predicted), mRNA."		similar to Seminal vesicle protein 7 precursor (SVS VII) (Caltrin) (Calcium transport inhibitor)	363041					17451	89.8331	234.482
XM_001057775	2.60741	1.38262	2.60741	up	Hesx1	XM_001057775	PREDICTED: Rattus norvegicus similar to anterior-restricted homeobox protein (predicted) (RGD1563858_predicted), mRNA."		similar to homeo box gene expressed in ES cells	498575					19478	56.69	147.814
NM_198049	2.60529	1.38145	2.60529	up	Slc10a6	NM_198049	Rattus norvegicus sodium-dependent organic anion transporter (Soat), mRNA."		sodium-dependent organic anion transporter	289459	GO:0006814(sodium ion transport);GO:0043251(sodium-dependent organic anion transport)	GO:0008508(bile acid:sodium symporter activity);GO:0043250(sodium-dependent organic anion transporter activity)	GO:0005887(integral to plasma membrane);GO:0016020(membrane);GO:0016021(integral to membrane)	GO:0006814|GO:0043251|GO:0005887|GO:0016020|GO:0016021|GO:0008508|GO:0043250	16601	117.465	306.03
XM_001077513	2.59845	1.37765	2.59845	up	Epc2l1	XM_001077513	PREDICTED: Rattus norvegicus similar to enhancer of polycomb homolog 2 (predicted) (RGD1561337_predicted), mRNA."		similar to enhancer of polycomb homolog 2	499105					16563	227.716	591.709
XM_001071788	2.59712	1.37691	2.59712	up	Hs1bp3	XM_001071788	PREDICTED: Rattus norvegicus similar to HS1 binding protein 3 (predicted) (RGD1311331_predicted), mRNA."		similar to HS1-binding protein 3	313950					15934	80.713	209.621
NM_001000035	2.59163	1.37386	2.59163	up	Olr1513	NM_001000035	Rattus norvegicus olfactory receptor 1513 (predicted) (Olr1513_predicted), mRNA."	olfactory receptor gene Olr1513	olfactory receptor Olr1513	287513	GO:0007186(G-protein coupled receptor protein signaling pathway);GO:0007608(sensory perception of smell);GO:0050911(detection of chemical stimulus during sensory perception of smell)	GO:0001584(rhodopsin-like receptor activity);GO:0004984(olfactory receptor activity)	GO:0016021(integral to membrane)	GO:0007186|GO:0007608|GO:0050911|GO:0016021|GO:0001584|GO:0004984	10830	62.2854	161.421
NM_019262	2.59154	1.37381	2.59154	up	C1qb	NM_019262	Rattus norvegicus complement component 1, q subcomponent, beta polypeptide (C1qb), mRNA."		complement component 1, q subcomponent, B chain"	29687	GO:0006817(phosphate transport);GO:0006955(immune response);GO:0006958(complement activation, classical pathway);GO:0007420(brain development);GO:0007568(aging);GO:0010033(response to organic substance);GO:0045087(innate immune response);GO:0051384(respon"	GO:0003674(molecular_function)	GO:0005602(complement component C1 complex);GO:0005615(extracellular space);GO:0005737(cytoplasm)	GO:0006817|GO:0006955|GO:0006958|GO:0007420|GO:0007568|GO:0010033|GO:0045087|GO:0051384|GO:0005602|GO:0005615|GO:0005737|GO:0003674	1592	249.165	645.721
NM_053699	2.59	1.37295	2.59	up	Cited4	NM_053699	Rattus norvegicus Cbp/p300-interacting transactivator, with Glu/Asp-rich carboxy-terminal domain, 4 (Cited4), mRNA."		Cbp/p300-interacting transactivator, with Glu/Asp-rich carboxy-terminal domain, 4"	114491	GO:0006355(regulation of transcription, DNA-dependent);GO:0045449(regulation of transcription);GO:0045941(positive regulation of transcription)"	GO:0003712(transcription cofactor activity);GO:0003713(transcription coactivator activity);GO:0030528(transcription regulator activity)	GO:0005634(nucleus);GO:0005737(cytoplasm)	GO:0006355|GO:0045449|GO:0045941|GO:0005634|GO:0005737|GO:0003712|GO:0003713|GO:0030528	9659	58.9037	152.561
XM_001061414	2.58982	1.37285	2.58982	up	Gpr114	XM_001061414	PREDICTED: Rattus norvegicus G protein-coupled receptor 114 (predicted) (Gpr114_predicted), mRNA."		similar to G-protein coupled receptor 114	307645					2752	56.5816	146.536
XM_001075751	2.58665	1.37108	2.58665	up	RT1-CE13	XM_001075751	PREDICTED: Rattus norvegicus RT1 class I, CE13 (RT1-CE13), mRNA."		similar to RT1 class I, CE13"	414790					18065	85.6895	221.649
XM_001072907	2.58614	1.3708	2.58614	up	Sh3yl1	XM_001072907	PREDICTED: Rattus norvegicus Sh3 domain YSC-like 1 (predicted) (Sh3yl1_predicted), mRNA."		similar to Sh3 domain YSC-like 1	362724					16752	174.885	452.275
NM_001000618	2.58237	1.3687	2.58237	up	Olr733	NM_001000618	Rattus norvegicus olfactory receptor 733 (predicted) (Olr733_predicted), mRNA."	olfactory receptor gene Olr733	olfactory receptor Olr733	404810	GO:0007186(G-protein coupled receptor protein signaling pathway);GO:0050911(detection of chemical stimulus during sensory perception of smell)	GO:0004984(olfactory receptor activity)	GO:0016021(integral to membrane)	GO:0007186|GO:0050911|GO:0016021|GO:0004984	26105	64.4299	166.382
XM_001053224	2.57892	1.36677	2.57892	up	Adcy1	XM_001053224	PREDICTED: Rattus norvegicus adenylate cyclase 1 (predicted) (Adcy1_predicted), mRNA."		similar to adenylate cyclase 1	305509					29438	52.3628	135.04
XM_001075361	2.57823	1.36638	2.57823	up	Foxh1	XM_001075361	PREDICTED: Rattus norvegicus forkhead box H1 (predicted) (Foxh1_predicted), mRNA."		similar to Forkhead box protein H1 (Forkhead activin signal transducer 1) (Fast-1) (Forkhead activin signal transducer 2) (Fast-2)	300054					35378	45.7624	117.986
NM_145093	2.57196	1.36287	2.57196	up	Aard	NM_145093	Rattus norvegicus alanine and arginine rich domain containing protein (Aard), mRNA."		A5D3 protein	246323	GO:0030324(lung development)			GO:0030324	7498	104.985	270.017
NM_147165	2.57192	1.36285	2.57192	up	Gpx6	NM_147165	Rattus norvegicus glutathione peroxidase 6 (Gpx6), mRNA."	odorant-metabolizing protein RY2D1	glutathione peroxidase 6	259233	GO:0006979(response to oxidative stress);GO:0007608(sensory perception of smell)	GO:0004601(peroxidase activity);GO:0004602(glutathione peroxidase activity);GO:0004984(olfactory receptor activity);GO:0016491(oxidoreductase activity)	GO:0005615(extracellular space)	GO:0006979|GO:0007608|GO:0005615|GO:0004601|GO:0004602|GO:0004984|GO:0016491	31961	145.452	374.091
NM_053353	2.5719	1.36283	2.5719	up	Cd40lg	NM_053353	Rattus norvegicus CD40 ligand (Cd40lg), mRNA."		tumor necrosis factor (ligand) superfamily, member 5"	84349	GO:0006954(inflammatory response);GO:0006955(immune response);GO:0007159(leukocyte adhesion);GO:0007165(signal transduction);GO:0008150(biological_process);GO:0030168(platelet activation);GO:0030183(B cell differentiation);GO:0042100(B cell proliferation)	GO:0003674(molecular_function);GO:0005125(cytokine activity);GO:0005164(tumor necrosis factor receptor binding);GO:0005174(CD40 receptor binding)	GO:0005575(cellular_component);GO:0005615(extracellular space);GO:0016020(membrane);GO:0016021(integral to membrane)	GO:0006954|GO:0006955|GO:0007159|GO:0007165|GO:0008150|GO:0030168|GO:0030183|GO:0042100|GO:0005575|GO:0005615|GO:0016020|GO:0016021|GO:0003674|GO:0005125|GO:0005164|GO:0005174	26846	48.5993	124.992
XM_001056707	2.57119	1.36244	2.57119	up	Krtap9-1	XM_001056707	PREDICTED: Rattus norvegicus similar to keratin associated protein 9-1 (LOC680328), mRNA."		similar to keratin associated protein 9-1	680328					10812	81.54	209.655
NM_172323	2.57096	1.36231	2.57096	up	Has1	NM_172323	Rattus norvegicus hyaluronan synthase 1 (Has1), mRNA."		hyaluronan synthase1	282821	GO:0007186(G-protein coupled receptor protein signaling pathway);GO:0009058(biosynthetic process);GO:0030213(hyaluronan biosynthetic process)	GO:0001584(rhodopsin-like receptor activity);GO:0005506(iron ion binding);GO:0016491(oxidoreductase activity);GO:0050501(hyaluronan synthase activity)	GO:0005615(extracellular space);GO:0016021(integral to membrane)	GO:0007186|GO:0009058|GO:0030213|GO:0005615|GO:0016021|GO:0001584|GO:0005506|GO:0016491|GO:0050501	27742	85.1478	218.912
XM_001054877	2.56733	1.36027	2.56733	up	Il25	XM_001054877	PREDICTED: Rattus norvegicus similar to IL25 (predicted) (RGD1561632_predicted), mRNA."		similar to interleukin 17E	501996					34019	42.8282	109.954
XM_001075276	2.56523	1.35909	2.56523	up	Olfr94-ps1	XM_001075276	PREDICTED: Rattus norvegicus similar to olfactory receptor Olfr94 (predicted) (RGD1563740_predicted), mRNA."		similar to olfactory receptor 94	502409					13589	40.3052	103.392
XM_001055787	2.56474	1.35881	2.56474	up	Pou6f2	XM_001055787	PREDICTED: Rattus norvegicus similar to POU domain, class 6, transcription factor 2, transcript variant 1 (LOC681092), mRNA."		similar to POU domain, class 6, transcription factor 2 isoform 1"	681092					11888	57.4913	147.45
NM_001007694	2.56444	1.35865	2.56444	up	Ifit3	NM_001007694	Rattus norvegicus interferon-induced protein with tetratricopeptide repeats 3 (Ifit3), mRNA."		interferon-induced protein with tetratricopeptide repeats 3	309526		GO:0005488(binding);GO:0005515(protein binding)		GO:0005488|GO:0005515	6380	95.2817	244.344
NM_001001934	2.5629	1.35778	2.5629	up	Ly6g5b	NM_001001934	Rattus norvegicus lymphocyte antigen 6 complex, locus G5B (Ly6g5b), mRNA."		lymphocyte antigen 6 complex G5B	406867	GO:0006955(immune response)			GO:0006955	21917	73.4325	188.2
NM_031744	2.55843	1.35526	2.55843	up	Slc16a8	NM_031744	Rattus norvegicus solute carrier family 16, member 8 (Slc16a8), mRNA."	monocarboxylate transporter 3; solute carrier family 16 (monocarboxylic acid transporters), member 8"	solute carrier family 16, member 8"	65200	GO:0006810(transport);GO:0015711(organic anion transport);GO:0015727(lactate transport)	GO:0005215(transporter activity);GO:0015129(lactate transporter activity);GO:0015293(symporter activity);GO:0015355(monocarboxylate porter activity)	GO:0005624(membrane fraction);GO:0005887(integral to plasma membrane);GO:0009925(basal plasma membrane);GO:0016020(membrane);GO:0016021(integral to membrane)	GO:0006810|GO:0015711|GO:0015727|GO:0005624|GO:0005887|GO:0009925|GO:0016020|GO:0016021|GO:0005215|GO:0015129|GO:0015293|GO:0015355	23334	47.133	120.586
NM_031045	2.55815	1.3551	2.55815	up	Itpka	NM_031045	Rattus norvegicus inositol 1,4,5-trisphosphate 3-kinase A (Itpka), mRNA."	inositol 1,4,5-triphosphate 3-kinase; inositol 145-triphosphate 3-kinase"	inositol 1,4,5-trisphosphate 3-kinase A"	81677	GO:0006020(inositol metabolic process);GO:0007165(signal transduction)	GO:0000166(nucleotide binding);GO:0004428(inositol or phosphatidylinositol kinase activity);GO:0005516(calmodulin binding);GO:0005524(ATP binding);GO:0008440(inositol trisphosphate 3-kinase activity);GO:0016301(kinase activity);GO:0016740(transferase acti		GO:0006020|GO:0007165|GO:0000166|GO:0004428|GO:0005516|GO:0005524|GO:0008440|GO:0016301|GO:0016740	3054	79.5078	203.392
NM_053651	2.55686	1.35437	2.55686	up	Nkx2-5	NM_053651	Rattus norvegicus NK2 transcription factor related, locus 5 (Drosophila) (Nkx2-5), mRNA."		NK2 transcription factor related, locus 5"	114109	GO:0000122(negative regulation of transcription from RNA polymerase II promoter);GO:0001947(heart looping);GO:0006357(regulation of transcription from RNA polymerase II promoter);GO:0007275(multicellular organismal development);GO:0007507(heart developmen	GO:0003677(DNA binding);GO:0003700(transcription factor activity);GO:0005515(protein binding);GO:0016564(transcriptional repressor activity);GO:0046982(protein heterodimerization activity)	GO:0005634(nucleus);GO:0005667(transcription factor complex)	GO:0000122|GO:0001947|GO:0006357|GO:0007275|GO:0007507|GO:0005634|GO:0005667|GO:0003677|GO:0003700|GO:0005515|GO:0016564|GO:0046982	34704	55.3665	141.564
NM_001034124	2.55597	1.35387	2.55597	up	Mfap4	NM_001034124	Rattus norvegicus microfibrillar-associated protein 4 (Mfap4), mRNA."		microfibrillar-associated protein 4	287382	GO:0007155(cell adhesion);GO:0007165(signal transduction)	GO:0005102(receptor binding)	GO:0001527(microfibril);GO:0005578(proteinaceous extracellular matrix);GO:0005615(extracellular space)	GO:0007155|GO:0007165|GO:0001527|GO:0005578|GO:0005615|GO:0005102	33076	153.789	393.081
NM_001000163	2.55244	1.35188	2.55244	up	Olr143	NM_001000163	Rattus norvegicus olfactory receptor 143 (predicted) (Olr143_predicted), mRNA."	olfactory receptor gene Olr143	olfactory receptor Olr143	293281	GO:0007186(G-protein coupled receptor protein signaling pathway);GO:0050911(detection of chemical stimulus during sensory perception of smell)	GO:0004984(olfactory receptor activity)	GO:0016021(integral to membrane)	GO:0007186|GO:0050911|GO:0016021|GO:0004984	7431	45.8144	116.938
XM_001066646	2.55142	1.3513	2.55142	up	Vash2	XM_001066646	PREDICTED: Rattus norvegicus similar to RIKEN cDNA B130052G07 (predicted), transcript variant 3 (RGD1564105_predicted), mRNA."		similar to Vasohibin-like protein isoform 3	498309					34413	129.054	329.272
XM_001059028	2.54983	1.3504	2.54983	up	Col9a3	XM_001059028	PREDICTED: Rattus norvegicus procollagen, type IX, alpha 3 (predicted) (Col9a3_predicted), mRNA."		similar to procollagen, type IX, alpha 3"	362285					26202	100.5	256.259
XM_001081356	2.54974	1.35035	2.54974	up	Sp2	XM_001081356	PREDICTED: Rattus norvegicus Sp2 transcription factor (mapped) (Sp2_mapped), mRNA."		similar to Sp2 transcription factor	303499					11527	192.612	491.111
NM_001037531	2.54899	1.34993	2.54899	up	Defb30	NM_001037531	Rattus norvegicus defensin beta 30 (Defb30), mRNA."		beta-defensin 30	641656					12436	90.855	231.589
NM_012893	2.54731	1.34897	2.54731	up	Actg2	NM_012893	Rattus norvegicus actin, gamma 2 (Actg2), mRNA."	Actin, gamma 2, smooth muscle, enteric; gamma-enteric smooth muscle actin; alpha-smooth muscle actin"	actin, gamma 2"	25365	GO:0007517(muscle development)	GO:0000166(nucleotide binding);GO:0003774(motor activity);GO:0005198(structural molecule activity);GO:0005515(protein binding);GO:0005524(ATP binding);GO:0008307(structural constituent of muscle)	GO:0005856(cytoskeleton);GO:0005884(actin filament);GO:0015629(actin cytoskeleton)	GO:0007517|GO:0005856|GO:0005884|GO:0015629|GO:0000166|GO:0003774|GO:0005198|GO:0005515|GO:0005524|GO:0008307	9522	230.145	586.251
XM_001080943	2.54345	1.34678	2.54345	up	Best3	XM_001080943	PREDICTED: Rattus norvegicus vitelliform macular dystrophy 2-like 3 (predicted) (Vmd2l3_predicted), mRNA."		similar to vitelliform macular dystrophy 2-like 3	314847					137	78.7202	200.221
XM_230663	2.54224	1.3461	2.54224	up	Pax1	XM_230663	PREDICTED: Rattus norvegicus paired box gene 1 (mapped) (Pax1_mapped), mRNA."		similar to Paired box protein Pax-1	311505					35759	128.191	325.892
XM_224929	2.54158	1.34572	2.54158	up	Gtf2e2	XM_224929	PREDICTED: Rattus norvegicus general transcription factor II E, polypeptide 2 (beta subunit) (predicted) (Gtf2e2_predicted), mRNA."		similar to Transcription initiation factor IIE beta subunit (TFIIE-beta)	306516					35684	87.6944	222.882
XM_001058523	2.54093	1.34536	2.54093	up	Matn2	XM_001058523	PREDICTED: Rattus norvegicus matrilin 2 (predicted) (Matn2_predicted), mRNA."	overriding stop codons	similar to Matrilin-2 precursor	299996					9978	83.7729	212.861
XM_001063654	2.53987	1.34476	2.53987	up	Spata3	XM_001063654	PREDICTED: Rattus norvegicus spermatogenesis associated 3 (predicted) (Spata3_predicted), mRNA."		similar to testis and spermatogenesis cell apoptosis related protein 1 isoform 3	363270					32747	65.9464	167.495
NM_170666	2.53489	1.34192	2.53489	up	Rims4	NM_170666	Rattus norvegicus regulating synaptic membrane exocytosis 4 (Rims4), mRNA."	synaptic regulatory protein RIM4gamma	regulating synaptic membrane exocytosis 4	266976	GO:0006836(neurotransmitter transport);GO:0006887(exocytosis);GO:0007269(neurotransmitter secretion)		GO:0045202(synapse)	GO:0006836|GO:0006887|GO:0007269|GO:0045202	28808	68.3567	173.276
XM_221082	2.53359	1.34118	2.53359	up	Kif19a	XM_221082	PREDICTED: Rattus norvegicus similar to Flj37300-A-prov protein (predicted) (RGD1559936_predicted), mRNA."		similar to Kif19A CG9913-PB, isoform B"	303659	GO:0007018(microtubule-based movement)	GO:0003777(microtubule motor activity);GO:0005524(ATP binding)	GO:0005875(microtubule associated complex)	GO:0007018|GO:0005875|GO:0003777|GO:0005524	28479	67.3014	170.514
XM_215939	2.53191	1.34023	2.53191	up	Pltp	XM_215939	PREDICTED: Rattus norvegicus phospholipid transfer protein (predicted) (Pltp_predicted), mRNA."		similar to Phospholipid transfer protein precursor (Lipid transfer protein II)	296371	GO:0006629(lipid metabolic process)	GO:0008289(lipid binding)	GO:0005576(extracellular region);GO:0005615(extracellular space)	GO:0006629|GO:0005576|GO:0005615|GO:0008289	25933	1583.15	4008.38
NM_001042579	2.52865	1.33837	2.52865	up	Unc13b	NM_001042579	Rattus norvegicus unc-13 homolog B (C. elegans) (Unc13b), transcript variant 2, mRNA."	isoform u is encoded by transcript variant 2	unc-13 homolog B isoform u	64830					14761	65.327	165.189
NM_001008855	2.52841	1.33823	2.52841	up	RT1-N3	NM_001008855	Rattus norvegicus RT1 class Ib gene, H2-TL-like, grc region (N3) (RT1-N3), mRNA."	RT1 class Ib gene, H2-TL-like, grc region"	RT1 class Ib gene, H2-TL-like, grc region (N3)"	24750					32254	101.78	257.342
XM_001055964	2.52802	1.33801	2.52802	up	Epha10	XM_001055964	PREDICTED: Rattus norvegicus similar to Ephrin type-A receptor 10 (predicted) (RGD1562679_predicted), mRNA."		similar to Ephrin type-A receptor 10 precursor	298528					2267	101.447	256.46
XM_001079798	2.52663	1.33722	2.52663	up	Ankrd27	XM_001079798	PREDICTED: Rattus norvegicus ankyrin repeat domain 27 (VPS9 domain) (predicted) (Ankrd27_predicted), mRNA."	overriding stop codons	similar to VPS9-ankyrin repeat-containing protein isoform 1	361555	GO:0045022(early endosome to late endosome transport)	GO:0005085(guanyl-nucleotide exchange factor activity)	GO:0005769(early endosome)	GO:0045022|GO:0005769|GO:0005085	34717	387.073	977.991
NM_023965	2.52661	1.3372	2.52661	up	Cybb	NM_023965	Rattus norvegicus cytochrome b-245, beta polypeptide (Cybb), mRNA."	endothelial type gp91-phox	cytochrome b-245, beta polypeptide"	66021	GO:0006118(electron transport);GO:0007584(response to nutrient);GO:0042493(response to drug)	GO:0005506(iron ion binding);GO:0005515(protein binding);GO:0016174(NAD(P)H oxidase activity);GO:0016491(oxidoreductase activity);GO:0050660(FAD binding)	GO:0005622(intracellular);GO:0005737(cytoplasm);GO:0005739(mitochondrion);GO:0005783(endoplasmic reticulum);GO:0005886(plasma membrane);GO:0016021(integral to membrane);GO:0043020(NADPH oxidase complex)	GO:0006118|GO:0007584|GO:0042493|GO:0005622|GO:0005737|GO:0005739|GO:0005783|GO:0005886|GO:0016021|GO:0043020|GO:0005506|GO:0005515|GO:0016174|GO:0016491|GO:0050660	17703	398.459	1006.75
XM_001057191	2.52521	1.3364	2.52521	up	Rngtt	XM_001057191	PREDICTED: Rattus norvegicus RNA guanylyltransferase and 5'-phosphatase (predicted) (Rngtt_predicted), mRNA."		similar to mRNA capping enzyme (HCE) (MCE1)	313131					126	69.7997	176.259
NM_001009495	2.52271	1.33497	2.52271	up	Ly49i4	NM_001009495	Rattus norvegicus Ly49 inhibitory receptor 4 (Ly49i4), mRNA."		Ly49 inhibitory receptor 4	494204		GO:0004872(receptor activity);GO:0005529(sugar binding)		GO:0004872|GO:0005529	27410	48.877	123.302
NM_012758	2.52083	1.3339	2.52083	up	Syk	NM_012758	Rattus norvegicus spleen tyrosine kinase (Syk), mRNA."		spleen tyrosine kinase	25155	GO:0000187(activation of MAPK activity);GO:0001820(serotonin secretion);GO:0006461(protein complex assembly);GO:0006468(protein amino acid phosphorylation);GO:0007159(leukocyte adhesion);GO:0007166(cell surface receptor linked signal transduction);GO:0007	GO:0000166(nucleotide binding);GO:0004674(protein serine/threonine kinase activity);GO:0004713(protein-tyrosine kinase activity);GO:0004715(non-membrane spanning protein tyrosine kinase activity);GO:0004716(receptor signaling protein tyrosine kinase activ	GO:0005737(cytoplasm);GO:0019815(B cell receptor complex);GO:0042101(T cell receptor complex)	GO:0000187|GO:0001820|GO:0006461|GO:0006468|GO:0007159|GO:0007166|GO:0000007|GO:0005737|GO:0019815|GO:0042101|GO:0000166|GO:0004674|GO:0004713|GO:0004715|GO:0004716	22591	205.724	518.595
XM_001079144	2.51977	1.33329	2.51977	up	Myo1f	XM_001079144	PREDICTED: Rattus norvegicus myosin IF (predicted) (Myo1f_predicted), mRNA."		similar to myosin IF	314654					14534	75.154	189.371
XM_001064167	2.51957	1.33317	2.51957	up	Rbpsuh	XM_001064167	PREDICTED: Rattus norvegicus recombining binding protein suppressor of hairless (Drosophila) (predicted) (Rbpsuh_predicted), mRNA."	overriding stop codons	similar to Recombining binding protein suppressor of hairless (J kappa-recombination signal binding protein) (RBP-J kappa)	297767					18563	714.478	1800.17
NM_057130	2.51935	1.33305	2.51935	up	Hrk	NM_057130	Rattus norvegicus BH3 interacting (with BCL2 family) domain, apoptosis agonist (Bid3), mRNA."	BH3 interacting domain 3	harakiri	117271	GO:0006915(apoptosis);GO:0006917(induction of apoptosis);GO:0008634(negative regulation of survival gene product activity);GO:0042981(regulation of apoptosis)	GO:0005515(protein binding)		GO:0006915|GO:0006917|GO:0008634|GO:0042981|GO:0005515	12884	78.7437	198.383
NM_001014171	2.51843	1.33253	2.51843	up	Veph1	NM_001014171	Rattus norvegicus ventricular zone expressed PH domain homolog 1 (zebrafish) (Veph1), mRNA."		ventricular zone expressed PH domain homolog 1	361954					26878	89.9273	226.476
XM_001072491	2.5174	1.33194	2.5174	up	Abt1	XM_001072491	PREDICTED: Rattus norvegicus activator of basal transcription 1 (Abt1), mRNA."		similar to activator of basal transcription	306960					11131	123.046	309.756
XM_001079353	2.51547	1.33083	2.51547	up	Cyb5d1	XM_001079353	PREDICTED: Rattus norvegicus similar to novel protein (predicted) (RGD1559567_predicted), mRNA."		similar to CG15429-PA	363629					2293	59.697	150.166
NM_177935	2.51521	1.33068	2.51521	up	Il1rapl1	NM_177935	Rattus norvegicus interleukin 1 receptor accessory protein-like 1 (Il1rapl1), mRNA."		interleukin 1 receptor accessory protein-like 1	317553	GO:0007165(signal transduction);GO:0007611(learning and/or memory);GO:0008150(biological_process)	GO:0003674(molecular_function);GO:0004888(transmembrane receptor activity)	GO:0005575(cellular_component);GO:0016020(membrane);GO:0016021(integral to membrane)	GO:0007165|GO:0007611|GO:0008150|GO:0005575|GO:0016020|GO:0016021|GO:0003674|GO:0004888	35572	49.9678	125.68
XM_001054846	2.51272	1.32925	2.51272	up	Dscr3	XM_001054846	PREDICTED: Rattus norvegicus Down syndrome critical region gene 3 (predicted), transcript variant 1 (Dscr3_predicted), mRNA."		similar to Down syndrome critical region protein 3 homolog (Down syndrome critical region protein A homolog) isoform 1	360703					24673	116.873	293.669
XM_001063391	2.51	1.32769	2.51	up	Il17rb	XM_001063391	PREDICTED: Rattus norvegicus interleukin 17 receptor B (predicted) (Il17rb_predicted), mRNA."		similar to Interleukin-17 receptor B precursor (IL-17 receptor B) (IL-17RB) (Interleukin-17B receptor) (IL-17B receptor) (IL-17 receptor homolog 1) (IL-17Rh1) (IL17Rh1) (IL-17ER)	306247					30070	55.5937	139.54
NM_130820	2.50885	1.32703	2.50885	up	Pnma1	NM_130820	Rattus norvegicus paraneoplastic antigen MA1 (Pnma1), mRNA."		paraneoplastic antigen MA1	170636	GO:0006605(protein targeting);GO:0007283(spermatogenesis);GO:0007417(central nervous system development)	GO:0005515(protein binding)	GO:0005634(nucleus);GO:0005730(nucleolus);GO:0005737(cytoplasm)	GO:0006605|GO:0007283|GO:0007417|GO:0005634|GO:0005730|GO:0005737|GO:0005515	2224	73.9022	185.41
NM_001008841	2.50842	1.32678	2.50842	up	RT1-CE3	NM_001008841	Rattus norvegicus RT1 class I, CE3 (RT1-CE3), mRNA."	MHC class I protein	RT1 class I, CE3"	414793	GO:0006955(immune response);GO:0019882(antigen processing and presentation)		GO:0016020(membrane);GO:0042612(MHC class I protein complex)	GO:0006955|GO:0019882|GO:0016020|GO:0042612	33623	200.587	503.156
XM_001073326	2.50627	1.32554	2.50627	up	Socs4	XM_001073326	PREDICTED: Rattus norvegicus suppressor of cytokine signaling 4 (predicted) (Socs4_predicted), mRNA."		similar to suppressor of cytokine signalling 4	305828					24419	99.2015	248.626
NM_198769	2.50613	1.32546	2.50613	up	Tlr2	NM_198769	Rattus norvegicus toll-like receptor 2 (Tlr2), mRNA."	toll-like receptor 2 variant 1; toll-like receptor 2 variant 2	toll-like receptor 2	310553	GO:0006954(inflammatory response);GO:0006955(immune response);GO:0007166(cell surface receptor linked signal transduction);GO:0008063(Toll signaling pathway);GO:0042535(positive regulation of tumor necrosis factor biosynthetic process);GO:0042892(chloramp	GO:0004872(receptor activity);GO:0004888(transmembrane receptor activity);GO:0005515(protein binding)	GO:0005886(plasma membrane);GO:0016020(membrane);GO:0016021(integral to membrane)	GO:0006954|GO:0006955|GO:0007166|GO:0008063|GO:0042535|GO:0042892|GO:0005886|GO:0016020|GO:0016021|GO:0004872|GO:0004888|GO:0005515	35382	269.688	675.874
XM_575261	2.50466	1.32461	2.50466	up	Rspo4	XM_575261	PREDICTED: Rattus norvegicus similar to OTTHUMP00000029946 (predicted) (RGD1563415_predicted), mRNA."		similar to R-spondin family, member 4"	499918					31763	48.9803	122.679
XM_001068954	2.50409	1.32429	2.50409	up	Nkx2-6	XM_001068954	PREDICTED: Rattus norvegicus NK2 transcription factor related, locus 6 (Drosophila) (predicted) (Nkx2-6_predicted), mRNA."		similar to Homeobox protein Nkx-2.6 (Homeobox protein NK-2 homolog F)	364418					30066	70.69	177.014
XM_001076558	2.50364	1.32403	2.50364	up	Nat11	XM_001076558	PREDICTED: Rattus norvegicus similar to 4931433E08Rik protein (predicted) (RGD1565838_predicted), mRNA."		similar to CG7593-PA	361718					20911	119.803	299.945
XM_234928	2.50277	1.32353	2.50277	up	Brunol5	XM_234928	PREDICTED: Rattus norvegicus similar to bruno-like 5, RNA binding protein (predicted) (RGD1565016_predicted), mRNA."		similar to bruno-like 5, RNA binding protein"	314647					27497	58.5029	146.419
NM_173131	2.50129	1.32267	2.50129	up	Vom2r53	NM_173131	Rattus norvegicus putative pheromone receptor (Go-VN1) (LOC286915), mRNA."		putative pheromone receptor (Go-VN1)	286915		GO:0004872(receptor activity);GO:0008067(metabotropic glutamate, GABA-B-like receptor activity);GO:0016503(pheromone receptor activity)"	GO:0016020(membrane)	GO:0016020|GO:0004872|GO:0008067|GO:0016503	2646	41.9396	104.903
XM_001063161	2.49913	1.32143	2.49913	up	Ptcd3	XM_001063161	PREDICTED: Rattus norvegicus similar to RIKEN cDNA 2810422B04 (LOC500199), mRNA."		similar to CG4679-PA	500199					29897	227.698	569.047
NM_172093	2.49906	1.32139	2.49906	up	Hbg1	NM_172093	Rattus norvegicus hemoglobin, gamma A (Hbg1), mRNA."	hemoglobin Y, beta-like embryonic chain; hemoglobin, epsilon 1; hemoglobin Y beta-like embryonic chain; epsilon 3 globin"	hemoglobin, gamma A"	94164	GO:0006810(transport);GO:0015671(oxygen transport);GO:0051291(protein heterooligomerization)	GO:0005344(oxygen transporter activity);GO:0005506(iron ion binding);GO:0019825(oxygen binding);GO:0020037(heme binding);GO:0046872(metal ion binding)	GO:0005833(hemoglobin complex)	GO:0006810|GO:0015671|GO:0051291|GO:0005833|GO:0005344|GO:0005506|GO:0019825|GO:0020037|GO:0046872	30201	42.3516	105.839
NM_130409	2.49853	1.32108	2.49853	up	Cfh	NM_130409	Rattus norvegicus complement component factor H (Cfh), mRNA."	platelet complement factor H; complement inhibitory factor H	complement component factor H	155012	GO:0006956(complement activation);GO:0030449(regulation of complement activation)	GO:0005515(protein binding)	GO:0005615(extracellular space);GO:0005634(nucleus);GO:0005737(cytoplasm);GO:0005886(plasma membrane)	GO:0006956|GO:0030449|GO:0005615|GO:0005634|GO:0005737|GO:0005886|GO:0005515	7244	293.321	732.874
NM_001001354	2.49688	1.32012	2.49688	up	Olr917	NM_001001354	Rattus norvegicus olfactory receptor 917 (predicted) (Olr917_predicted), mRNA."	olfactory receptor gene Olr917	olfactory receptor Olr917	288795	GO:0007186(G-protein coupled receptor protein signaling pathway);GO:0050911(detection of chemical stimulus during sensory perception of smell)	GO:0004984(olfactory receptor activity)	GO:0016021(integral to membrane)	GO:0007186|GO:0050911|GO:0016021|GO:0004984	26660	40.3107	100.651
XM_001071741	2.49672	1.32004	2.49672	up	Rasgrp2	XM_001071741	PREDICTED: Rattus norvegicus RAS guanyl releasing protein 2 (calcium and DAG-regulated) (predicted) (Rasgrp2_predicted), mRNA."		similar to RAS, guanyl releasing protein 2"	361714					16021	64.0072	159.808
NM_001008759	2.49649	1.3199	2.49649	up	Krt1-5	NM_001008759	Rattus norvegicus keratin complex 1, acidic, gene 5 (Krt1-5), mRNA."	type I hair keratin KA31	keratin complex 1, acidic, gene 5"	287698		GO:0005198(structural molecule activity);GO:0030280(structural constituent of epidermis)	GO:0005882(intermediate filament)	GO:0005882|GO:0005198|GO:0030280	17500	94.2345	235.256
XM_001055567	2.49491	1.31899	2.49491	up	Krtap3-1	XM_001055567	PREDICTED: Rattus norvegicus similar to keratin associated protein 3.1 (LOC680071), mRNA."		similar to keratin associated protein 3.1	680071					8394	71.7069	178.902
NM_053984	2.49482	1.31894	2.49482	up	Gjb4	NM_053984	Rattus norvegicus gap junction membrane channel protein beta 4 (Gjb4), mRNA."	connexin 30.3	gap junction membrane channel protein beta 4	117055	GO:0007154(cell communication);GO:0008150(biological_process)	GO:0003674(molecular_function);GO:0015285(connexon channel activity)	GO:0005575(cellular_component);GO:0005922(connexon complex);GO:0016020(membrane);GO:0016021(integral to membrane)	GO:0007154|GO:0008150|GO:0005575|GO:0005922|GO:0016020|GO:0016021|GO:0003674|GO:0015285	23103	55.3516	138.092
NM_001013053	2.49451	1.31876	2.49451	up	Defa24	NM_001013053	Rattus norvegicus defensin related cryptdin 4 (Defcr4), mRNA."	enteric defensin alpha 5	defensin related cryptdin 4	290856	GO:0006952(defense response);GO:0042742(defense response to bacterium)	GO:0005543(phospholipid binding)	GO:0005576(extracellular region)	GO:0006952|GO:0042742|GO:0005576|GO:0005543	28779	49.0953	122.469
XM_001068179	2.49394	1.31843	2.49394	up	Dmrta2	XM_001068179	PREDICTED: Rattus norvegicus doublesex and mab-3 related transcription factor like family A2 (predicted) (Dmrta2_predicted), mRNA."	overriding stop codons	similar to doublesex and mab-3 related transcription factor like family A2	313471					23531	105.103	262.12
NM_022955	2.49372	1.3183	2.49372	up	Megf6	NM_022955	Rattus norvegicus EGF-like-domain, multiple 3 (Egfl3), mRNA."	MEGF6	EGF-like-domain, multiple 3"	65049		GO:0005509(calcium ion binding)		GO:0005509	11172	87.3386	217.798
XM_001069924	2.49269	1.31771	2.49269	up	Aqp12b	XM_001069924	PREDICTED: Rattus norvegicus similar to aquaporin 12 (predicted) (RGD1562727_predicted), mRNA."		similar to aquaporin 12	367316					3261	103.452	257.874
XM_001074092	2.4885	1.31528	2.4885	up	Csn1s2a	XM_001074092	PREDICTED: Rattus norvegicus casein gamma (Csng), mRNA."		similar to Gamma-casein precursor	114595					3012	55.274	137.55
NM_212526	2.48711	1.31447	2.48711	up	Kcne4	NM_212526	Rattus norvegicus potassium voltage-gated channel, Isk-related subfamily, gene 4 (Kcne4), mRNA."		minK-related peptide 3	367302	GO:0006811(ion transport);GO:0006813(potassium ion transport)	GO:0005249(voltage-gated potassium channel activity);GO:0019870(potassium channel inhibitor activity);GO:0030955(potassium ion binding)	GO:0016020(membrane);GO:0016021(integral to membrane)	GO:0006811|GO:0006813|GO:0016020|GO:0016021|GO:0005249|GO:0019870|GO:0030955	9039	54.0647	134.465
NM_001014182	2.48494	1.31321	2.48494	up	Mall	NM_001014182	Rattus norvegicus mal, T-cell differentiation protein-like (Mall), mRNA."		mal, T-cell differentiation protein-like"	362211			GO:0016020(membrane)	GO:0016020	22620	48.5797	120.717
NM_173148	2.48341	1.31232	2.48341	up	Obp2b	NM_173148	Rattus norvegicus odorant binding protein 2B (Obp2b), mRNA."	odorant-binding protein	odorant binding protein 2B	286933	GO:0006810(transport);GO:0007608(sensory perception of smell);GO:0007635(chemosensory behavior)	GO:0005215(transporter activity);GO:0005488(binding);GO:0005549(odorant binding)	GO:0005576(extracellular region)	GO:0006810|GO:0007608|GO:0007635|GO:0005576|GO:0005215|GO:0005488|GO:0005549	15635	41.1103	102.094
NM_001001368	2.48326	1.31224	2.48326	up	Olr943	NM_001001368	Rattus norvegicus olfactory receptor 943 (predicted) (Olr943_predicted), mRNA."	olfactory receptor gene Olr943	olfactory receptor Olr943	288875	GO:0007186(G-protein coupled receptor protein signaling pathway);GO:0050911(detection of chemical stimulus during sensory perception of smell)	GO:0004984(olfactory receptor activity)	GO:0016021(integral to membrane)	GO:0007186|GO:0050911|GO:0016021|GO:0004984	13247	40.9384	101.661
XM_001076734	2.48303	1.3121	2.48303	up	Hisppd2a	XM_001076734	PREDICTED: Rattus norvegicus similar to KIAA0377-like protein (predicted), transcript variant 3 (RGD1311552_predicted), mRNA."		similar to lethal (1) G0196 CG14616-PD, isoform D isoform 3"	311355					19948	66.8722	166.046
XM_344431	2.48274	1.31194	2.48274	up	Tnfrsf10b	XM_344431	PREDICTED: Rattus norvegicus tumor necrosis factor receptor superfamily, member 10b (predicted) (Tnfrsf10b_predicted), mRNA."		similar to Tumor necrosis factor receptor superfamily member 10B precursor (Death receptor 5) (MK)	364420					24052	170.078	422.259
XM_001061419	2.48245	1.31177	2.48245	up	Scrt2	XM_001061419	PREDICTED: Rattus norvegicus similar to Transcriptional repressor scratch 2 (Scratch homolog 2 zinc finger protein) (predicted) (RGD1564796_predicted), mRNA."		similar to Transcriptional repressor scratch 2 (Scratch homolog 2 zinc finger protein)	366229					27218	83.5385	207.38
XM_001063331	2.48041	1.31058	2.48041	up	Muc5ac	XM_001063331	PREDICTED: Rattus norvegicus similar to mucin 5, subtype B, tracheobronchial (LOC682837), mRNA."		similar to mucin 5, subtype B, tracheobronchial"	682837					1379	104.998	260.437
XM_341907	2.48006	1.31037	2.48006	up	Eif4g2	XM_341907	PREDICTED: Rattus norvegicus eukaryotic translation initiation factor 4, gamma 2 (predicted) (Eif4g2_predicted), mRNA."	overriding stop codons	similar to eukaryotic translation initiation factor 4, gamma 2"	361628	GO:0006412(translation);GO:0006446(regulation of translational initiation);GO:0007050(cell cycle arrest);GO:0008219(cell death)	GO:0003743(translation initiation factor activity);GO:0005515(protein binding)	GO:0005737(cytoplasm);GO:0016281(eukaryotic translation initiation factor 4F complex)	GO:0006412|GO:0006446|GO:0007050|GO:0008219|GO:0005737|GO:0016281|GO:0003743|GO:0005515	10192	44.0253	109.185
NM_001012157	2.47953	1.31007	2.47953	up	Cog3	NM_001012157	Rattus norvegicus component of oligomeric golgi complex 3 (Cog3), mRNA."		component of oligomeric golgi complex 3	361073					29184	173.504	430.209
NM_001024753	2.4783	1.30935	2.4783	up	Ifit2	NM_001024753	Rattus norvegicus interferon-induced protein with tetratricopeptide repeats 2 (Ifit2), mRNA."		interferon-induced protein with tetratricopeptide repeats 2	294091		GO:0005488(binding)		GO:0005488	21552	74.3375	184.231
NM_031821	2.47795	1.30915	2.47795	up	Plk2	NM_031821	Rattus norvegicus polo-like kinase 2 (Drosophila) (Plk2), mRNA."	serum-inducible kinase	polo-like kinase 2	83722	GO:0000278(mitotic cell cycle);GO:0006468(protein amino acid phosphorylation);GO:0043123(positive regulation of I-kappaB kinase/NF-kappaB cascade)	GO:0000166(nucleotide binding);GO:0004674(protein serine/threonine kinase activity);GO:0004713(protein-tyrosine kinase activity);GO:0004871(signal transducer activity);GO:0005515(protein binding);GO:0005524(ATP binding);GO:0016740(transferase activity)		GO:0000278|GO:0006468|GO:0043123|GO:0000166|GO:0004674|GO:0004713|GO:0004871|GO:0005515|GO:0005524|GO:0016740	8993	464.379	1150.71
NM_001009600	2.47377	1.30671	2.47377	up	Arhgdib	NM_001009600	Rattus norvegicus Rho, GDP dissociation inhibitor (GDI) beta (Arhgdib), mRNA."		Rho, GDP dissociation inhibitor (GDI) beta"	362456	GO:0006928(cell motility);GO:0006955(immune response);GO:0007162(negative regulation of cell adhesion);GO:0007266(Rho protein signal transduction);GO:0007275(multicellular organismal development);GO:0030036(actin cytoskeleton organization and biogenesis)	GO:0005094(Rho GDP-dissociation inhibitor activity)	GO:0005737(cytoplasm);GO:0005856(cytoskeleton);GO:0016023(cytoplasmic membrane-bound vesicle)	GO:0006928|GO:0006955|GO:0007162|GO:0007266|GO:0007275|GO:0030036|GO:0005737|GO:0005856|GO:0016023|GO:0005094	1494	266.958	660.392
NM_022218	2.47203	1.30569	2.47203	up	Cmklr1	NM_022218	Rattus norvegicus chemokine-like receptor 1 (Cmklr1), mRNA."		G-protein coupled chemoattractant-like receptor	60669	GO:0006935(chemotaxis);GO:0007165(signal transduction);GO:0007186(G-protein coupled receptor protein signaling pathway)	GO:0001584(rhodopsin-like receptor activity);GO:0001637(G-protein chemoattractant receptor activity);GO:0004872(receptor activity);GO:0004944(C5a anaphylatoxin receptor activity);GO:0004950(chemokine receptor activity)	GO:0016020(membrane);GO:0016021(integral to membrane)	GO:0006935|GO:0007165|GO:0007186|GO:0016020|GO:0016021|GO:0001584|GO:0001637|GO:0004872|GO:0004944|GO:0004950	25755	185.873	459.484
XM_001053725	2.46876	1.30379	2.46876	up	Zbtb26	XM_001053725	PREDICTED: Rattus norvegicus zinc finger and BTB domain containing 26 (predicted) (Zbtb26_predicted), mRNA."		similar to zinc finger protein 483	311910					2114	44.4774	109.804
XM_001076511	2.46813	1.30342	2.46813	up	Ferd3l	XM_001076511	PREDICTED: Rattus norvegicus Fer3-like (Drosophila) (predicted) (Ferd3l_predicted), mRNA."		similar to nephew of atonal 3	366598					26945	54.1621	133.679
NM_001000263	2.46764	1.30313	2.46764	up	Olr384	NM_001000263	Rattus norvegicus olfactory receptor 384 (predicted) (Olr384_predicted), mRNA."	olfactory receptor gene Olr384	olfactory receptor Olr384	293817	GO:0007186(G-protein coupled receptor protein signaling pathway);GO:0050911(detection of chemical stimulus during sensory perception of smell)	GO:0004984(olfactory receptor activity)	GO:0016021(integral to membrane)	GO:0007186|GO:0050911|GO:0016021|GO:0004984	13987	52.0431	128.424
NM_053701	2.46609	1.30223	2.46609	up	Cacna1f	NM_053701	Rattus norvegicus calcium channel, voltage-dependent, alpha 1F subunit (Cacna1f), mRNA."		calcium channel, voltage-dependent, alpha 1F subunit"	114493	GO:0006811(ion transport);GO:0006812(cation transport);GO:0006816(calcium ion transport);GO:0007268(synaptic transmission);GO:0007269(neurotransmitter secretion);GO:0007601(visual perception)	GO:0005245(voltage-gated calcium channel activity);GO:0005261(cation channel activity);GO:0005509(calcium ion binding)	GO:0000299(integral to membrane of membrane fraction);GO:0005891(voltage-gated calcium channel complex);GO:0016020(membrane);GO:0016021(integral to membrane);GO:0043025(cell soma);GO:0043204(perikaryon)	GO:0006811|GO:0006812|GO:0006816|GO:0007268|GO:0007269|GO:0007601|GO:0000299|GO:0005891|GO:0016020|GO:0016021|GO:0043025|GO:0043204|GO:0005245|GO:0005261|GO:0005509	25589	47.0969	116.145
XM_001073035	2.46547	1.30186	2.46547	up	Zcchc10	XM_001073035	PREDICTED: Rattus norvegicus zinc finger, CCHC domain containing 10, transcript variant 1 (Zcchc10), mRNA."		similar to zinc finger, CCHC domain containing 10 isoform 1"	360524					14132	63.8569	157.438
NM_019295	2.46488	1.30152	2.46488	up	Cd5	NM_019295	Rattus norvegicus CD5 antigen (Cd5), mRNA."	Lymphocyte antigen CD5	CD5 antigen	54236	GO:0008037(cell recognition);GO:0008283(cell proliferation);GO:0008624(induction of apoptosis by extracellular signals);GO:0009966(regulation of signal transduction);GO:0031295(T cell costimulation);GO:0050670(regulation of lymphocyte proliferation)	GO:0001948(glycoprotein binding);GO:0005044(scavenger receptor activity);GO:0005515(protein binding)	GO:0001772(immunological synapse);GO:0005886(plasma membrane);GO:0005887(integral to plasma membrane);GO:0009897(external side of plasma membrane);GO:0016020(membrane);GO:0016021(integral to membrane)	GO:0008037|GO:0008283|GO:0008624|GO:0009966|GO:0031295|GO:0050670|GO:0001772|GO:0005886|GO:0005887|GO:0009897|GO:0016020|GO:0016021|GO:0001948|GO:0005044|GO:0005515	19782	60.1911	148.364
XM_001054602	2.46428	1.30117	2.46428	up	Gngt1	XM_001054602	PREDICTED: Rattus norvegicus similar to Guanine nucleotide-binding protein G(T) gamma-T1 subunit precursor (Transducin gamma chain), transcript variant 1 (LOC680149), mRNA."		similar to Guanine nucleotide-binding protein G(T) gamma-T1 subunit precursor (Transducin gamma chain) isoform 1	680149					8084	50.5041	124.456
XM_001065544	2.46387	1.30092	2.46387	up	Lrit2	XM_001065544	PREDICTED: Rattus norvegicus similar to leucine rich repeat containing 22 (predicted) (RGD1564668_predicted), mRNA."		similar to leucine rich repeat containing 22	498594					319	43.0583	106.09
XM_001081201	2.46345	1.30068	2.46345	up	Rnf24	XM_001081201	PREDICTED: Rattus norvegicus ring finger protein 24 (predicted) (Rnf24_predicted), mRNA."		similar to ring finger protein 24	362218					10077	86.8788	214.021
XM_001061212	2.46255	1.30015	2.46255	up	Senp6	XM_001061212	PREDICTED: Rattus norvegicus SUMO/sentrin specific peptidase 6 (predicted) (Senp6_predicted), mRNA."		similar to SUMO/sentrin specific protease 6 isoform 1	300860					21880	147.503	363.234
XM_001059227	2.46188	1.29976	2.46188	up	Pvrl3	XM_001059227	PREDICTED: Rattus norvegicus poliovirus receptor-related 3 (predicted) (Pvrl3_predicted), mRNA."		similar to poliovirus receptor-related 3 isoform alpha	288124					34006	121.308	298.645
XM_001055861	2.46166	1.29963	2.46166	up	Tmem164	XM_001055861	PREDICTED: Rattus norvegicus similar to Expressed sequence AW547186 (predicted), transcript variant 3 (RGD1563286_predicted), mRNA."		similar to CG14591-PA, isoform A isoform 3"	367763					34312	53.5791	131.893
XM_001063703	2.46029	1.29883	2.46029	up	Spag4l	XM_001063703	PREDICTED: Rattus norvegicus sperm associated antigen 4-like (predicted) (Spag4l_predicted), mRNA."	overriding stop codons	similar to Sperm-associated antigen 4-like protein	296289					30960	66.7432	164.208
XM_573389	2.45721	1.29702	2.45721	up	Auts2	XM_573389	PREDICTED: Rattus norvegicus similar to autism susceptibility candidate 2 (predicted) (RGD1561188_predicted), mRNA."		similar to autism susceptibility candidate 2	498173					34278	78.9013	193.877
XM_001055265	2.45648	1.29659	2.45648	up	Sim2	XM_001055265	PREDICTED: Rattus norvegicus single-minded 2 (predicted) (Sim2_predicted), mRNA."		similar to Single-minded homolog 2 (SIM transcription factor) (mSIM)	304071					25254	76.5706	188.094
NM_017094	2.45548	1.29601	2.45548	up	Ghr	NM_017094	Rattus norvegicus growth hormone receptor (Ghr), mRNA."	growth hormone receptor/binding protein	growth hormone receptor	25235	GO:0001501(skeletal development);GO:0006897(endocytosis);GO:0040007(growth);GO:0045597(positive regulation of cell differentiation);GO:0046427(positive regulation of JAK-STAT cascade)	GO:0004872(receptor activity);GO:0004903(growth hormone receptor activity);GO:0005515(protein binding);GO:0017046(peptide hormone binding);GO:0019901(protein kinase binding);GO:0019903(protein phosphatase binding);GO:0042169(SH2 domain binding)	GO:0005634(nucleus);GO:0005737(cytoplasm);GO:0005739(mitochondrion);GO:0005886(plasma membrane);GO:0005887(integral to plasma membrane);GO:0016020(membrane);GO:0016021(integral to membrane);GO:0019898(extrinsic to membrane);GO:0043025(cell soma)	GO:0001501|GO:0006897|GO:0040007|GO:0045597|GO:0046427|GO:0005634|GO:0005737|GO:0005739|GO:0005886|GO:0005887|GO:0016020|GO:0016021|GO:0019898|GO:0043025|GO:0004872|GO:0004903|GO:0005515|GO:0017046|GO:0019901|GO:0019903|GO:0042169	16655	287.066	704.887
XM_001058514	2.45435	1.29534	2.45435	up	Il17ra	XM_001058514	PREDICTED: Rattus norvegicus interleukin 17 receptor (predicted) (Il17r_predicted), mRNA."		similar to Interleukin-17 receptor precursor (IL-17 receptor)	312679					31238	100.844	247.507
XM_001077208	2.45406	1.29517	2.45406	up	Erf	XM_001077208	PREDICTED: Rattus norvegicus Ets2 repressor factor (predicted) (Erf_predicted), mRNA."	overriding stop codons	similar to ETS domain-containing transcription factor ERF	292721					14800	56.5797	138.85
NM_139038	2.45205	1.29399	2.45205	up	Rin1	NM_139038	Rattus norvegicus Ras and Rab interactor 1 (Rin1), mRNA."	ras inhibitor	Ras and Rab interactor 1	207119	GO:0006897(endocytosis);GO:0007218(neuropeptide signaling pathway);GO:0007242(intracellular signaling cascade);GO:0046578(regulation of Ras protein signal transduction)	GO:0005083(small GTPase regulator activity);GO:0005096(GTPase activator activity);GO:0005515(protein binding)	GO:0005856(cytoskeleton)	GO:0006897|GO:0007218|GO:0007242|GO:0046578|GO:0005856|GO:0005083|GO:0005096|GO:0005515	20898	100.118	245.496
XM_001056537	2.45152	1.29368	2.45152	up	Siglec15	XM_001056537	PREDICTED: Rattus norvegicus similar to CD33 antigen-like 3 (predicted) (RGD1565948_predicted), mRNA."		similar to CD33 antigen	498888					25140	46.8442	114.84
XM_001071558	2.44967	1.29259	2.44967	up	Krtap14	XM_001071558	PREDICTED: Rattus norvegicus similar to anagen-specific protein mKAP13 (predicted) (RGD1564302_predicted), mRNA."		similar to keratin associated protein 14	501768					18743	70.2468	172.081
XM_001062033	2.44873	1.29203	2.44873	up	Hyal4	XM_001062033	PREDICTED: Rattus norvegicus hyaluronoglucosaminidase 4 (Hyal4), mRNA."		similar to hyaluronoglucosaminidase 4	404783					32720	44.2158	108.273
XM_237570	2.44735	1.29122	2.44735	up	Ddx11	XM_237570	PREDICTED: Rattus norvegicus DEAD/H (Asp-Glu-Ala-Asp/His) box polypeptide 11 (CHL1-like helicase homolog, S. cerevisiae) (predicted) (Ddx11_predicted), mRNA."		similar to DEAD/H (Asp-Glu-Ala-Asp/His) box polypeptide 11 (CHL1-like helicase homolog, S. cerevisiae)"	316767	GO:0006139(nucleobase, nucleoside, nucleotide and nucleic acid metabolic process)"	GO:0003677(DNA binding);GO:0004003(ATP-dependent DNA helicase activity);GO:0005524(ATP binding);GO:0016818(hydrolase activity, acting on acid anhydrides, in phosphorus-containing anhydrides)"	GO:0005634(nucleus)	GO:0006139|GO:0005634|GO:0003677|GO:0004003|GO:0005524|GO:0016818	25238	67.7505	165.809
XM_001071678	2.44553	1.29015	2.44553	up	Lyl1	XM_001071678	PREDICTED: Rattus norvegicus lymphoblastic leukemia derived sequence 1 (Lyl1), mRNA."	overriding stop codons	similar to lymphoblastic leukemia derived sequence 1	304663					23745	79.3803	194.127
XM_001060886	2.44498	1.28982	2.44498	up	Chsy3	XM_001060886	PREDICTED: Rattus norvegicus similar to chondroitin sulfate synthase 3 (predicted) (RGD1560819_predicted), mRNA."		similar to chondroitin sulfate synthase 3	291577					5317	248.536	607.665
NM_001025767	2.44483	1.28974	2.44483	up	Blnk	NM_001025767	Rattus norvegicus B-cell linker (Blnk), mRNA."		B-cell linker	499356	GO:0007242(intracellular signaling cascade);GO:0008150(biological_process);GO:0042113(B cell activation)	GO:0003674(molecular_function)	GO:0005575(cellular_component)	GO:0007242|GO:0008150|GO:0042113|GO:0005575|GO:0003674	24292	96.767	236.579
XM_344594	2.44232	1.28825	2.44232	up	Sox4	XM_344594	PREDICTED: Rattus norvegicus SRY-box containing gene 4 (predicted) (Sox4_predicted), mRNA."		similar to SRY (sex determining region Y)-box 4	364712					9895	252.281	616.15
XM_001076969	2.44026	1.28704	2.44026	up	Kbtbd8	XM_001076969	PREDICTED: Rattus norvegicus similar to T-cell activation kelch repeat protein (predicted) (RGD1563166_predicted), mRNA."		similar to T-cell activation kelch repeat protein	500262					17428	52.0589	127.037
NM_022622	2.43735	1.28531	2.43735	up	Bard1	NM_022622	Rattus norvegicus BRCA1 associated RING domain 1 (Bard1), mRNA."	BRCA1-associated RING domain protein 1	BRCA1 associated RING domain 1	64557	GO:0001894(tissue homeostasis);GO:0006355(regulation of transcription, DNA-dependent);GO:0006974(response to DNA damage stimulus);GO:0007050(cell cycle arrest);GO:0016567(protein ubiquitination);GO:0031441(negative regulation of mRNA 3'-end processing);GO"	GO:0003677(DNA binding);GO:0003700(transcription factor activity);GO:0003723(RNA binding);GO:0004842(ubiquitin-protein ligase activity);GO:0005515(protein binding);GO:0008270(zinc ion binding);GO:0019900(kinase binding);GO:0042803(protein homodimerization	GO:0000151(ubiquitin ligase complex);GO:0005622(intracellular);GO:0005634(nucleus);GO:0005737(cytoplasm);GO:0031436(BRCA1-BARD1 complex)	GO:0001894|GO:0006355|GO:0006974|GO:0007050|GO:0016567|GO:0031441|GO:0000151|GO:0005622|GO:0005634|GO:0005737|GO:0031436|GO:0003677|GO:0003700|GO:0003723|GO:0004842|GO:0005515|GO:0008270|GO:0019900|GO:0042803	27875	102.669	250.24
NM_033376	2.43612	1.28459	2.43612	up	Kcnk3	NM_033376	Rattus norvegicus potassium channel, subfamily K, member 3 (Kcnk3), mRNA."	TWIK-related acid-sensitive K+ channel	potassium channel, subfamily K, member 3"	29553	GO:0006811(ion transport);GO:0006813(potassium ion transport);GO:0007268(synaptic transmission)	GO:0005244(voltage-gated ion channel activity);GO:0005267(potassium channel activity);GO:0030955(potassium ion binding)	GO:0005615(extracellular space);GO:0005887(integral to plasma membrane);GO:0016020(membrane);GO:0016021(integral to membrane)	GO:0006811|GO:0006813|GO:0007268|GO:0005615|GO:0005887|GO:0016020|GO:0016021|GO:0005244|GO:0005267|GO:0030955	21684	176.522	430.029
XM_001070228	2.43319	1.28285	2.43319	up	Braf	XM_001070228	PREDICTED: Rattus norvegicus v-raf murine sarcoma viral oncogene homolog B1 (Braf), mRNA."		similar to v-raf murine sarcoma viral oncogene homolog B1	114486					9025	72.4544	176.296
NM_133555	2.43229	1.28231	2.43229	up	Csf2rb	NM_133555	Rattus norvegicus colony stimulating factor 2 receptor, beta 1, low-affinity (granulocyte-macrophage) (Csf2rb1), mRNA."	interleukin 3 common beta chain	colony stimulating factor 2 receptor, beta 1, low-affinity (granulocyte-macrophage)"	171081	GO:0007165(signal transduction);GO:0007585(respiratory gaseous exchange);GO:0019221(cytokine and chemokine mediated signaling pathway)	GO:0003674(molecular_function);GO:0004872(receptor activity);GO:0004907(interleukin receptor activity);GO:0004912(interleukin-3 receptor activity);GO:0004914(interleukin-5 receptor activity)	GO:0005575(cellular_component);GO:0005615(extracellular space);GO:0016021(integral to membrane);GO:0030526(granulocyte macrophage colony-stimulating factor receptor complex)	GO:0007165|GO:0007585|GO:0019221|GO:0005575|GO:0005615|GO:0016021|GO:0030526|GO:0003674|GO:0004872|GO:0004907|GO:0004912|GO:0004914	14342	112.854	274.494
NM_145773	2.43073	1.28139	2.43073	up	Mxd3	NM_145773	Rattus norvegicus Max dimerization protein 3 (Mxd3), mRNA."		Max dimerization protein 3	252915	GO:0006355(regulation of transcription, DNA-dependent)"	GO:0003677(DNA binding);GO:0005102(receptor binding);GO:0005515(protein binding);GO:0030528(transcription regulator activity)	GO:0005634(nucleus)	GO:0006355|GO:0005634|GO:0003677|GO:0005102|GO:0005515|GO:0030528	18809	60.5679	147.224
NM_001080789	2.42808	1.27981	2.42808	up	Arhgap9	NM_001080789	Rattus norvegicus Rho GTPase activating protein 9 (Arhgap9), transcript variant 1, mRNA."	isoform 1 is encoded by transcript variant 1	Rho GTPase activating protein 9 isoform 1	362893					12785	68.6161	166.605
NM_001009487	2.4279	1.27971	2.4279	up	Ly49s4	NM_001009487	Rattus norvegicus Ly49 stimulatory receptor 4 (Ly49s4), mRNA."		Ly49 stimulatory receptor 4	494195					20010	96.3479	233.923
NM_032063	2.42739	1.27941	2.42739	up	Dll1	NM_032063	Rattus norvegicus delta-like 1 (Drosophila) (Dll1), mRNA."	delta (Drosophila)-like 1	delta-like 1	84010	GO:0001701(in utero embryonic development);GO:0001709(cell fate determination);GO:0001756(somitogenesis);GO:0001757(somite specification);GO:0007154(cell communication);GO:0007219(Notch signaling pathway);GO:0007275(multicellular organismal development);G	GO:0005112(Notch binding);GO:0005509(calcium ion binding);GO:0005515(protein binding)	GO:0005576(extracellular region);GO:0005615(extracellular space);GO:0005886(plasma membrane);GO:0005887(integral to plasma membrane);GO:0016021(integral to membrane);GO:0031410(cytoplasmic vesicle)	GO:0001701|GO:0001709|GO:0001756|GO:0001757|GO:0007154|GO:0007219|GO:0007275|GO:0005576|GO:0005615|GO:0005886|GO:0005887|GO:0016021|GO:0031410|GO:0005112|GO:0005509|GO:0005515	6674	157.158	381.485
XM_230831	2.42569	1.2784	2.42569	up	Pabpc1l	XM_230831	PREDICTED: Rattus norvegicus similar to MGC89376 protein (predicted) (RGD1563142_predicted), mRNA."		similar to Polyadenylate-binding protein 1 (Poly(A)-binding protein 1) (PABP 1)	296351		GO:0000166(nucleotide binding);GO:0003676(nucleic acid binding)		GO:0000166|GO:0003676	21721	101.196	245.469
XM_001069791	2.42114	1.27569	2.42114	up	Itgb2	XM_001069791	PREDICTED: Rattus norvegicus integrin beta 2 (Itgb2), mRNA."		similar to Integrin beta-2 precursor (Cell surface adhesion glycoproteins LFA-1/CR3/P150,95 beta-subunit) (Complement receptor C3 beta-subunit) (CD18 antigen)"	309684					5060	339.427	821.801
NM_145674	2.42083	1.2755	2.42083	up	Ggta1	NM_145674	Rattus norvegicus glycoprotein galactosyltransferase alpha 1, 3 (Ggta1), mRNA."		glycoprotein galactosyltransferase alpha 1, 3"	246766	GO:0005975(carbohydrate metabolic process)	GO:0016758(transferase activity, transferring hexosyl groups)"	GO:0016020(membrane);GO:0016021(integral to membrane)	GO:0005975|GO:0016020|GO:0016021|GO:0016758	23774	236.74	573.107
XM_001078356	2.42035	1.27522	2.42035	up	Nccrp1	XM_001078356	PREDICTED: Rattus norvegicus similar to F-box only protein 6 (F-box/G-domain protein 2) (predicted) (RGD1305932_predicted), mRNA."		similar to nonspecific cytotoxic cell receptor protein 1	292755					22930	68.8013	166.523
XM_001056084	2.42024	1.27515	2.42024	up	Nup153	XM_001056084	PREDICTED: Rattus norvegicus nucleoporin 153 (Nup153), mRNA."		similar to Nuclear pore complex protein Nup153 (Nucleoporin Nup153) (153 kDa nucleoporin)	25281					24570	296.704	718.094
NM_017196	2.4175	1.27352	2.4175	up	Aif1	NM_017196	Rattus norvegicus allograft inflammatory factor 1 (Aif1), mRNA."	balloon angioplasty responsive transcript; ionized calcium binding adapter molecule 1	allograft inflammatory factor 1	29427	GO:0006950(response to stress);GO:0006954(inflammatory response);GO:0007050(cell cycle arrest);GO:0008285(negative regulation of cell proliferation);GO:0042116(macrophage activation);GO:0051017(actin filament bundle formation)	GO:0005509(calcium ion binding);GO:0005515(protein binding)	GO:0001726(ruffle);GO:0001891(phagocytic cup);GO:0005634(nucleus);GO:0005737(cytoplasm);GO:0005884(actin filament)	GO:0006950|GO:0006954|GO:0007050|GO:0008285|GO:0042116|GO:0051017|GO:0001726|GO:0001891|GO:0005634|GO:0005737|GO:0005884|GO:0005509|GO:0005515	17510	135.984	328.741
NM_001039085	2.41487	1.27195	2.41487	up	Cox6b2	NM_001039085	Rattus norvegicus cytochrome c oxidase subunit VIb testes-specific isoform precursor (Cox6b2), mRNA."		cytochrome c oxidase subunit VIb, testis-specific isoform"	654441	GO:0006118(electron transport)	GO:0004129(cytochrome-c oxidase activity);GO:0016491(oxidoreductase activity)	GO:0005739(mitochondrion)	GO:0006118|GO:0005739|GO:0004129|GO:0016491	23476	56.4212	136.25
NM_001009529	2.41274	1.27067	2.41274	up	Vom1r87	NM_001009529	Rattus norvegicus vomeronasal V1r-type receptor V1rc17 (V1rc17), mRNA."		vomeronasal V1r-type receptor V1rc17	494249					34300	84.2731	203.329
XM_222200	2.40792	1.26779	2.40792	up	Rbm19	XM_222200	PREDICTED: Rattus norvegicus RNA binding motif protein 19 (predicted) (Rbm19_predicted), mRNA."		similar to RNA binding motif protein 19	304512		GO:0003676(nucleic acid binding)	GO:0005730(nucleolus)	GO:0005730|GO:0003676	11954	256.154	616.799
XM_001081588	2.4077	1.26766	2.4077	up	Prkca	XM_001081588	PREDICTED: Rattus norvegicus protein kinase C, alpha (Prkca), mRNA."		similar to Protein kinase C alpha type (PKC-alpha) (PKC-A)	24680					23	151.635	365.091
XM_001066908	2.40726	1.26739	2.40726	up	Rin3	XM_001066908	PREDICTED: Rattus norvegicus Ras and Rab interactor 3 (predicted) (Rin3_predicted), mRNA."		similar to Ras and Rab interactor 3	314397					34902	273.907	659.366
NM_001013162	2.40373	1.26527	2.40373	up	Scrn3	NM_001013162	Rattus norvegicus secernin 3 (Scrn3), mRNA."		secernin 3	311731					23169	93.7047	225.24
XM_001057384	2.40162	1.26401	2.40162	up	Ftmt	XM_001057384	PREDICTED: Rattus norvegicus ferritin mitochondrial (predicted) (Ftmt_predicted), mRNA."		similar to Ferritin, mitochondrial precursor"	291470					35346	107.477	258.119
XM_001064110	2.40004	1.26306	2.40004	up	Ecop	XM_001064110	PREDICTED: Rattus norvegicus similar to Expressed sequence AW146242 (predicted) (RGD1306494_predicted), mRNA."		similar to EGFR-coamplified and overexpressed protein	362374					24919	234.818	563.574
NM_212493	2.39942	1.26269	2.39942	up	Olr1750	NM_212493	Rattus norvegicus olfactory receptor 1750 (predicted) (Olr1750_predicted), mRNA."	olfactory receptor gene Olr1750; olfactory receptor 90	olfactory receptor Olr1750	294204	GO:0006355(regulation of transcription, DNA-dependent);GO:0006464(protein modification process);GO:0006512(ubiquitin cycle);GO:0006955(immune response);GO:0007165(signal transduction);GO:0007186(G-protein coupled receptor protein signaling pathway);GO:000"	GO:0003676(nucleic acid binding);GO:0004872(receptor activity);GO:0004984(olfactory receptor activity);GO:0008270(zinc ion binding);GO:0046872(metal ion binding)	GO:0005622(intracellular);GO:0016020(membrane);GO:0016021(integral to membrane);GO:0042612(MHC class I protein complex)	GO:0006355|GO:0006464|GO:0006512|GO:0006955|GO:0007165|GO:0007186|GO:0005622|GO:0016020|GO:0016021|GO:0042612|GO:0003676|GO:0004872|GO:0004984|GO:0008270|GO:0046872	33407	47.8767	114.876
NM_147145	2.39847	1.26211	2.39847	up	Dclre1c	NM_147145	Rattus norvegicus DNA cross-link repair 1C, PSO2 homolog (S. cerevisiae) (Dclre1c), mRNA."		SNM1-like	259171	GO:0000723(telomere maintenance);GO:0006281(DNA repair);GO:0006302(double-strand break repair);GO:0006303(double-strand break repair via nonhomologous end joining);GO:0006310(DNA recombination);GO:0006955(immune response);GO:0007001(chromosome organizatio	GO:0000287(magnesium ion binding);GO:0003674(molecular_function);GO:0004519(endonuclease activity);GO:0004527(exonuclease activity);GO:0016787(hydrolase activity)	GO:0005575(cellular_component);GO:0005634(nucleus)	GO:0000723|GO:0006281|GO:0006302|GO:0006303|GO:0006310|GO:0006955|GO:0007001|GO:0005575|GO:0005634|GO:0000287|GO:0003674|GO:0004519|GO:0004527|GO:0016787	10233	84.6867	203.118
XM_001058013	2.39613	1.26071	2.39613	up	Vgll2	XM_001058013	PREDICTED: Rattus norvegicus vestigial like 2 homolog (Drosophila) (predicted) (Vgll2_predicted), mRNA."		similar to vestigial like 2 homolog	309772					35524	57.1324	136.897
XM_001060472	2.39573	1.26047	2.39573	up	Lmod2	XM_001060472	PREDICTED: Rattus norvegicus similar to leiomodin 2 (cardiac) (LOC296935), mRNA."		similar to leiomodin 2 (cardiac)	296935					29896	70.7434	169.482
NM_001000853	2.39555	1.26036	2.39555	up	Olr803	NM_001000853	Rattus norvegicus olfactory receptor 803 (predicted) (Olr803_predicted), mRNA."	olfactory receptor gene Olr803	olfactory receptor Olr803	405143	GO:0007186(G-protein coupled receptor protein signaling pathway);GO:0050911(detection of chemical stimulus during sensory perception of smell)	GO:0004984(olfactory receptor activity)	GO:0016021(integral to membrane)	GO:0007186|GO:0050911|GO:0016021|GO:0004984	16346	141.077	337.956
NM_001000243	2.39265	1.25861	2.39265	up	Olr315	NM_001000243	Rattus norvegicus olfactory receptor 315 (predicted) (Olr315_predicted), mRNA."	olfactory receptor gene Olr315	olfactory receptor Olr315	293609	GO:0007186(G-protein coupled receptor protein signaling pathway);GO:0050911(detection of chemical stimulus during sensory perception of smell)	GO:0004984(olfactory receptor activity)	GO:0016021(integral to membrane)	GO:0007186|GO:0050911|GO:0016021|GO:0004984	22985	49.508	118.456
NM_001077669	2.39184	1.25812	2.39184	up	Slc39a4	NM_001077669	Rattus norvegicus solute carrier family 39 (zinc transporter), member 4 (predicted) (Slc39a4_predicted), mRNA."		solute carrier family 39 (zinc transporter), member 4"	300051	GO:0006811(ion transport);GO:0006829(zinc ion transport);GO:0006882(zinc ion homeostasis);GO:0008150(biological_process);GO:0030001(metal ion transport)	GO:0003674(molecular_function);GO:0005385(zinc ion transporter activity);GO:0008270(zinc ion binding);GO:0046873(metal ion transporter activity)	GO:0005575(cellular_component);GO:0005768(endosome);GO:0005886(plasma membrane);GO:0016020(membrane);GO:0016021(integral to membrane);GO:0016023(cytoplasmic membrane-bound vesicle);GO:0016324(apical plasma membrane)	GO:0006811|GO:0006829|GO:0006882|GO:0008150|GO:0030001|GO:0005575|GO:0005768|GO:0005886|GO:0016020|GO:0016021|GO:0016023|GO:0016324|GO:0003674|GO:0005385|GO:0008270|GO:0046873	33029	82.4766	197.271
NM_176078	2.38986	1.25693	2.38986	up	Clic6	NM_176078	Rattus norvegicus chloride intracellular channel 6 (Clic6), mRNA."	intracellular chloride channel 6b	chloride intracellular channel 6	304081	GO:0006811(ion transport);GO:0006821(chloride transport)	GO:0005247(voltage-gated chloride channel activity);GO:0005254(chloride channel activity);GO:0019904(protein domain specific binding);GO:0031404(chloride ion binding);GO:0046983(protein dimerization activity);GO:0050780(dopamine receptor binding)	GO:0005886(plasma membrane);GO:0016020(membrane)	GO:0006811|GO:0006821|GO:0005886|GO:0016020|GO:0005247|GO:0005254|GO:0019904|GO:0031404|GO:0046983|GO:0050780	28942	59.7727	142.849
XM_001073459	2.38923	1.25655	2.38923	up	Olig2	XM_001073459	PREDICTED: Rattus norvegicus oligodendrocyte transcription factor 2 (predicted) (Olig2_predicted), mRNA."		similar to Oligodendrocyte transcription factor 2 (Oligo2)	304103					35742	73.1324	174.73
XM_001056934	2.38289	1.25271	2.38289	up	Dfna5	XM_001056934	PREDICTED: Rattus norvegicus deafness, autosomal dominant 5 homolog (human) (Dfna5h), mRNA."		similar to Nonsyndromic hearing impairment protein 5 homolog	353316					17157	61.4371	146.398
NM_001034943	2.38199	1.25217	2.38199	up	Slc22a12	NM_001034943	Rattus norvegicus solute carrier family 22 (organic anion/cation transporter), member 12 (Slc22a12), mRNA."	solute carrier family 22 (organic cation transporter)-like 2	solute carrier family 22 (organic anion/cation transporter), member 12"	365398	GO:0006810(transport);GO:0008150(biological_process);GO:0015747(urate transport);GO:0019725(cell homeostasis)	GO:0003674(molecular_function);GO:0005215(transporter activity);GO:0005515(protein binding);GO:0015143(urate transporter activity);GO:0030165(PDZ domain binding)	GO:0005575(cellular_component);GO:0005886(plasma membrane);GO:0016021(integral to membrane);GO:0016324(apical plasma membrane);GO:0031526(brush border membrane)	GO:0006810|GO:0008150|GO:0015747|GO:0019725|GO:0005575|GO:0005886|GO:0016021|GO:0016324|GO:0031526|GO:0003674|GO:0005215|GO:0005515|GO:0015143|GO:0030165	7912	72.7178	173.213
XM_001078025	2.38143	1.25183	2.38143	up	Mybpc3	XM_001078025	PREDICTED: Rattus norvegicus myosin binding protein C, cardiac (predicted) (Mybpc3_predicted), mRNA."		similar to Myosin-binding protein C, cardiac-type (Cardiac MyBP-C) (C-protein, cardiac muscle isoform)"	295929					4847	76.1837	181.426
XM_001077356	2.38108	1.25162	2.38108	up	Cxcl17	XM_001077356	PREDICTED: Rattus norvegicus similar to CDNA sequence BC024561 (predicted) (RGD1304717_predicted), mRNA."		similar to DMC	308436					15634	131.49	313.089
NM_001034078	2.37681	1.24903	2.37681	up	Cbx8	NM_001034078	Rattus norvegicus chromobox homolog 8 (Drosophila, Pc class) (Cbx8), mRNA."		chromobox homolog 8	303731	GO:0006333(chromatin assembly or disassembly)	GO:0003682(chromatin binding)	GO:0000785(chromatin);GO:0005634(nucleus)	GO:0006333|GO:0000785|GO:0005634|GO:0003682	5870	102.409	243.408
NM_001037850	2.37674	1.24898	2.37674	up	Spag11c	NM_001037850	Rattus norvegicus sperm-associated antigen 11 variant C (Spag11c), transcript variant 2, mRNA."	isoform 2 is encoded by transcript variant 2	sperm-associated antigen 11 variant C isoform 2	652998					3062	50.9151	121.012
NM_207608	2.3764	1.24878	2.3764	up	Trpa1	NM_207608	Rattus norvegicus transient receptor potential cation channel, subfamily A, member 1 (Trpa1), mRNA."		transient receptor potential cation channel subfamily A member 1	312896	GO:0006811(ion transport);GO:0009409(response to cold);GO:0050896(response to stimulus);GO:0050955(thermoception)	GO:0005216(ion channel activity);GO:0005262(calcium channel activity)	GO:0016020(membrane);GO:0016021(integral to membrane)	GO:0006811|GO:0009409|GO:0050896|GO:0050955|GO:0016020|GO:0016021|GO:0005216|GO:0005262	14446	58.0673	137.991
NM_053546	2.37547	1.24821	2.37547	up	Angpt1	NM_053546	Rattus norvegicus angiopoietin 1 (Angpt1), mRNA."		angiopoietin 1	89807	GO:0001525(angiogenesis);GO:0007165(signal transduction);GO:0007169(transmembrane receptor protein tyrosine kinase signaling pathway);GO:0007275(multicellular organismal development);GO:0030154(cell differentiation)	GO:0005102(receptor binding)		GO:0001525|GO:0007165|GO:0007169|GO:0007275|GO:0030154|GO:0005102	7495	124.74	296.314
NM_001000239	2.3748	1.24781	2.3748	up	Olr303	NM_001000239	Rattus norvegicus olfactory receptor 303 (predicted) (Olr303_predicted), mRNA."	olfactory receptor gene Olr303	olfactory receptor Olr303	293601	GO:0007186(G-protein coupled receptor protein signaling pathway);GO:0050911(detection of chemical stimulus during sensory perception of smell)	GO:0004984(olfactory receptor activity)	GO:0016021(integral to membrane)	GO:0007186|GO:0050911|GO:0016021|GO:0004984	22839	73.297	174.066
NM_019207	2.37441	1.24757	2.37441	up	Neurog1	NM_019207	Rattus norvegicus neurogenic differentiation 3 (Neurod3), mRNA."	neurogenin	neurogenic differentiation 3	29410	GO:0006355(regulation of transcription, DNA-dependent);GO:0006357(regulation of transcription from RNA polymerase II promoter);GO:0007275(multicellular organismal development);GO:0007399(nervous system development);GO:0030182(neuron differentiation);GO:00"	GO:0003677(DNA binding);GO:0003700(transcription factor activity);GO:0030528(transcription regulator activity)	GO:0005634(nucleus)	GO:0006355|GO:0006357|GO:0007275|GO:0007399|GO:0030182|GO:0005634|GO:0003677|GO:0003700|GO:0030528	225	70.4252	167.218
NM_001000578	2.37209	1.24616	2.37209	up	Olr745	NM_001000578	Rattus norvegicus olfactory receptor 745 (predicted) (Olr745_predicted), mRNA."	olfactory receptor gene Olr745	olfactory receptor Olr745	366123	GO:0007186(G-protein coupled receptor protein signaling pathway);GO:0050911(detection of chemical stimulus during sensory perception of smell)	GO:0004984(olfactory receptor activity)	GO:0016021(integral to membrane)	GO:0007186|GO:0050911|GO:0016021|GO:0004984	33425	74.7884	177.405
XM_344947	2.37075	1.24534	2.37075	up	Ascl3	XM_344947	PREDICTED: Rattus norvegicus achaete-scute complex homolog-like 3 (Drosophila) (Ascl3), mRNA."		similar to Achaete-scute homolog 3 (bHLH transcriptional regulator Sgn-1) (Mash-3)	246301					6987	60.2919	142.937
XM_001062697	2.36818	1.24378	2.36818	up	Nhlh2	XM_001062697	PREDICTED: Rattus norvegicus nescient helix loop helix 2 (predicted) (Nhlh2_predicted), mRNA."		similar to nescient helix loop helix 2	295327					12911	93.0787	220.427
NM_031358	2.367	1.24306	2.367	up	Kcnj11	NM_031358	Rattus norvegicus potassium inwardly rectifying channel, subfamily J, member 11 (Kcnj11), mRNA."	potassium inwardly-rectifying channel subfamily J member 11	potassium inwardly rectifying channel, subfamily J, member 11"	83535	GO:0006811(ion transport);GO:0006813(potassium ion transport);GO:0042493(response to drug)	GO:0005244(voltage-gated ion channel activity);GO:0005515(protein binding);GO:0008022(protein C-terminus binding);GO:0015272(ATP-activated inward rectifier potassium channel activity);GO:0030955(potassium ion binding)	GO:0005624(membrane fraction);GO:0005739(mitochondrion);GO:0005886(plasma membrane);GO:0005887(integral to plasma membrane);GO:0016021(integral to membrane);GO:0030315(T-tubule);GO:0042383(sarcolemma)	GO:0006811|GO:0006813|GO:0042493|GO:0005624|GO:0005739|GO:0005886|GO:0005887|GO:0016021|GO:0030315|GO:0042383|GO:0005244|GO:0005515|GO:0008022|GO:0015272|GO:0030955	3889	126.434	299.27
NM_001000794	2.36684	1.24296	2.36684	up	Olr1313	NM_001000794	Rattus norvegicus olfactory receptor 1313 (predicted) (Olr1313_predicted), mRNA."	olfactory receptor gene Olr1313	olfactory receptor Olr1313	405078	GO:0007186(G-protein coupled receptor protein signaling pathway);GO:0050911(detection of chemical stimulus during sensory perception of smell)	GO:0004984(olfactory receptor activity)	GO:0016021(integral to membrane)	GO:0007186|GO:0050911|GO:0016021|GO:0004984	28224	51.4403	121.751
XM_001078730	2.36636	1.24267	2.36636	up	Pmm2	XM_001078730	PREDICTED: Rattus norvegicus phosphomannomutase 2 (predicted) (Pmm2_predicted), mRNA."		similar to Phosphomannomutase 2 (PMM 2)	302915					15691	709.696	1679.4
NM_001002827	2.36457	1.24158	2.36457	up	Notch4	NM_001002827	Rattus norvegicus Notch homolog 4 (Notch4), mRNA."		Notch homolog 4	406162	GO:0001709(cell fate determination);GO:0001886(endothelial cell morphogenesis);GO:0006350(transcription);GO:0006355(regulation of transcription, DNA-dependent);GO:0007219(Notch signaling pathway);GO:0007275(multicellular organismal development);GO:0030097"	GO:0004872(receptor activity);GO:0005509(calcium ion binding);GO:0005515(protein binding);GO:0046982(protein heterodimerization activity)	GO:0005634(nucleus);GO:0005886(plasma membrane);GO:0005887(integral to plasma membrane);GO:0009986(cell surface);GO:0016020(membrane);GO:0016021(integral to membrane)	GO:0001709|GO:0001886|GO:0006350|GO:0006355|GO:0007219|GO:0007275|GO:0030097|GO:0005634|GO:0005886|GO:0005887|GO:0009986|GO:0016020|GO:0016021|GO:0004872|GO:0005509|GO:0005515|GO:0046982	24652	73.7612	174.413
XM_576058	2.3645	1.24153	2.3645	up	Rad51l1	XM_576058	PREDICTED: Rattus norvegicus similar to RAD51-like 1 (predicted) (RGD1560681_predicted), mRNA."		similar to RAD51-like 1	500679					26640	54.4262	128.691
NM_001001071	2.36331	1.24081	2.36331	up	Olr862	NM_001001071	Rattus norvegicus olfactory receptor 862 (predicted) (Olr862_predicted), mRNA."	olfactory receptor gene Olr862	olfactory receptor Olr862	405961	GO:0007186(G-protein coupled receptor protein signaling pathway);GO:0050911(detection of chemical stimulus during sensory perception of smell)	GO:0004984(olfactory receptor activity)	GO:0016021(integral to membrane)	GO:0007186|GO:0050911|GO:0016021|GO:0004984	18589	57.7282	136.429
XM_001072301	2.36266	1.24041	2.36266	up	Slc25a24	XM_001072301	PREDICTED: Rattus norvegicus solute carrier family 25 (mitochondrial carrier, phosphate carrier), member 24 (predicted) (Slc25a24_predicted), mRNA."		similar to calcium-binding transporter	310791					28038	192.408	454.594
XM_001071171	2.36193	1.23996	2.36193	up	Il20rb	XM_001071171	PREDICTED: Rattus norvegicus similar to hypothetical protein MGC34923 (predicted) (RGD1566151_predicted), mRNA."		similar to fibronectin type III domain containing 6	501043					4741	64.2024	151.641
NM_012636	2.3605	1.23909	2.3605	up	Pthlh	NM_012636	Rattus norvegicus parathyroid hormone-like peptide (Pthlh), mRNA."	parathyroid-like peptide; parathyroid hormone-like peptide (PLP)	parathyroid hormone-like peptide	24695	GO:0001501(skeletal development);GO:0007189(G-protein signaling, adenylate cyclase activating pathway);GO:0007267(cell-cell signaling);GO:0007565(female pregnancy);GO:0007595(lactation);GO:0008284(positive regulation of cell proliferation);GO:0008285(nega"	GO:0005179(hormone activity);GO:0005509(calcium ion binding)	GO:0005575(cellular_component);GO:0005576(extracellular region);GO:0005615(extracellular space);GO:0005634(nucleus);GO:0005737(cytoplasm)	GO:0001501|GO:0007189|GO:0007267|GO:0007565|GO:0007595|GO:0008284|GO:0008285|GO:0005575|GO:0005576|GO:0005615|GO:0005634|GO:0005737|GO:0005179|GO:0005509	15479	101.312	239.147
XM_346238	2.35798	1.23755	2.35798	up	Ankdd1a	XM_346238	PREDICTED: Rattus norvegicus similar to ankyrin 3, epithelial isoform b (LOC367646), mRNA."		similar to ankyrin 3, epithelial isoform b"	367646					29967	63.9518	150.797
NM_001005879	2.3538	1.23499	2.3538	up	Gfpt1	NM_001005879	Rattus norvegicus glutamine fructose-6-phosphate transaminase 1 (Gfpt1), mRNA."	glutamine:fructose-6-phosphate amidotransferase 1	glutamine fructose-6-phosphate transaminase 1	297417	GO:0006541(glutamine metabolic process);GO:0008152(metabolic process);GO:0016051(carbohydrate biosynthetic process)	GO:0004360(glutamine-fructose-6-phosphate transaminase (isomerizing) activity);GO:0005529(sugar binding);GO:0016740(transferase activity)	GO:0005737(cytoplasm)	GO:0006541|GO:0008152|GO:0016051|GO:0005737|GO:0004360|GO:0005529|GO:0016740	7199	103.44	243.477
NM_031755	2.35215	1.23398	2.35215	up	Ceacam1	NM_031755	Rattus norvegicus CEA-related cell adhesion molecule 1 (Ceacam1), transcript variant 4, mRNA."	isoform 4 is encoded by transcript variant 4; carcinoembryonic antigen-related cell adhesion molecule 1; bone gamma-carboxyglutamic acid (Gla) protein; osteocalcin; CEA-related cell adhesion molecule 1 (bone gamma-carboxyglutamic acid (Gla) protein) (oste	carcinoembryonic antigen-related cell adhesion molecule isoform 4	81613	GO:0001525(angiogenesis);GO:0007155(cell adhesion);GO:0007156(homophilic cell adhesion);GO:0007165(signal transduction);GO:0007229(integrin-mediated signaling pathway);GO:0007565(female pregnancy);GO:0016477(cell migration);GO:0043406(positive regulation	GO:0005515(protein binding)	GO:0005624(membrane fraction);GO:0005887(integral to plasma membrane);GO:0016020(membrane)	GO:0001525|GO:0007155|GO:0007156|GO:0007165|GO:0007229|GO:0007565|GO:0016477|GO:0043406|GO:0005624|GO:0005887|GO:0016020|GO:0005515	3697	87.2732	205.279
XM_001078174	2.35195	1.23386	2.35195	up	Phf21b	XM_001078174	PREDICTED: Rattus norvegicus PHD finger protein 21B (predicted) (Phf21b_predicted), mRNA."		similar to PHD finger protein 21B	300117					10241	67.8207	159.511
XM_001069605	2.35166	1.23368	2.35166	up	Emilin3	XM_001069605	PREDICTED: Rattus norvegicus elastin microfibril interfacer 3 (predicted) (Emilin3_predicted), mRNA."		similar to elastin microfibril interfacer 3	362262					6171	61.2666	144.078
NM_013069	2.35161	1.23365	2.35161	up	Cd74	NM_013069	Rattus norvegicus CD74 antigen (invariant polypeptide of major histocompatibility complex, class II antigen-associated) (Cd74), mRNA."		CD74 antigen (invariant polpypeptide of major histocompatibility class II antigen-associated)	25599	GO:0000187(activation of MAPK activity);GO:0001516(prostaglandin biosynthetic process);GO:0006457(protein folding);GO:0006461(protein complex assembly);GO:0006886(intracellular protein transport);GO:0006952(defense response);GO:0006955(immune response);GO	GO:0005515(protein binding);GO:0019955(cytokine binding)	GO:0005764(lysosome);GO:0005770(late endosome);GO:0005771(multivesicular body);GO:0005783(endoplasmic reticulum);GO:0005794(Golgi apparatus);GO:0005886(plasma membrane);GO:0005887(integral to plasma membrane);GO:0009897(external side of plasma membrane);G	GO:0000187|GO:0001516|GO:0006457|GO:0006461|GO:0006886|GO:0006952|GO:0006955|GO:0005764|GO:0005770|GO:0005771|GO:0005783|GO:0005794|GO:0005886|GO:0005887|GO:0009897|GO:0005515|GO:0019955	22356	434.091	1020.81
XM_001056913	2.35024	1.23281	2.35024	up	Prss22	XM_001056913	PREDICTED: Rattus norvegicus protease, serine, 22 (predicted) (Prss22_predicted), mRNA."		similar to Brain-specific serine protease 4 precursor (BSSP-4) (Serine protease 22) (Tryptase epsilon)	302971					23417	80.5764	189.374
NM_001000115	2.34962	1.23243	2.34962	up	Olr10	NM_001000115	Rattus norvegicus olfactory receptor 10 (predicted) (Olr10_predicted), mRNA."	olfactory receptor gene Olr10	olfactory receptor Olr10	293072	GO:0007186(G-protein coupled receptor protein signaling pathway);GO:0050911(detection of chemical stimulus during sensory perception of smell)	GO:0004984(olfactory receptor activity)	GO:0016021(integral to membrane)	GO:0007186|GO:0050911|GO:0016021|GO:0004984	27660	51.6528	121.364
XM_001078103	2.34857	1.23178	2.34857	up	Sohlh1	XM_001078103	PREDICTED: Rattus norvegicus similar to helix-loop-helix protein NOHLH (predicted) (RGD1564440_predicted), mRNA."		similar to spermatogenesis and oogenesis specific basic helix-loop-helix 1	362085					22658	77.3925	181.762
NM_001001280	2.34585	1.23011	2.34585	up	Olr69	NM_001001280	Rattus norvegicus olfactory receptor 69 (predicted) (Olr69_predicted), mRNA."	olfactory receptor gene Olr69	olfactory receptor Olr69	365326	GO:0007186(G-protein coupled receptor protein signaling pathway);GO:0050911(detection of chemical stimulus during sensory perception of smell)	GO:0004984(olfactory receptor activity)	GO:0016021(integral to membrane)	GO:0007186|GO:0050911|GO:0016021|GO:0004984	18466	60.4419	141.787
XM_343581	2.34503	1.22961	2.34503	up	Klf7	XM_343581	PREDICTED: Rattus norvegicus Kruppel-like factor 7 (ubiquitous) (predicted) (Klf7_predicted), mRNA."		similar to Krueppel-like factor 7	363243					702	453.417	1063.28
NM_134453	2.34476	1.22944	2.34476	up	Lbr	NM_134453	Rattus norvegicus lamin B receptor (Lbr), mRNA."		lamin B receptor	89789	GO:0008150(biological_process)	GO:0003674(molecular_function);GO:0003676(nucleic acid binding);GO:0003677(DNA binding);GO:0004872(receptor activity)	GO:0005634(nucleus);GO:0005637(nuclear inner membrane);GO:0005643(nuclear pore);GO:0005652(nuclear lamina);GO:0016020(membrane);GO:0016021(integral to membrane)	GO:0008150|GO:0005634|GO:0005637|GO:0005643|GO:0005652|GO:0016020|GO:0016021|GO:0003674|GO:0003676|GO:0003677|GO:0004872	3900	544.814	1277.46
NM_001008834	2.34357	1.22871	2.34357	up	RT1-CE11	NM_001008834	Rattus norvegicus RT1 class I, CE11 (RT1-CE11), mRNA."		RT1 class I, CE11"	414791					3408	257.269	602.929
XM_001077683	2.341	1.22713	2.341	up	Tcf20	XM_001077683	PREDICTED: Rattus norvegicus transcription factor 20 (mapped) (Tcf20_mapped), mRNA."		similar to transcription factor 20	366964					13374	124.738	292.013
XM_001059107	2.33868	1.22569	2.33868	up	Zcchc5	XM_001059107	PREDICTED: Rattus norvegicus zinc finger, CCHC domain containing 5 (predicted) (Zcchc5_predicted), mRNA."		similar to zinc finger, CCHC domain containing 5"	317221					14907	44.8721	104.941
XM_221641	2.33764	1.22505	2.33764	up	Cbr3	XM_221641	PREDICTED: Rattus norvegicus carbonyl reductase 3 (predicted) (Cbr3_predicted), mRNA."		similar to carbonyl reductase 3	304078					4755	95.0429	222.176
XM_001080700	2.33753	1.22498	2.33753	up	Six4	XM_001080700	PREDICTED: Rattus norvegicus sine oculis-related homeobox 4 homolog (Drosophila) (predicted) (Six4_predicted), mRNA."		similar to Homeobox protein SIX4 (Sine oculis homeobox homolog 4) (Skeletal muscle-specific ARE binding protein AREC3)	299138					10926	61.3527	143.414
XM_001068336	2.33598	1.22403	2.33598	up	Prkdc	XM_001068336	PREDICTED: Rattus norvegicus protein kinase, DNA activated, catalytic polypeptide (predicted) (Prkdc_predicted), mRNA."		similar to DNA-dependent protein kinase catalytic subunit (DNA-PK catalytic subunit) (DNA-PKcs) (P460)	360748					31545	83.5422	195.153
NM_017057	2.33414	1.22289	2.33414	up	Tnp2	NM_017057	Rattus norvegicus transition protein 2 (Tnp2), mRNA."	haploid expressed, male germcell specific, chromatin binding"	transition protein 2	24840	GO:0006323(DNA packaging);GO:0007001(chromosome organization and biogenesis (sensu Eukaryota));GO:0007275(multicellular organismal development);GO:0007283(spermatogenesis);GO:0007340(acrosome reaction);GO:0007341(penetration of zona pellucida);GO:0030154(	GO:0003677(DNA binding);GO:0008270(zinc ion binding);GO:0046872(metal ion binding)	GO:0000786(nucleosome);GO:0001673(male germ cell nucleus);GO:0005634(nucleus);GO:0005694(chromosome)	GO:0006323|GO:0007001|GO:0007275|GO:0007283|GO:0007340|GO:0007341|GO:0030154|GO:0000786|GO:0001673|GO:0005634|GO:0005694|GO:0003677|GO:0008270|GO:0046872	3589	103.343	241.217
XM_001061994	2.33372	1.22263	2.33372	up	Heatr1	XM_001061994	PREDICTED: Rattus norvegicus HEAT repeat containing 1 (predicted) (Heatr1_predicted), mRNA."		similar to BAP28 protein	361262					31838	358.267	836.093
NM_022290	2.33272	1.22201	2.33272	up	Tnmd	NM_022290	Rattus norvegicus tenomodulin (Tnmd), mRNA."		myodulin	64104			GO:0009986(cell surface);GO:0016020(membrane);GO:0016021(integral to membrane)	GO:0009986|GO:0016020|GO:0016021	26167	50.5959	118.026
XM_342184	2.33267	1.22198	2.33267	up	Adamts6	XM_342184	PREDICTED: Rattus norvegicus a disintegrin-like and metalloprotease (reprolysin type) with thrombospondin type 1 motif, 6 (predicted) (Adamts6_predicted), mRNA."		similar to ADAM metallopeptidase with thrombospondin type 1 motif, 6 preproprotein"	361886					15359	55.7722	130.098
NM_001008348	2.33137	1.22118	2.33137	up	Frmd8	NM_001008348	Rattus norvegicus similar to RIKEN cDNA 1200004M23 (RGD1310323), mRNA."		FKSG44 protein	309172		GO:0005488(binding)	GO:0005856(cytoskeleton)	GO:0005856|GO:0005488	2467	263.844	615.119
NM_021658	2.32898	1.2197	2.32898	up	Hcn4	NM_021658	Rattus norvegicus hyperpolarization-activated, cyclic nucleotide-gated K+ 4 (Hcn4), mRNA."	hyperpolarization-activated cyclic nucleotide-gated potassium channel 4 (HCN4); hyperpolarization-activated, cyclic nucleotide-gated potassium channel 4 (HCN4)"	hyperpolarization-activated, cyclic nucleotide-gated K+ 4"	59266	GO:0006811(ion transport);GO:0006812(cation transport);GO:0006813(potassium ion transport);GO:0006814(sodium ion transport);GO:0006936(muscle contraction);GO:0008015(circulation);GO:0043179(rhythmic excitation);GO:0050804(regulation of synaptic transmissi	GO:0000166(nucleotide binding);GO:0005216(ion channel activity);GO:0005249(voltage-gated potassium channel activity);GO:0005261(cation channel activity);GO:0005267(potassium channel activity);GO:0005272(sodium channel activity);GO:0030552(cAMP binding);GO	GO:0005624(membrane fraction);GO:0005887(integral to plasma membrane);GO:0016020(membrane);GO:0016021(integral to membrane);GO:0043195(terminal button)	GO:0006811|GO:0006812|GO:0006813|GO:0006814|GO:0006936|GO:0008015|GO:0043179|GO:0050804|GO:0005624|GO:0005887|GO:0016020|GO:0016021|GO:0043195|GO:0000166|GO:0005216|GO:0005249|GO:0005261|GO:0005267|GO:0005272|GO:0030552	26736	80.9966	188.639
XM_001069790	2.32861	1.21947	2.32861	up	Rbm27	XM_001069790	PREDICTED: Rattus norvegicus RNA binding motif protein 27 (predicted) (Rbm27_predicted), mRNA."		similar to cutaneous T-cell lymphoma tumor antigen se70-2	361317					23163	161.873	376.939
NM_053907	2.32726	1.21863	2.32726	up	Dnase1l3	NM_053907	Rattus norvegicus deoxyribonuclease I-like 3 (Dnase1l3), mRNA."	DNase gamma	deoxyribonuclease I-like 3	116687	GO:0006309(DNA fragmentation during apoptosis);GO:0006915(apoptosis)	GO:0003677(DNA binding);GO:0004519(endonuclease activity);GO:0004520(endodeoxyribonuclease activity);GO:0004536(deoxyribonuclease activity);GO:0005509(calcium ion binding);GO:0016787(hydrolase activity)	GO:0005615(extracellular space);GO:0005634(nucleus)	GO:0006309|GO:0006915|GO:0005615|GO:0005634|GO:0003677|GO:0004519|GO:0004520|GO:0004536|GO:0005509|GO:0016787	35540	57.6396	134.142
XM_001070525	2.32711	1.21854	2.32711	up	Ints10	XM_001070525	PREDICTED: Rattus norvegicus similar to RIKEN cDNA 4921521J11 (predicted) (RGD1304711_predicted), mRNA."		similar to integrator complex subunit 10	290679					15852	284.059	661.038
NM_017302	2.32708	1.21852	2.32708	up	Slc16a7	NM_017302	Rattus norvegicus solute carrier family 16 (monocarboxylic acid transporters), member 7 (Slc16a7), mRNA."	monocarboxylate transporter 2	solute carrier family 16, member 7"	29735	GO:0006810(transport);GO:0006848(pyruvate transport);GO:0015711(organic anion transport);GO:0015718(monocarboxylic acid transport)	GO:0005215(transporter activity);GO:0005477(pyruvate carrier activity);GO:0008028(monocarboxylic acid transporter activity);GO:0015293(symporter activity);GO:0015355(monocarboxylate porter activity)	GO:0005624(membrane fraction);GO:0005887(integral to plasma membrane);GO:0016020(membrane);GO:0016021(integral to membrane)	GO:0006810|GO:0006848|GO:0015711|GO:0015718|GO:0005624|GO:0005887|GO:0016020|GO:0016021|GO:0005215|GO:0005477|GO:0008028|GO:0015293|GO:0015355	22096	121.472	282.676
NM_053806	2.3268	1.21835	2.3268	up	Kcnk6	NM_053806	Rattus norvegicus potassium channel, subfamily K, member 6 (Kcnk6), mRNA."	potassium channel, subfamily K, member 6 (TWIK-2); potassium channel subfamily K member 6 (TWIK-2)"	potassium channel, subfamily K, member 6"	116491	GO:0006811(ion transport);GO:0006813(potassium ion transport);GO:0015671(oxygen transport)	GO:0005216(ion channel activity);GO:0005242(inward rectifier potassium channel activity);GO:0005267(potassium channel activity)	GO:0005624(membrane fraction);GO:0008076(voltage-gated potassium channel complex);GO:0016020(membrane);GO:0016021(integral to membrane)	GO:0006811|GO:0006813|GO:0015671|GO:0005624|GO:0008076|GO:0016020|GO:0016021|GO:0005216|GO:0005242|GO:0005267	28280	115.669	269.138
NM_001000985	2.32664	1.21825	2.32664	up	Olr1160	NM_001000985	Rattus norvegicus olfactory receptor 1160 (predicted) (Olr1160_predicted), mRNA."	olfactory receptor gene Olr1160	olfactory receptor Olr1160	405341	GO:0007186(G-protein coupled receptor protein signaling pathway);GO:0050911(detection of chemical stimulus during sensory perception of smell)	GO:0004984(olfactory receptor activity)	GO:0016021(integral to membrane)	GO:0007186|GO:0050911|GO:0016021|GO:0004984	7316	61.37	142.786
XM_001055852	2.32514	1.21732	2.32514	up	Cstl1	XM_001055852	PREDICTED: Rattus norvegicus cystatin-like 1 (predicted), transcript variant 1 (Cstl1_predicted), mRNA."		similar to cystatin-like 1 isoform 2 isoform 1	296220					21201	95.1538	221.245
NM_181385	2.32506	1.21727	2.32506	up	Zar1	NM_181385	Rattus norvegicus zygote arrest 1 (Zar1), mRNA."		zygote arrest 1	353228	GO:0007275(multicellular organismal development)			GO:0007275	20489	84.9202	197.444
XM_001076888	2.32397	1.21659	2.32397	up	Osbpl10	XM_001076888	PREDICTED: Rattus norvegicus similar to oxysterol-binding protein-like protein 10 (predicted) (RGD1561652_predicted), mRNA."		similar to oxysterol-binding protein-like protein 10	316039					24385	63.9317	148.575
NM_172091	2.31885	1.21341	2.31885	up	Gcgr	NM_172091	Rattus norvegicus glucagon receptor (Gcgr), transcript variant 2, mRNA."	glucagon receptor perhaps same as Niddm3	glucagon receptor	24953	GO:0006091(generation of precursor metabolites and energy);GO:0007165(signal transduction);GO:0007186(G-protein coupled receptor protein signaling pathway);GO:0007188(G-protein signaling, coupled to cAMP nucleotide second messenger);GO:0007189(G-protein s"	GO:0004872(receptor activity);GO:0004930(G-protein coupled receptor activity);GO:0004967(glucagon receptor activity)	GO:0005886(plasma membrane);GO:0016020(membrane);GO:0016021(integral to membrane)	GO:0006091|GO:0007165|GO:0007186|GO:0007188|GO:0007189|GO:0005886|GO:0016020|GO:0016021|GO:0004872|GO:0004930|GO:0004967	18196	100.8	233.74
XM_001081714	2.31731	1.21245	2.31731	up	Evpl	XM_001081714	PREDICTED: Rattus norvegicus envoplakin (predicted) (Evpl_predicted), mRNA."		similar to Envoplakin (p210) (210 kDa cornified envelope precursor protein)	303687					11528	152.722	353.903
NM_178866	2.31724	1.21241	2.31724	up	Igf1	NM_178866	Rattus norvegicus insulin-like growth factor 1 (Igf1), transcript variant 2, mRNA."	isoform b is encoded by transcript variant 2; Insulin-like growth factor I	insulin-like growth factor 1 isoform b	24482	GO:0001501(skeletal development);GO:0006260(DNA replication);GO:0006417(regulation of translation);GO:0006916(anti-apoptosis);GO:0006928(cell motility);GO:0007165(signal transduction);GO:0007265(Ras protein signal transduction);GO:0007399(nervous system d	GO:0005159(insulin-like growth factor receptor binding);GO:0005179(hormone activity);GO:0005496(steroid binding);GO:0005515(protein binding);GO:0008083(growth factor activity);GO:0018445(prothoracicotrophic hormone activity)	GO:0005576(extracellular region);GO:0005614(interstitial matrix);GO:0005615(extracellular space)	GO:0001501|GO:0006260|GO:0006417|GO:0006916|GO:0006928|GO:0007165|GO:0007265|GO:0007399|GO:0005576|GO:0005614|GO:0005615|GO:0005159|GO:0005179|GO:0005496|GO:0005515|GO:0008083|GO:0018445	16947	264.437	612.764
NM_019173	2.31578	1.2115	2.31578	up	Galr3	NM_019173	Rattus norvegicus galanin receptor 3 (Galr3), mRNA."		galanin receptor 3	29235	GO:0007165(signal transduction);GO:0007186(G-protein coupled receptor protein signaling pathway);GO:0007194(negative regulation of adenylate cyclase activity);GO:0007218(neuropeptide signaling pathway);GO:0007268(synaptic transmission);GO:0007611(learning	GO:0001584(rhodopsin-like receptor activity);GO:0004872(receptor activity);GO:0004966(galanin receptor activity)	GO:0005886(plasma membrane);GO:0016020(membrane);GO:0016021(integral to membrane)	GO:0007165|GO:0007186|GO:0007194|GO:0007218|GO:0007268|GO:0007611|GO:0005886|GO:0016020|GO:0016021|GO:0001584|GO:0004872|GO:0004966	21268	55.6491	128.871
NM_139335	2.31505	1.21104	2.31505	up	Tas2r126	NM_139335	Rattus norvegicus taste receptor, type 2, member 41 (Tas2r41), mRNA."	taste receptor rT2R12	taste receptor, type 2, member 41"	246219	GO:0001580(detection of chemical stimulus during sensory perception of bitter taste);GO:0007165(signal transduction);GO:0007186(G-protein coupled receptor protein signaling pathway);GO:0050896(response to stimulus);GO:0050909(sensory perception of taste)	GO:0004872(receptor activity);GO:0004930(G-protein coupled receptor activity);GO:0008527(taste receptor activity)	GO:0016020(membrane);GO:0016021(integral to membrane)	GO:0001580|GO:0007165|GO:0007186|GO:0050896|GO:0050909|GO:0016020|GO:0016021|GO:0004872|GO:0004930|GO:0008527	22854	54.0258	125.073
XM_001073293	2.31341	1.21002	2.31341	up	Dkk4	XM_001073293	PREDICTED: Rattus norvegicus similar to Dickkopf homolog 4 (predicted) (RGD1563172_predicted), mRNA."		similar to dickkopf homolog 4	502097					22321	75.154	173.862
NM_053404	2.31271	1.20958	2.31271	up	Dctn4	NM_053404	Rattus norvegicus dynactin 4 (Dctn4), mRNA."		dynactin subunit p62	84428		GO:0005515(protein binding)	GO:0005856(cytoskeleton);GO:0005868(cytoplasmic dynein complex)	GO:0005856|GO:0005868|GO:0005515	16547	105.531	244.061
NM_001008830	2.31187	1.20906	2.31187	up	RT1-A3	NM_001008830	Rattus norvegicus RT1 class I, A3 (RT1-A3), mRNA."	MHC class I protein; MHC class I antigen	RT1 class I, A3"	309627	GO:0006955(immune response);GO:0019882(antigen processing and presentation)		GO:0016020(membrane);GO:0042612(MHC class I protein complex)	GO:0006955|GO:0019882|GO:0016020|GO:0042612	10250	1652.6	3820.6
XM_001071177	2.31169	1.20895	2.31169	up	Nsun5	XM_001071177	PREDICTED: Rattus norvegicus NOL1/NOP2/Sun domain family, member 5 (predicted) (Nsun5_predicted), mRNA."		similar to NOL1R protein	288595					35403	459.527	1062.28
NM_012589	2.31122	1.20865	2.31122	up	Il6	NM_012589	Rattus norvegicus interleukin 6 (Il6), mRNA."	Interleukin 6 (interferon, beta 2)"	interleukin 6	24498	GO:0001781(neutrophil apoptosis);GO:0006953(acute-phase response);GO:0006955(immune response);GO:0009612(response to mechanical stimulus);GO:0043066(negative regulation of apoptosis);GO:0045079(negative regulation of chemokine biosynthetic process);GO:004	GO:0005125(cytokine activity);GO:0005138(interleukin-6 receptor binding);GO:0005515(protein binding)	GO:0005576(extracellular region);GO:0005615(extracellular space)	GO:0001781|GO:0006953|GO:0006955|GO:0009612|GO:0043066|GO:0045079|GO:0000004|GO:0005576|GO:0005615|GO:0005125|GO:0005138|GO:0005515	22730	101.692	235.034
NM_001033862	2.30889	1.2072	2.30889	up	Ceacam1	NM_001033862	Rattus norvegicus CEA-related cell adhesion molecule 1 (Ceacam1), transcript variant 3, mRNA."	isoform 3 is encoded by transcript variant 3; carcinoembryonic antigen-related cell adhesion molecule 1; bone gamma-carboxyglutamic acid (Gla) protein; osteocalcin; CEA-related cell adhesion molecule 1 (bone gamma-carboxyglutamic acid (Gla) protein) (oste	carcinoembryonic antigen-related cell adhesion molecule isoform 3	81613					33430	78.547	181.357
NM_031696	2.30803	1.20666	2.30803	up	Gpr88	NM_031696	Rattus norvegicus G-protein coupled receptor 88 (Gpr88), mRNA."		G protein-coupled receptor 88	64443	GO:0007165(signal transduction);GO:0007186(G-protein coupled receptor protein signaling pathway)	GO:0001584(rhodopsin-like receptor activity);GO:0004872(receptor activity);GO:0004930(G-protein coupled receptor activity)	GO:0016020(membrane);GO:0016021(integral to membrane)	GO:0007165|GO:0007186|GO:0016020|GO:0016021|GO:0001584|GO:0004872|GO:0004930	25470	97.3179	224.612
NM_031539	2.30781	1.20652	2.30781	up	Cd8b	NM_031539	Rattus norvegicus CD8 antigen, beta chain (Cd8b), mRNA."	CD8 antigen beta-chain; CD8 antigen, beta-chain"	CD8 antigen, beta chain"	24931	GO:0006955(immune response);GO:0007169(transmembrane receptor protein tyrosine kinase signaling pathway);GO:0042110(T cell activation)	GO:0005515(protein binding);GO:0015026(coreceptor activity);GO:0042288(MHC class I protein binding)	GO:0009897(external side of plasma membrane);GO:0009986(cell surface);GO:0016020(membrane);GO:0016021(integral to membrane);GO:0042101(T cell receptor complex)	GO:0006955|GO:0007169|GO:0042110|GO:0009897|GO:0009986|GO:0016020|GO:0016021|GO:0042101|GO:0005515|GO:0015026|GO:0042288	31847	95.2826	219.894
XM_001076437	2.30765	1.20642	2.30765	up	Tnfrsf25	XM_001076437	PREDICTED: Rattus norvegicus similar to tumor necrosis factor receptor superfamily, member 25 (LOC500592), mRNA."		similar to tumor necrosis factor receptor superfamily, member 25"	500592					7024	113.796	262.6
NM_173838	2.30635	1.20561	2.30635	up	Fzd5	NM_173838	Rattus norvegicus frizzled homolog 5 (Drosophila) (Fzd5), mRNA."		frizzled 5	317674	GO:0007186(G-protein coupled receptor protein signaling pathway);GO:0007275(multicellular organismal development);GO:0016055(Wnt receptor signaling pathway);GO:0048469(cell maturation)	GO:0004872(receptor activity);GO:0004926(non-G-protein coupled 7TM receptor activity);GO:0004930(G-protein coupled receptor activity)	GO:0005615(extracellular space);GO:0016020(membrane);GO:0016021(integral to membrane)	GO:0007186|GO:0007275|GO:0016055|GO:0048469|GO:0005615|GO:0016020|GO:0016021|GO:0004872|GO:0004926|GO:0004930	32819	86.1775	198.756
XM_001076236	2.30628	1.20557	2.30628	up	Dnajc11	XM_001076236	PREDICTED: Rattus norvegicus DnaJ (Hsp40) homolog, subfamily C, member 11 (predicted) (Dnajc11_predicted), mRNA."		similar to DnaJ (Hsp40) homolog, subfamily C, member 11"	362666					5784	469.431	1082.64
NM_001000487	2.30621	1.20552	2.30621	up	Olr962	NM_001000487	Rattus norvegicus olfactory receptor 962 (predicted) (Olr962_predicted), mRNA."	olfactory receptor gene Olr962	olfactory receptor Olr962	302045	GO:0007186(G-protein coupled receptor protein signaling pathway);GO:0050911(detection of chemical stimulus during sensory perception of smell)	GO:0004984(olfactory receptor activity)	GO:0016021(integral to membrane)	GO:0007186|GO:0050911|GO:0016021|GO:0004984	25830	70.6148	162.853
NM_032055	2.304	1.20414	2.304	up	Tap1	NM_032055	Rattus norvegicus transporter 1, ATP-binding cassette, sub-family B (MDR/TAP) (Tap1), mRNA."	Transporter 1 ABC (ATP binding cassette)	transporter 1, ATP-binding cassette, sub-family B (MDR/TAP)"	24811	GO:0006461(protein complex assembly);GO:0006810(transport);GO:0006857(oligopeptide transport);GO:0006886(intracellular protein transport);GO:0006952(defense response);GO:0006955(immune response);GO:0019882(antigen processing and presentation);GO:0019885(a	GO:0000166(nucleotide binding);GO:0005215(transporter activity);GO:0005515(protein binding);GO:0005524(ATP binding);GO:0015198(oligopeptide transporter activity);GO:0015433(peptide antigen-transporting ATPase activity);GO:0016887(ATPase activity);GO:00422	GO:0005783(endoplasmic reticulum);GO:0005788(endoplasmic reticulum lumen);GO:0005829(cytosol);GO:0016020(membrane);GO:0016021(integral to membrane);GO:0042825(TAP complex)	GO:0006461|GO:0006810|GO:0006857|GO:0006886|GO:0006952|GO:0006955|GO:0019882|GO:0019885|GO:0005783|GO:0005788|GO:0005829|GO:0016020|GO:0016021|GO:0042825|GO:0000166|GO:0005215|GO:0005515|GO:0005524|GO:0015198|GO:0015433|GO:0016887|GO:0000422	31708	421.67	971.527
XM_001069541	2.3026	1.20327	2.3026	up	Tie1	XM_001069541	PREDICTED: Rattus norvegicus tyrosine kinase with immunoglobulin-like and EGF-like domains 1 (Tie1), mRNA."		similar to Tyrosine-protein kinase receptor Tie-1 precursor	89806					26079	138.493	318.893
XM_001059882	2.30198	1.20287	2.30198	up	Ephb1	XM_001059882	PREDICTED: Rattus norvegicus Eph receptor B1 (Ephb1), mRNA."		similar to Ephrin type-B receptor 1 precursor (Tyrosine-protein kinase receptor EPH-2) (ELK)	24338					32330	97.0036	223.3
XM_001060703	2.30191	1.20283	2.30191	up	Hmgxb4	XM_001060703	PREDICTED: Rattus norvegicus high mobility group box 2-like 1 (predicted) (Hmgb2l1_predicted), mRNA."		similar to high mobility group box 2-like 1	307667					1633	83.547	192.317
XM_238302	2.30158	1.20262	2.30158	up	Birc7	XM_238302	PREDICTED: Rattus norvegicus similar to livin inhibitor of apoptosis isoform beta (predicted) (RGD1562883_predicted), mRNA."		similar to livin inhibitor of apoptosis isoform beta	296468	GO:0006916(anti-apoptosis)	GO:0005515(protein binding);GO:0008270(zinc ion binding)	GO:0005622(intracellular)	GO:0006916|GO:0005622|GO:0005515|GO:0008270	1540	62.781	144.495
NM_012775	2.29234	1.19682	2.29234	up	Tgfbr1	NM_012775	Rattus norvegicus transforming growth factor, beta receptor 1 (Tgfbr1), mRNA."	transforming growth factor, beta receptor I"	transforming growth factor, beta receptor 1"	29591	GO:0001701(in utero embryonic development);GO:0007160(cell-matrix adhesion);GO:0007165(signal transduction);GO:0007179(transforming growth factor beta receptor signaling pathway);GO:0007181(transforming growth factor beta receptor complex assembly);GO:000	GO:0000166(nucleotide binding);GO:0000287(magnesium ion binding);GO:0004674(protein serine/threonine kinase activity);GO:0004713(protein-tyrosine kinase activity);GO:0004872(receptor activity);GO:0005024(transforming growth factor beta receptor activity);	GO:0005615(extracellular space);GO:0005887(integral to plasma membrane);GO:0016020(membrane);GO:0016021(integral to membrane);GO:0016323(basolateral plasma membrane);GO:0016324(apical plasma membrane)	GO:0001701|GO:0007160|GO:0007165|GO:0007179|GO:0007181|GO:0005615|GO:0005887|GO:0016020|GO:0016021|GO:0016323|GO:0016324|GO:0000166|GO:0000287|GO:0004674|GO:0004713|GO:0004872|GO:0005024	1497	86.6878	198.718
XM_001081314	2.29168	1.1964	2.29168	up	Dlx4	XM_001081314	PREDICTED: Rattus norvegicus distal-less homeobox 4 (predicted) (Dlx4_predicted), mRNA."		similar to distal-less homeobox 4	303469					8256	82.8922	189.962
XM_001066154	2.28928	1.1949	2.28928	up	Tnfrsf22	XM_001066154	PREDICTED: Rattus norvegicus similar to Tumor necrosis factor receptor superfamily member 22 (Tumor necrosis factor receptor p60 homolog 2) (TNF receptor family member SOBa) (Decoy TRAIL receptor 2) (TNF receptor homolog 2) (LOC686008), mRNA."		similar to Tumor necrosis factor receptor superfamily member 22 (Tumor necrosis factor receptor p60 homolog 2) (TNF receptor family member SOBa) (Decoy TRAIL receptor 2) (TNF receptor homolog 2)	686008					9801	172.94	395.909
XM_001070910	2.28884	1.19462	2.28884	up	Ino80d	XM_001070910	PREDICTED: Rattus norvegicus similar to hypothetical protein FLJ20309 (predicted) (RGD1304808_predicted), mRNA."		similar to CG7832-PA	316440					17185	76.4457	174.972
XM_001077352	2.28804	1.19411	2.28804	up	Ccdc101	XM_001077352	PREDICTED: Rattus norvegicus similar to hypothetical protein BC011981 (predicted) (RGD1310609_predicted), mRNA."		similar to CG30390-PA	293488					10893	164.697	376.832
NM_001000289	2.28737	1.19369	2.28737	up	Olr453	NM_001000289	Rattus norvegicus olfactory receptor 453 (predicted) (Olr453_predicted), mRNA."	olfactory receptor gene Olr453	olfactory receptor Olr453	295723	GO:0007186(G-protein coupled receptor protein signaling pathway);GO:0050911(detection of chemical stimulus during sensory perception of smell)	GO:0004984(olfactory receptor activity)	GO:0016021(integral to membrane)	GO:0007186|GO:0050911|GO:0016021|GO:0004984	5420	67.076	153.428
XM_001060086	2.28551	1.19252	2.28551	up	Grxcr2	XM_001060086	PREDICTED: Rattus norvegicus similar to glutaredoxin cysteine-rich 1 protein (LOC681048), mRNA."		similar to glutaredoxin cysteine-rich 1 protein	681048					20014	94.1683	215.223
NM_001000357	2.28539	1.19244	2.28539	up	Olr694	NM_001000357	Rattus norvegicus olfactory receptor 694 (predicted) (Olr694_predicted), mRNA."	olfactory receptor gene Olr694	olfactory receptor Olr694	295896	GO:0007186(G-protein coupled receptor protein signaling pathway);GO:0050911(detection of chemical stimulus during sensory perception of smell)	GO:0004984(olfactory receptor activity);GO:0005529(sugar binding)	GO:0016021(integral to membrane)	GO:0007186|GO:0050911|GO:0016021|GO:0004984|GO:0005529	18996	53.1539	121.477
XM_342281	2.2825	1.19061	2.2825	up	Muc1	XM_342281	PREDICTED: Rattus norvegicus mucin 1, transmembrane (Muc1), mRNA."		similar to mucin 1, transmembrane"	24571					11191	100.218	228.748
NM_181091	2.28142	1.18993	2.28142	up	Gmfg	NM_181091	Rattus norvegicus glia maturation factor, gamma (Gmfg), mRNA."		glia maturation factor, gamma"	113940	GO:0006468(protein amino acid phosphorylation)	GO:0003779(actin binding);GO:0004860(protein kinase inhibitor activity);GO:0008047(enzyme activator activity);GO:0008083(growth factor activity);GO:0019207(kinase regulator activity)	GO:0005622(intracellular)	GO:0006468|GO:0005622|GO:0003779|GO:0004860|GO:0008047|GO:0008083|GO:0019207	11617	281.195	641.524
NM_001013224	2.28078	1.18953	2.28078	up	Nmnat3	NM_001013224	Rattus norvegicus nicotinamide nucleotide adenylyltransferase 3 (Nmnat3), mRNA."		nicotinamide nucleotide adenylyltransferase 3	363118	GO:0009058(biosynthetic process);GO:0009435(NAD biosynthetic process)	GO:0016740(transferase activity);GO:0016779(nucleotidyltransferase activity)		GO:0009058|GO:0009435|GO:0016740|GO:0016779	14324	66.0328	150.606
XM_001081620	2.27894	1.18836	2.27894	up	Helz	XM_001081620	PREDICTED: Rattus norvegicus helicase with zinc finger domain (predicted), transcript variant 1 (Helz_predicted), mRNA."		similar to helicase with zinc finger domain isoform 1	287773					35204	179.307	408.63
NM_001008513	2.27695	1.1871	2.27695	up	Ccl21b	NM_001008513	Rattus norvegicus chemokine (C-C motif) ligand 21b (serine) (Ccl21b), mRNA."		small inducible cytokine A21	298006	GO:0006935(chemotaxis);GO:0006954(inflammatory response);GO:0006955(immune response);GO:0007165(signal transduction);GO:0007267(cell-cell signaling);GO:0048535(lymph node development);GO:0050930(induction of positive chemotaxis)	GO:0008009(chemokine activity)	GO:0005576(extracellular region)	GO:0006935|GO:0006954|GO:0006955|GO:0007165|GO:0007267|GO:0048535|GO:0050930|GO:0005576|GO:0008009	6239	107.792	245.437
XM_001056514	2.27617	1.18661	2.27617	up	Ptpla	XM_001056514	PREDICTED: Rattus norvegicus similar to protein tyrosine phosphatase-like (proline instead of catalytic arginine), member a isoform 1, transcript variant 2 (LOC680115), mRNA."		similar to protein tyrosine phosphatase-like (proline instead of catalytic arginine), member a isoform 1 isoform 2"	680115					22595	105.232	239.526
XM_238731	2.27595	1.18647	2.27595	up	Chd1	XM_238731	PREDICTED: Rattus norvegicus chromodomain helicase DNA binding protein 1 (predicted) (Chd1_predicted), mRNA."	overriding stop codons	similar to Chromodomain-helicase-DNA-binding protein 1 (ATP-dependent helicase CHD1) (CHD-1)	308215					3071	100.543	228.831
NM_022852	2.27312	1.18467	2.27312	up	Pdx1	NM_022852	Rattus norvegicus pancreatic and duodenal homeobox gene 1 (Pdx1), mRNA."	islet/duodenum homeobox-1; somatostatin transactivating factor 1; insulin promotor factor 1; Insulin promoter factor 1	pancreatic and duodenal homeobox gene 1	29535	GO:0006006(glucose metabolic process);GO:0006091(generation of precursor metabolites and energy);GO:0006351(transcription, DNA-dependent);GO:0006355(regulation of transcription, DNA-dependent);GO:0006357(regulation of transcription from RNA polymerase II"	GO:0003677(DNA binding);GO:0003700(transcription factor activity);GO:0003704(specific RNA polymerase II transcription factor activity);GO:0016563(transcriptional activator activity);GO:0042803(protein homodimerization activity)	GO:0005634(nucleus)	GO:0006006|GO:0006091|GO:0006351|GO:0006355|GO:0006357|GO:0005634|GO:0003677|GO:0003700|GO:0003704|GO:0016563|GO:0042803	15474	45.8702	104.269
XM_001080221	2.27193	1.18392	2.27193	up	Phf19	XM_001080221	PREDICTED: Rattus norvegicus PHD finger protein 19 (predicted) (Phf19_predicted), mRNA."		similar to PHD finger protein 19	296653					33665	82.032	186.371
XM_001066338	2.27064	1.1831	2.27064	up	Thbs4	XM_001066338	PREDICTED: Rattus norvegicus thrombospondin 4 (Thbs4), mRNA."		similar to Thrombospondin-4 precursor	29220					13494	66.0324	149.936
NM_001004424	2.27044	1.18297	2.27044	up	Tacc3	NM_001004424	Rattus norvegicus transforming, acidic coiled-coil containing protein 3 (Tacc3), mRNA."	transforming acidic coiled coil 3	transforming, acidic coiled-coil containing protein 3"	360962	GO:0000074(regulation of progression through cell cycle);GO:0006950(response to stress);GO:0030097(hemopoiesis);GO:0042994(cytoplasmic sequestering of transcription factor)	GO:0005515(protein binding)	GO:0005737(cytoplasm);GO:0005813(centrosome)	GO:0000074|GO:0006950|GO:0030097|GO:0042994|GO:0005737|GO:0005813|GO:0005515	30341	97.9886	222.477
NM_019144	2.26772	1.18124	2.26772	up	Acp5	NM_019144	Rattus norvegicus acid phosphatase 5, tartrate resistant (Acp5), mRNA."	acid phosphatase type V	acid phosphatase 5	25732	GO:0045453(bone resorption)	GO:0003993(acid phosphatase activity);GO:0005506(iron ion binding);GO:0016787(hydrolase activity);GO:0046872(metal ion binding)	GO:0005615(extracellular space);GO:0005764(lysosome);GO:0016021(integral to membrane)	GO:0045453|GO:0005615|GO:0005764|GO:0016021|GO:0003993|GO:0005506|GO:0016787|GO:0046872	4946	456.374	1034.93
XM_001076458	2.26747	1.18108	2.26747	up	Stac	XM_001076458	PREDICTED: Rattus norvegicus src homology three (SH3) and cysteine rich domain (predicted) (Stac_predicted), mRNA."		similar to Protein Stac (SRC homology 3 and cysteine-rich domain protein)	363152					22158	62.9214	142.672
XM_575481	2.26595	1.18012	2.26595	up	Hoxa13	XM_575481	PREDICTED: Rattus norvegicus similar to transcription factor HOXA13 (predicted) (RGD1562483_predicted), mRNA."		similar to Homeobox protein Hox-A13 (Hox-1.10)	500129					3932	104.169	236.042
XM_001063039	2.26589	1.18008	2.26589	up	Nkap	XM_001063039	PREDICTED: Rattus norvegicus nuclear NF-kappaB activating protein (2610020o08rik), mRNA."	overriding stop codons	similar to nuclear NF-kappaB activating protein	298342					6535	88.7505	201.099
XM_001069239	2.26447	1.17917	2.26447	up	Glrx5	XM_001069239	PREDICTED: Rattus norvegicus glutaredoxin 5 homolog (S. cerevisiae) (predicted) (Glrx5_predicted), mRNA."		similar to glutaredoxin 5	362776					3374	63.1571	143.017
XM_001081325	2.2624	1.17786	2.2624	up	Phospho1	XM_001081325	PREDICTED: Rattus norvegicus phosphatase, orphan 1 (predicted) (Phospho1_predicted), mRNA."		similar to phosphatase, orphan 1"	287644					9066	53.6006	121.266
XM_001072880	2.26159	1.17733	2.26159	up	Btbd8	XM_001072880	PREDICTED: Rattus norvegicus similar to BTB (POZ) domain containing 8 (LOC690003), mRNA."		similar to BTB (POZ) domain containing 8	690003					18028	63.7118	144.09
XM_001076182	2.26148	1.17727	2.26148	up	Chst13	XM_001076182	PREDICTED: Rattus norvegicus similar to carbohydrate (chondroitin 4) sulfotransferase 13 (predicted) (RGD1562825_predicted), mRNA."		similar to carbohydrate (chondroitin 4) sulfotransferase 13	500257					14518	126.808	286.774
NM_022231	2.26143	1.17724	2.26143	up	Xiap	NM_022231	Rattus norvegicus baculoviral IAP repeat-containing 4 (Birc4), mRNA."	apoptosis inhibitor protein 3	baculoviral IAP repeat-containing 4	63879	GO:0006915(apoptosis);GO:0006916(anti-apoptosis);GO:0043066(negative regulation of apoptosis);GO:0043154(negative regulation of caspase activity)	GO:0005515(protein binding);GO:0008270(zinc ion binding);GO:0046872(metal ion binding)	GO:0005622(intracellular);GO:0005737(cytoplasm)	GO:0006915|GO:0006916|GO:0043066|GO:0043154|GO:0005622|GO:0005737|GO:0005515|GO:0008270|GO:0046872	28794	63.9648	144.652
XM_343459	2.26081	1.17684	2.26081	up	Rab6b	XM_343459	PREDICTED: Rattus norvegicus RAB6B, member RAS oncogene family (predicted) (Rab6b_predicted), mRNA."		similar to RAB6B, member RAS oncogene family"	363123	GO:0006886(intracellular protein transport);GO:0006890(retrograde vesicle-mediated transport, Golgi to ER);GO:0007264(small GTPase mediated signal transduction);GO:0015031(protein transport)"	GO:0003924(GTPase activity);GO:0005525(GTP binding);GO:0008565(protein transporter activity)	GO:0005794(Golgi apparatus)	GO:0006886|GO:0006890|GO:0007264|GO:0015031|GO:0005794|GO:0003924|GO:0005525|GO:0008565	3671	90.3754	204.322
XM_001056042	2.26054	1.17667	2.26054	up	Slamf8	XM_001056042	PREDICTED: Rattus norvegicus SLAM family member 8 (predicted) (Slamf8_predicted), mRNA."		similar to B lymphocyte activator macrophage expressed	289237					21512	45.2141	102.208
XM_001074045	2.25986	1.17624	2.25986	up	Elfn1	XM_001074045	PREDICTED: Rattus norvegicus similar to slit homolog 1 (predicted) (RGD1308787_predicted), mRNA."		similar to slit homolog 1	288512					9339	120.922	273.268
NM_001034130	2.25985	1.17623	2.25985	up	Iqub	NM_001034130	Rattus norvegicus Wiskott-Aldrich syndrome-like (human) (Wasl), mRNA."	neural Wiskott-Aldrich syndrome protein	Wiskott-Aldrich syndrome-like	296936	GO:0006350(transcription);GO:0006355(regulation of transcription, DNA-dependent);GO:0006461(protein complex assembly);GO:0006928(cell motility);GO:0007010(cytoskeleton organization and biogenesis);GO:0008154(actin polymerization and/or depolymerization);G"	GO:0003677(DNA binding);GO:0003779(actin binding);GO:0005083(small GTPase regulator activity);GO:0005515(protein binding)	GO:0005634(nucleus);GO:0005737(cytoplasm);GO:0005856(cytoskeleton);GO:0015629(actin cytoskeleton);GO:0030027(lamellipodium)	GO:0006350|GO:0006355|GO:0006461|GO:0006928|GO:0007010|GO:0008154|GO:0005634|GO:0005737|GO:0005856|GO:0015629|GO:0030027|GO:0003677|GO:0003779|GO:0005083|GO:0005515	6966	51.1046	115.489
XM_001071453	2.25913	1.17577	2.25913	up	Aire	XM_001071453	PREDICTED: Rattus norvegicus autoimmune regulator (autoimmune polyendocrinopathy candidiasis ectodermal dystrophy) (predicted) (Aire_predicted), mRNA."		similar to Autoimmune regulator (Autoimmune polyendocrinopathy candidiasis ectodermal dystrophy protein homolog) (APECED protein homolog)	294328					19886	55.0105	124.276
XM_001080973	2.25825	1.17521	2.25825	up	Cpsf6	XM_001080973	PREDICTED: Rattus norvegicus cleavage and polyadenylation specific factor 6, 68kDa (predicted) (Cpsf6_predicted), mRNA."		similar to cleavage and polyadenylation specific factor 6	299811					839	278.755	629.5
NM_001008908	2.25783	1.17494	2.25783	up	Vom1r107	NM_001008908	Rattus norvegicus vomeronasal 1 receptor, g4 (V1rg4), mRNA."	vomeronasal V1r-type receptor V1rg4	vomeronasal 1 receptor, g4"	494260					4654	45.628	103.02
XM_001078226	2.25677	1.17426	2.25677	up	Smc1b	XM_001078226	PREDICTED: Rattus norvegicus SMC (structural maintenace of chromosomes 1)-like 2 (S. cerevisiae) (predicted) (Smc1l2_predicted), mRNA."		similar to SMC (structural maintenace of chromosomes 1)-like 2	300121					15939	70.2468	158.531
NM_001024261	2.25476	1.17297	2.25476	up	Trnt1	NM_001024261	Rattus norvegicus tRNA nucleotidyl transferase, CCA-adding, 1 (Trnt1), mRNA."		tRNA nucleotidyl transferase, CCA-adding, 1"	312616	GO:0006396(RNA processing);GO:0006626(protein targeting to mitochondrion);GO:0042780(tRNA 3'-processing)	GO:0000049(tRNA binding);GO:0003723(RNA binding);GO:0004810(tRNA adenylyltransferase activity);GO:0005524(ATP binding);GO:0016740(transferase activity);GO:0016779(nucleotidyltransferase activity)	GO:0005739(mitochondrion)	GO:0006396|GO:0006626|GO:0042780|GO:0005739|GO:0000049|GO:0003723|GO:0004810|GO:0005524|GO:0016740|GO:0016779	21306	95.6335	215.631
NM_013004	2.25424	1.17264	2.25424	up	Phex	NM_013004	Rattus norvegicus phosphate regulating gene with homologies to endopeptidases on the X chromosome (hypophosphatemia, vitamin D resistant rickets) (Phex), mRNA."	Phosphate regulating neutral endopeptidase on the X chromosome (X-linked hypophosphatemia XLH)	phosphate regulating gene with homologies to endopeptidases on the X chromosome	25512	GO:0006464(protein modification process);GO:0006508(proteolysis);GO:0007267(cell-cell signaling)	GO:0004175(endopeptidase activity);GO:0004245(neprilysin activity);GO:0008237(metallopeptidase activity);GO:0008270(zinc ion binding)	GO:0005886(plasma membrane);GO:0005887(integral to plasma membrane);GO:0016020(membrane);GO:0016021(integral to membrane)	GO:0006464|GO:0006508|GO:0007267|GO:0005886|GO:0005887|GO:0016020|GO:0016021|GO:0004175|GO:0004245|GO:0008237|GO:0008270	24317	61.7181	139.128
XM_001061940	2.25407	1.17253	2.25407	up	Cdc25c	XM_001061940	PREDICTED: Rattus norvegicus cell division cycle 25 homolog C (S. cerevisiae) (predicted) (Cdc25c_predicted), mRNA."		similar to M-phase inducer phosphatase 3 (Dual specificity phosphatase Cdc25C)	307511					13427	64.1206	144.533
NM_001077429	2.25311	1.17192	2.25311	up	Lnp	NM_001077429	Rattus norvegicus limb and neural patterns (predicted) (Lnp_predicted), mRNA."		limb and neural patterns	362151					29067	170.121	383.302
NM_053430	2.25304	1.17187	2.25304	up	Fen1	NM_053430	Rattus norvegicus flap structure-specific endonuclease 1 (Fen1), mRNA."		flap structure-specific endonuclease	84490	GO:0006260(DNA replication);GO:0006281(DNA repair);GO:0006302(double-strand break repair);GO:0009650(UV protection);GO:0048015(phosphoinositide-mediated signaling)	GO:0000287(magnesium ion binding);GO:0003677(DNA binding);GO:0003684(damaged DNA binding);GO:0003690(double-stranded DNA binding);GO:0004519(endonuclease activity);GO:0004523(ribonuclease H activity);GO:0004527(exonuclease activity);GO:0005515(protein bin	GO:0005634(nucleus)	GO:0006260|GO:0006281|GO:0006302|GO:0009650|GO:0048015|GO:0005634|GO:0000287|GO:0003677|GO:0003684|GO:0003690|GO:0004519|GO:0004523|GO:0004527|GO:0005515	28540	67.488	152.053
NM_001001086	2.25252	1.17154	2.25252	up	Olr1256	NM_001001086	Rattus norvegicus olfactory receptor 1256 (predicted) (Olr1256_predicted), mRNA."	olfactory receptor gene Olr1256	olfactory receptor Olr1256	405977	GO:0007186(G-protein coupled receptor protein signaling pathway);GO:0050911(detection of chemical stimulus during sensory perception of smell)	GO:0004984(olfactory receptor activity)	GO:0016021(integral to membrane)	GO:0007186|GO:0050911|GO:0016021|GO:0004984	35192	46.8182	105.459
NM_053332	2.25232	1.17141	2.25232	up	Cubn	NM_053332	Rattus norvegicus cubilin (intrinsic factor-cobalamin receptor) (Cubn), mRNA."		cubilin	80848	GO:0001701(in utero embryonic development);GO:0001894(tissue homeostasis);GO:0006418(tRNA aminoacylation for protein translation);GO:0006629(lipid metabolic process);GO:0006766(vitamin metabolic process);GO:0006898(receptor-mediated endocytosis);GO:000758	GO:0004812(aminoacyl-tRNA ligase activity);GO:0004872(receptor activity);GO:0005215(transporter activity);GO:0005509(calcium ion binding);GO:0005515(protein binding);GO:0005524(ATP binding);GO:0031419(cobalamin binding);GO:0042803(protein homodimerization	GO:0005624(membrane fraction);GO:0005737(cytoplasm);GO:0005768(endosome);GO:0005783(endoplasmic reticulum);GO:0005794(Golgi apparatus);GO:0005903(brush border);GO:0005905(coated pit);GO:0016020(membrane);GO:0016324(apical plasma membrane);GO:0030139(endoc	GO:0001701|GO:0001894|GO:0006418|GO:0006629|GO:0006766|GO:0006898|GO:0000758|GO:0005624|GO:0005737|GO:0005768|GO:0005783|GO:0005794|GO:0005903|GO:0005905|GO:0016020|GO:0016324|GO:0030139|GO:0004812|GO:0004872|GO:0005215|GO:0005509|GO:0005515|GO:0005524|GO:0031419|GO:0042803	20153	58.6392	132.074
XM_001081843	2.25213	1.17129	2.25213	up	Slc26a11	XM_001081843	PREDICTED: Rattus norvegicus solute carrier family 26, member 11 (predicted) (Slc26a11_predicted), mRNA."		similar to solute carrier family 26, member 11"	360670					30782	220.539	496.684
NM_022931	2.25188	1.17113	2.25188	up	Rims3	NM_022931	Rattus norvegicus regulating synaptic membrane exocytosis 3 (Rims3), mRNA."		nim3 protein	65025	GO:0006836(neurotransmitter transport);GO:0006887(exocytosis);GO:0017156(calcium ion-dependent exocytosis)		GO:0045202(synapse)	GO:0006836|GO:0006887|GO:0017156|GO:0045202	17751	121.308	273.17
NM_177962	2.25089	1.17049	2.25089	up	Slc14a2	NM_177962	Rattus norvegicus solute carrier family 14 (urea transporter), member 2 (Slc14a2), transcript variant 2, mRNA."	isoform 2 is encoded by transcript variant 2; solute carrier family 14, member 2; Urea transporter; urea transport protein (UT-A2)"	solute carrier family 14 (urea transporter), member 2 isoform 2"	54302	GO:0006810(transport);GO:0009414(response to water deprivation);GO:0015840(urea transport)	GO:0005507(copper ion binding);GO:0015204(urea transporter activity)	GO:0005624(membrane fraction);GO:0016020(membrane);GO:0016021(integral to membrane)	GO:0006810|GO:0009414|GO:0015840|GO:0005624|GO:0016020|GO:0016021|GO:0005507|GO:0015204	29557	51.0436	114.893
XM_001061028	2.25057	1.17029	2.25057	up	Mbnl3	XM_001061028	PREDICTED: Rattus norvegicus muscleblind-like 3 (Drosophila) (predicted) (Mbnl3_predicted), mRNA."		similar to muscleblind-like 3	302492					11703	75.9476	170.926
NM_001031825	2.24979	1.16979	2.24979	up	Gp9	NM_001031825	Rattus norvegicus glycoprotein 9 (Gp9), mRNA."		glycoprotein 9	502858	GO:0008150(biological_process)	GO:0003674(molecular_function)	GO:0005575(cellular_component)	GO:0008150|GO:0005575|GO:0003674	29608	58.665	131.984
NM_022252	2.24808	1.16869	2.24808	up	Slc33a1	NM_022252	Rattus norvegicus solute carrier family 33 (acetyl-CoA transporter), member 1 (Slc33a1), mRNA."		acetyl-CoA transporter	64018	GO:0006810(transport);GO:0007417(central nervous system development)	GO:0008521(acetyl-CoA transporter activity)	GO:0005624(membrane fraction);GO:0005783(endoplasmic reticulum);GO:0005789(endoplasmic reticulum membrane);GO:0005887(integral to plasma membrane);GO:0016020(membrane);GO:0016021(integral to membrane)	GO:0006810|GO:0007417|GO:0005624|GO:0005783|GO:0005789|GO:0005887|GO:0016020|GO:0016021|GO:0008521	16791	257.584	579.069
XM_001062395	2.24795	1.16861	2.24795	up	Smek3	XM_001062395	PREDICTED: Rattus norvegicus similar to MGC79482 protein (predicted) (RGD1559817_predicted), mRNA."		similar to falafel CG9351-PA, isoform A"	302756					27856	52.7064	118.481
XM_001061899	2.24758	1.16837	2.24758	up	Eaf1	XM_001061899	PREDICTED: Rattus norvegicus ELL associated factor 1 (predicted) (Eaf1_predicted), mRNA."		similar to ELL associated factor 1	306261					29027	552.984	1242.87
XM_215701	2.247	1.168	2.247	up	Papss1	XM_215701	PREDICTED: Rattus norvegicus 3'-phosphoadenosine 5'-phosphosulfate synthase 1 (predicted) (Papss1_predicted), mRNA."		similar to Bifunctional 3-phosphoadenosine 5-phosphosulfate synthethase 1 (PAPS synthethase 1) (PAPSS 1) (Sulfurylase kinase 1) (SK1) (SK 1)	295443	GO:0000103(sulfate assimilation);GO:0006139(nucleobase, nucleoside, nucleotide and nucleic acid metabolic process);GO:0050428(3'-phosphoadenosine 5'-phosphosulfate biosynthetic process)"	GO:0004020(adenylylsulfate kinase activity);GO:0004781(sulfate adenylyltransferase (ATP) activity);GO:0005524(ATP binding);GO:0016301(kinase activity)	GO:0009336(sulfate adenylyltransferase complex (ATP))	GO:0000103|GO:0006139|GO:0050428|GO:0009336|GO:0004020|GO:0004781|GO:0005524|GO:0016301	21711	82.4353	185.232
NM_012654	2.24649	1.16768	2.24649	up	Slc9a3	NM_012654	Rattus norvegicus solute carrier family 9 (sodium/hydrogen exchanger), member 3 (Slc9a3), mRNA."	Solute carrier family 9 (sodium/hydrogen exchanger 3), antiporter 3, Na+/H+ (amiloride insensitive); plasma membrane ion transport protein"	solute carrier family 9, member 3"	24784	GO:0006811(ion transport);GO:0006814(sodium ion transport);GO:0006885(regulation of pH);GO:0006898(receptor-mediated endocytosis);GO:0007623(circadian rhythm)	GO:0005515(protein binding);GO:0015297(antiporter activity);GO:0015299(solute:hydrogen antiporter activity);GO:0015385(sodium:hydrogen antiporter activity);GO:0031402(sodium ion binding)	GO:0005903(brush border);GO:0016020(membrane);GO:0016021(integral to membrane);GO:0016324(apical plasma membrane);GO:0031526(brush border membrane)	GO:0006811|GO:0006814|GO:0006885|GO:0006898|GO:0007623|GO:0005903|GO:0016020|GO:0016021|GO:0016324|GO:0031526|GO:0005515|GO:0015297|GO:0015299|GO:0015385|GO:0031402	6776	56.2905	126.456
NM_080695	2.24635	1.16758	2.24635	up	Cacng7	NM_080695	Rattus norvegicus calcium channel, voltage-dependent, gamma subunit 7 (Cacng7), mRNA."	voltage-dependent calcium channel gamma-7 subunit	calcium channel, voltage-dependent, gamma subunit 7"	140728	GO:0006811(ion transport);GO:0006816(calcium ion transport)	GO:0005216(ion channel activity);GO:0005244(voltage-gated ion channel activity);GO:0005245(voltage-gated calcium channel activity);GO:0005262(calcium channel activity);GO:0005509(calcium ion binding)	GO:0005891(voltage-gated calcium channel complex);GO:0016020(membrane);GO:0016021(integral to membrane)	GO:0006811|GO:0006816|GO:0005891|GO:0016020|GO:0016021|GO:0005216|GO:0005244|GO:0005245|GO:0005262|GO:0005509	28935	90.159	202.529
XM_001063489	2.24621	1.16749	2.24621	up	Atoh8	XM_001063489	PREDICTED: Rattus norvegicus similar to bHLH factor Math6 (predicted) (RGD1561512_predicted), mRNA."		similar to okadin	500200					30015	161.724	363.266
NM_019329	2.24553	1.16706	2.24553	up	Cntn3	NM_019329	Rattus norvegicus contactin 3 (Cntn3), mRNA."	Plasmacytoma-associated neuronal glycoprotein (neural cell adhesion molecule BIG-1); plasmacytoma-associated neuronal glycoprotein	contactin 3	54279	GO:0007155(cell adhesion);GO:0007399(nervous system development);GO:0016337(cell-cell adhesion)	GO:0005515(protein binding);GO:0048503(GPI anchor binding)	GO:0005615(extracellular space);GO:0016020(membrane);GO:0046658(anchored to plasma membrane)	GO:0007155|GO:0007399|GO:0016337|GO:0005615|GO:0016020|GO:0046658|GO:0005515|GO:0048503	28538	71.688	160.978
NM_001013080	2.24521	1.16685	2.24521	up	Clic3	NM_001013080	Rattus norvegicus chloride intracellular channel 3 (Clic3), mRNA."		chloride intracellular channel 3	296566	GO:0006810(transport);GO:0006811(ion transport);GO:0006821(chloride transport);GO:0007165(signal transduction)	GO:0005216(ion channel activity);GO:0005244(voltage-gated ion channel activity);GO:0005254(chloride channel activity);GO:0005515(protein binding)	GO:0005624(membrane fraction);GO:0005634(nucleus);GO:0005737(cytoplasm)	GO:0006810|GO:0006811|GO:0006821|GO:0007165|GO:0005624|GO:0005634|GO:0005737|GO:0005216|GO:0005244|GO:0005254|GO:0005515	6392	78.1278	175.414
XM_001057357	2.24432	1.16628	2.24432	up	Irx1	XM_001057357	PREDICTED: Rattus norvegicus Iroquois related homeobox 1 (Drosophila) (predicted), transcript variant 1 (Irx1_predicted), mRNA."		similar to Iroquois-class homeodomain protein IRX-1 (Iroquois homeobox protein 1) (Homeodomain protein IRXA1) isoform 1	306659					21181	83.9904	188.501
NM_013167	2.24299	1.16542	2.24299	up	Ucp3	NM_013167	Rattus norvegicus uncoupling protein 3 (mitochondrial, proton carrier) (Ucp3), mRNA."	Uncoupling protein 3, mitochondrial"	uncoupling protein 3	25708	GO:0000303(response to superoxide);GO:0001666(response to hypoxia);GO:0006091(generation of precursor metabolites and energy);GO:0006629(lipid metabolic process);GO:0006631(fatty acid metabolic process);GO:0006810(transport);GO:0006839(mitochondrial trans	GO:0005215(transporter activity);GO:0005488(binding);GO:0017077(oxidative phosphorylation uncoupler activity)	GO:0005624(membrane fraction);GO:0005739(mitochondrion);GO:0005743(mitochondrial inner membrane);GO:0016020(membrane);GO:0016021(integral to membrane)	GO:0000303|GO:0001666|GO:0006091|GO:0006629|GO:0006631|GO:0006810|GO:0006839|GO:0005624|GO:0005739|GO:0005743|GO:0016020|GO:0016021|GO:0005215|GO:0005488|GO:0017077	35319	103.502	232.154
XM_001068591	2.24076	1.16399	2.24076	up	Smc6	XM_001068591	PREDICTED: Rattus norvegicus SMC6 structural maintenance of chromosomes 6-like 1 (yeast) (predicted) (Smc6l1_predicted), mRNA."		similar to SMC6 protein	313961					12202	127.586	285.891
XM_001067446	2.24056	1.16386	2.24056	up	Pitrm1	XM_001067446	PREDICTED: Rattus norvegicus pitrilysin metallepetidase 1 (predicted) (Pitrm1_predicted), mRNA."	overriding stop codons	similar to pitrilysin metalloprotease 1	307081					5570	505.819	1133.32
XM_001068572	2.23975	1.16334	2.23975	up	Anxa13	XM_001068572	PREDICTED: Rattus norvegicus annexin A13 (predicted) (Anxa13_predicted), mRNA."		similar to annexin A13	362915					22150	50.9813	114.185
NM_022284	2.23893	1.16281	2.23893	up	Guca2b	NM_022284	Rattus norvegicus guanylate cyclase activator 2b (Guca2b), mRNA."	uroguanylin; guanylate cyclase activator 2B (uroguanylin)	guanylate cyclase activator 2b	64055	GO:0006182(cGMP biosynthetic process);GO:0007588(excretion);GO:0007589(fluid secretion);GO:0030104(water homeostasis);GO:0030802(regulation of cyclic nucleotide biosynthetic process);GO:0045776(negative regulation of blood pressure);GO:0050801(ion homeost	GO:0008047(enzyme activator activity);GO:0008048(calcium sensitive guanylate cyclase activator activity)	GO:0005615(extracellular space)	GO:0006182|GO:0007588|GO:0007589|GO:0030104|GO:0030802|GO:0045776|GO:0050801|GO:0005615|GO:0008047|GO:0008048	7168	47.2224	105.728
XM_001059574	2.23846	1.16251	2.23846	up	Dmrtc2	XM_001059574	PREDICTED: Rattus norvegicus similar to doublesex and mab-3 related transcription factor 7 (LOC499100), mRNA."		similar to doublesex and mab-3 related transcription factor 7	499100					18953	76.6439	171.564
NM_030992	2.23812	1.16229	2.23812	up	Pld1	NM_030992	Rattus norvegicus phospholipase D1 (Pld1), mRNA."	Phoshpolipase D gene 1 probably with two splicing variants A and B; phospholipase D gene 1, probably with two splicing variants A and B"	phospholipase D1	25096	GO:0006644(phospholipid metabolic process);GO:0006935(chemotaxis);GO:0007154(cell communication);GO:0007265(Ras protein signal transduction);GO:0008152(metabolic process);GO:0016042(lipid catabolic process)	GO:0004630(phospholipase D activity);GO:0005515(protein binding);GO:0016787(hydrolase activity);GO:0035091(phosphoinositide binding)	GO:0005768(endosome);GO:0005783(endoplasmic reticulum);GO:0005794(Golgi apparatus);GO:0016020(membrane)	GO:0006644|GO:0006935|GO:0007154|GO:0007265|GO:0008152|GO:0016042|GO:0005768|GO:0005783|GO:0005794|GO:0016020|GO:0004630|GO:0005515|GO:0016787|GO:0035091	30758	142.672	319.317
XM_001055791	2.23758	1.16194	2.23758	up	Epc2	XM_001055791	PREDICTED: Rattus norvegicus enhancer of polycomb homolog 2 (Drosophila) (predicted), transcript variant 1 (Epc2_predicted), mRNA."		similar to enhancer of polycomb homolog 2 isoform 1	362132					5376	189.216	423.384
XM_001061864	2.23756	1.16193	2.23756	up	Itga9	XM_001061864	PREDICTED: Rattus norvegicus similar to integrin alpha 9 (LOC685004), mRNA."		similar to integrin alpha 9	685004	GO:0007155(cell adhesion)		GO:0008305(integrin complex)	GO:0007155|GO:0008305	20246	75.142	168.135
XM_001074696	2.23614	1.16101	2.23614	up	Mxd1	XM_001074696	PREDICTED: Rattus norvegicus max dimerization protein 1 (Mxd1), mRNA."		similar to MAD protein (MAX dimerizer) (MAX dimerization protein 1)	362391					9695	52.0589	116.411
NM_017308	2.23444	1.15991	2.23444	up	Sema6c	NM_017308	Rattus norvegicus sema domain, transmembrane domain (TM), and cytoplasmic domain, (semaphorin) 6C (Sema6c), mRNA."	Sema Y	semaphorin 6c	29744	GO:0007275(multicellular organismal development);GO:0007399(nervous system development);GO:0007411(axon guidance);GO:0030154(cell differentiation)		GO:0005615(extracellular space);GO:0016020(membrane);GO:0016021(integral to membrane)	GO:0007275|GO:0007399|GO:0007411|GO:0030154|GO:0005615|GO:0016020|GO:0016021	12296	102.508	229.047
XM_001059593	2.23408	1.15968	2.23408	up	Asb7	XM_001059593	PREDICTED: Rattus norvegicus ankyrin repeat and SOCS box-containing 7 (predicted) (Asb7_predicted), mRNA."		similar to ankyrin repeat and SOCS box-containing protein 7 isoform 1	365277					26048	87.0849	194.555
NM_198785	2.23388	1.15955	2.23388	up	Usp48	NM_198785	Rattus norvegicus ubiquitin specific protease 48 (Usp48), mRNA."	ubiquitin specific protease 31; synaptic ubiquitin-specific protease	ubiquitin specific protease 48	362636	GO:0006464(protein modification process);GO:0006511(ubiquitin-dependent protein catabolic process);GO:0006512(ubiquitin cycle)	GO:0004221(ubiquitin thiolesterase activity);GO:0004843(ubiquitin-specific protease activity);GO:0008234(cysteine-type peptidase activity)	GO:0005634(nucleus);GO:0045121(lipid raft);GO:0045211(postsynaptic membrane)	GO:0006464|GO:0006511|GO:0006512|GO:0005634|GO:0045121|GO:0045211|GO:0004221|GO:0004843|GO:0008234	14250	112.376	251.035
XM_001054061	2.2328	1.15886	2.2328	up	Mycl1	XM_001054061	PREDICTED: Rattus norvegicus v-myc myelocytomatosis viral oncogene homolog 1, lung carcinoma derived (avian) (mapped), transcript variant 1 (Mycl1_mapped), mRNA."		similar to L-myc proto-oncogene protein isoform 1	298506					35305	138.097	308.343
XM_576357	2.23213	1.15842	2.23213	up	Hephl1	XM_576357	PREDICTED: Rattus norvegicus similar to hephaestin (predicted) (RGD1564835_predicted), mRNA."		similar to hephaestin isoform 1	500946					12360	51.171	114.22
XM_001059366	2.23204	1.15836	2.23204	up	Pm20d1	XM_001059366	PREDICTED: Rattus norvegicus similar to hypothetical protein FLJ32569 (predicted) (RGD1564063_predicted), mRNA."		similar to CG6733-PA	498226					7062	100.741	224.858
XM_342992	2.23183	1.15823	2.23183	up	Tp73	XM_342992	PREDICTED: Rattus norvegicus transformation related protein 73 (predicted) (Trp73_predicted), mRNA."		similar to transformation related protein 73	362675					5912	100.409	224.097
XM_001062112	2.22934	1.15662	2.22934	up	Sh3bgrl2	XM_001062112	PREDICTED: Rattus norvegicus similar to SH3 domain binding glutamic acid-rich protein like 2 (LOC501026), mRNA."		similar to SH3 domain binding glutamic acid-rich protein like 2	501026					23256	45.4865	101.405
NM_031013	2.22899	1.15639	2.22899	up	Abcc6	NM_031013	Rattus norvegicus ATP-binding cassette, sub-family C (CFTR/MRP), member 6 (Abcc6), mRNA."	liver multidrug resistance-associated protein 6	ATP-binding cassette, sub-family C (CFTR/MRP), member 6"	81642	GO:0006200(ATP catabolic process);GO:0006810(transport);GO:0042493(response to drug)	GO:0000166(nucleotide binding);GO:0005215(transporter activity);GO:0005524(ATP binding);GO:0015559(multidrug efflux pump activity);GO:0016887(ATPase activity);GO:0042626(ATPase activity, coupled to transmembrane movement of substances)"	GO:0005624(membrane fraction);GO:0005886(plasma membrane);GO:0016020(membrane);GO:0016021(integral to membrane);GO:0016324(apical plasma membrane);GO:0016328(lateral plasma membrane)	GO:0006200|GO:0006810|GO:0042493|GO:0005624|GO:0005886|GO:0016020|GO:0016021|GO:0016324|GO:0016328|GO:0000166|GO:0005215|GO:0005524|GO:0015559|GO:0016887|GO:0042626	8320	47.5588	106.008
XM_343782	2.22852	1.15609	2.22852	up	Mospd2	XM_343782	PREDICTED: Rattus norvegicus similar to Mospd2 protein (predicted) (RGD1563952_predicted), mRNA."		similar to Motile sperm domain-containing protein 2	363463					35711	68.523	152.705
NM_001005885	2.22779	1.15561	2.22779	up	Dnajb13	NM_001005885	Rattus norvegicus DnaJ (Hsp40) related, subfamily B, member 13 (Dnajb13), mRNA."	testis spermatogenesis apoptosis-related protein 6; testis spermatogenesis apoptosis related protein 1	testis spermatogenesis apoptosis-related protein 1	308857	GO:0006457(protein folding)	GO:0031072(heat shock protein binding);GO:0051082(unfolded protein binding)		GO:0006457|GO:0031072|GO:0051082	25023	69.7367	155.359
NM_001000491	2.22716	1.1552	2.22716	up	Olr1767	NM_001000491	Rattus norvegicus olfactory receptor 1767 (predicted) (Olr1767_predicted), mRNA."	olfactory receptor gene Olr1767	olfactory receptor Olr1767	302824	GO:0007186(G-protein coupled receptor protein signaling pathway);GO:0050911(detection of chemical stimulus during sensory perception of smell)	GO:0004984(olfactory receptor activity)	GO:0016021(integral to membrane)	GO:0007186|GO:0050911|GO:0016021|GO:0004984	1879	63.5428	141.52
XM_001076142	2.22652	1.15479	2.22652	up	Card10	XM_001076142	PREDICTED: Rattus norvegicus caspase recruitment domain family, member 10 (predicted) (Card10_predicted), mRNA."		similar to caspase recruitment domain family, member 10"	315120					6756	80.8246	179.958
XM_001059054	2.22605	1.15448	2.22605	up	Cebpz	XM_001059054	PREDICTED: Rattus norvegicus CCAAT/enhancer binding protein zeta (predicted) (Cebpz_predicted), mRNA."		similar to CCAAT/enhancer binding protein zeta	362686					131	260.88	580.731
NM_001001065	2.22575	1.15429	2.22575	up	Olr707	NM_001001065	Rattus norvegicus olfactory receptor 707 (predicted) (Olr707_predicted), mRNA."	olfactory receptor gene Olr707	olfactory receptor Olr707	405953	GO:0007186(G-protein coupled receptor protein signaling pathway);GO:0050911(detection of chemical stimulus during sensory perception of smell)	GO:0004984(olfactory receptor activity)	GO:0016021(integral to membrane)	GO:0007186|GO:0050911|GO:0016021|GO:0004984	28352	50.3873	112.15
NM_024489	2.2248	1.15368	2.2248	up	Zbtb10	NM_024489	Rattus norvegicus zinc finger and BTB domain containing 10 (Zbtb10), mRNA."		zinc finger protein RIN ZF	80338	GO:0000122(negative regulation of transcription from RNA polymerase II promoter);GO:0006350(transcription);GO:0006355(regulation of transcription, DNA-dependent)"	GO:0003677(DNA binding);GO:0005515(protein binding);GO:0008270(zinc ion binding);GO:0046872(metal ion binding)	GO:0005622(intracellular);GO:0005634(nucleus)	GO:0000122|GO:0006350|GO:0006355|GO:0005622|GO:0005634|GO:0003677|GO:0005515|GO:0008270|GO:0046872	11319	96.2887	214.223
NM_001010948	2.22409	1.15321	2.22409	up	Slc10a7	NM_001010948	Rattus norvegicus P7 protein (P7), mRNA."	solute carrier family 10 (sodium/bile acid cotransporter family), member 7"	solute carrier family 10, member 7"	291942	GO:0006811(ion transport);GO:0006814(sodium ion transport)	GO:0008508(bile acid:sodium symporter activity);GO:0015293(symporter activity);GO:0031402(sodium ion binding)	GO:0016020(membrane);GO:0016021(integral to membrane)	GO:0006811|GO:0006814|GO:0016020|GO:0016021|GO:0008508|GO:0015293|GO:0031402	12445	161.521	359.236
XM_001055437	2.22338	1.15276	2.22338	up	Klhl34	XM_001055437	PREDICTED: Rattus norvegicus similar to hypothetical protein FLJ34960 (predicted) (RGD1560439_predicted), mRNA."		similar to kelch-like 13	302703					19354	65.22	145.009
NM_013029	2.2214	1.15147	2.2214	up	St8sia3	NM_013029	Rattus norvegicus ST8 alpha-N-acetyl-neuraminide alpha-2,8-sialyltransferase 3 (St8sia3), mRNA."	Sialyltransferase 8 (GT3 alpha 2,8-sialyltransferase) C; GT3-synthase; Sialyltransferase 8 (GT3 alpha 28-sialyltransferase) C"	sialyltransferase 8 C	25547	GO:0006486(protein amino acid glycosylation)	GO:0003828(alpha-N-acetylneuraminate alpha-2,8-sialyltransferase activity);GO:0008373(sialyltransferase activity)"	GO:0016021(integral to membrane);GO:0030173(integral to Golgi membrane)	GO:0006486|GO:0016021|GO:0030173|GO:0003828|GO:0008373	25896	63.6812	141.462
XM_001057092	2.21983	1.15045	2.21983	up	Prr16	XM_001057092	PREDICTED: Rattus norvegicus similar to mesenchymal stem cell protein DSC54 (predicted) (RGD1564528_predicted), mRNA."		similar to mesenchymal stem cell protein DSC54	361327					1329	106.123	235.575
XM_573732	2.21874	1.14974	2.21874	up	Ptgdr	XM_573732	PREDICTED: Rattus norvegicus similar to prostaglandin D2 receptor (predicted) (RGD1565108_predicted), mRNA."		similar to prostaglandin D receptor	498475					9349	59.972	133.062
NM_001006992	2.21601	1.14797	2.21601	up	Ang1	NM_001006992	Rattus norvegicus angiogenin, ribonuclease A family, member 1 (Ang1), mRNA."	angiogenin ribonuclease 1	angiogenin, ribonuclease A family, member 1"	305843					14332	246.752	546.806
XM_001061854	2.21555	1.14767	2.21555	up	Sp9	XM_001061854	PREDICTED: Rattus norvegicus similar to SP9 (predicted) (RGD1559457_predicted), mRNA."		similar to trans-acting transcription factor 9	366078					23805	91.0048	201.626
NM_001005892	2.21493	1.14726	2.21493	up	Sfpi1	NM_001005892	Rattus norvegicus SFFV proviral integration 1 (Sfpi1), mRNA."		hematopoietic transcription factor PU.1	366126	GO:0006350(transcription);GO:0006355(regulation of transcription, DNA-dependent);GO:0030098(lymphocyte differentiation);GO:0030225(macrophage differentiation);GO:0030851(granulocyte differentiation);GO:0045893(positive regulation of transcription, DNA-dep"	GO:0003677(DNA binding);GO:0003700(transcription factor activity);GO:0005515(protein binding);GO:0016563(transcriptional activator activity)	GO:0005634(nucleus);GO:0005667(transcription factor complex)	GO:0006350|GO:0006355|GO:0030098|GO:0030225|GO:0030851|GO:0045893|GO:0005634|GO:0005667|GO:0003677|GO:0003700|GO:0005515|GO:0016563	24816	110.763	245.331
XM_001058616	2.21478	1.14716	2.21478	up	Tfec	XM_001058616	PREDICTED: Rattus norvegicus transcription factor EC (Tfec), mRNA."		similar to transcription factor EC	26296					29643	52.7247	116.774
NM_001008356	2.21478	1.14716	2.21478	up	Slc39a3	NM_001008356	Rattus norvegicus solute carrier family 39 (zinc transporter), member 3 (Slc39a3), mRNA."		solute carrier family 39 (zinc transporter), member 3"	314637	GO:0006829(zinc ion transport);GO:0030001(metal ion transport)	GO:0005385(zinc ion transporter activity);GO:0046873(metal ion transporter activity)	GO:0005615(extracellular space);GO:0016020(membrane);GO:0016021(integral to membrane)	GO:0006829|GO:0030001|GO:0005615|GO:0016020|GO:0016021|GO:0005385|GO:0046873	5058	335.802	743.727
NM_001009496	2.21336	1.14624	2.21336	up	Ly49i9	NM_001009496	Rattus norvegicus Ly49 inhibitory receptor 9 (Ly49i9), mRNA."		Ly49 inhibitory receptor 9	494205					27700	63.0983	139.659
NM_001001355	2.213	1.14601	2.213	up	Olr905	NM_001001355	Rattus norvegicus olfactory receptor 905 (predicted) (Olr905_predicted), mRNA."	olfactory receptor gene Olr905	olfactory receptor Olr905	288797	GO:0007186(G-protein coupled receptor protein signaling pathway);GO:0050911(detection of chemical stimulus during sensory perception of smell)	GO:0004984(olfactory receptor activity)	GO:0016021(integral to membrane)	GO:0007186|GO:0050911|GO:0016021|GO:0004984	27106	46.0139	101.829
XM_001062583	2.21094	1.14466	2.21094	up	Wdhd1	XM_001062583	PREDICTED: Rattus norvegicus WD repeat and HMG-box DNA binding protein 1 (predicted) (Wdhd1_predicted), mRNA."		similar to WD repeat and HMG-box DNA binding protein 1	305827					20855	59.6829	131.955
NM_001024791	2.21082	1.14458	2.21082	up	Epn3	NM_001024791	Rattus norvegicus epsin 3 (Epn3), mRNA."		epsin 3	360605					18218	77.3143	170.928
XM_001078913	2.20988	1.14397	2.20988	up	Gbp1	XM_001078913	PREDICTED: Rattus norvegicus guanylate binding protein 1, interferon-inducible, 67kDa (predicted) (Gbp1_predicted), mRNA."		similar to Interferon-induced guanylate-binding protein 1 (GTP-binding protein 1) (Guanine nucleotide-binding protein 1) (HuGBP-1)	304266					16166	78.7437	174.014
NM_131914	2.20875	1.14323	2.20875	up	Cav2	NM_131914	Rattus norvegicus caveolin 2 (Cav2), mRNA."		caveolin 2	363425	GO:0001937(negative regulation of endothelial cell proliferation);GO:0006897(endocytosis);GO:0007268(synaptic transmission);GO:0051259(protein oligomerization)	GO:0000149(SNARE binding);GO:0005515(protein binding);GO:0019905(syntaxin binding);GO:0042803(protein homodimerization activity)	GO:0005886(plasma membrane);GO:0005887(integral to plasma membrane);GO:0005901(caveola);GO:0016599(caveolar membrane);GO:0045121(lipid raft);GO:0048471(perinuclear region of cytoplasm)	GO:0001937|GO:0006897|GO:0007268|GO:0051259|GO:0005886|GO:0005887|GO:0005901|GO:0016599|GO:0045121|GO:0048471|GO:0000149|GO:0005515|GO:0019905|GO:0042803	2612	83.7493	184.981
NM_001014111	2.20653	1.14178	2.20653	up	Msl3	NM_001014111	Rattus norvegicus male-specific lethal-3 homolog 1 (Drosophila) (Msl31), mRNA."	male-specific lethal 3-like 1	male-specific lethal-3 homolog 1	317464			GO:0005634(nucleus)	GO:0005634	21556	551.795	1217.55
NM_031523	2.20484	1.14067	2.20484	up	Klk1b3	NM_031523	Rattus norvegicus nerve growth factor, gamma (Ngfg), mRNA."	PS kallikrein; Nerve growth factor gamma polypeptide	nerve growth factor, gamma"	24594	GO:0006508(proteolysis)	GO:0004293(tissue kallikrein activity);GO:0008233(peptidase activity)		GO:0006508|GO:0004293|GO:0008233	25264	86.8043	191.389
NM_144758	2.20285	1.13937	2.20285	up	Slc15a4	NM_144758	Rattus norvegicus solute carrier family 15, member 4 (Slc15a4), mRNA."		peptide/histidine transporter	246280	GO:0006810(transport);GO:0006857(oligopeptide transport);GO:0015817(histidine transport)	GO:0005215(transporter activity);GO:0005290(L-histidine transporter activity);GO:0005507(copper ion binding)	GO:0016020(membrane);GO:0016021(integral to membrane)	GO:0006810|GO:0006857|GO:0015817|GO:0016020|GO:0016021|GO:0005215|GO:0005290|GO:0005507	26312	149.981	330.386
XM_001058510	2.19802	1.1362	2.19802	up	Cst10	XM_001058510	PREDICTED: Rattus norvegicus cystatin 10 (chondrocytes) (predicted) (Cst10_predicted), mRNA."		similar to cystatin 10 (chondrocytes)	366219					23379	55.6001	122.21
XM_001075916	2.19772	1.13601	2.19772	up	Fbxl22	XM_001075916	PREDICTED: Rattus norvegicus similar to F-box protein FBL2 (predicted) (RGD1311830_predicted), mRNA."		similar to F-box and leucine-rich repeat protein 22	363083					9983	67.5154	148.38
XM_001060531	2.19714	1.13563	2.19714	up	Sgk3	XM_001060531	PREDICTED: Rattus norvegicus serum/glucocorticoid regulated kinase-like (Sgkl), mRNA."		similar to serum/glucocorticoid regulated kinase 3	171498					14680	72.9129	160.2
NM_013185	2.19706	1.13557	2.19706	up	Hck	NM_013185	Rattus norvegicus hemopoietic cell kinase (Hck), mRNA."	non-AUG (CUG) translation initiation codon; hemopoietic cell tyrosine kinase	hemopoietic cell kinase	25734	GO:0006468(protein amino acid phosphorylation);GO:0007242(intracellular signaling cascade);GO:0007498(mesoderm development)	GO:0000166(nucleotide binding);GO:0004674(protein serine/threonine kinase activity);GO:0004713(protein-tyrosine kinase activity);GO:0005515(protein binding);GO:0005524(ATP binding);GO:0016740(transferase activity)	GO:0016020(membrane)	GO:0006468|GO:0007242|GO:0007498|GO:0016020|GO:0000166|GO:0004674|GO:0004713|GO:0005515|GO:0005524|GO:0016740	32075	233.009	511.934
XM_001065168	2.19647	1.13519	2.19647	up	Slc22a18	XM_001065168	PREDICTED: Rattus norvegicus solute carrier family 22 (organic cation transporter), member 18, transcript variant 1 (Slc22a18), mRNA."		similar to tumor suppressing subtransferable candidate 5 isoform 1	309131					4294	74.9346	164.592
XM_001061181	2.19358	1.13329	2.19358	up	Atg9b	XM_001061181	PREDICTED: Rattus norvegicus similar to autophagy 9-like 2 (predicted) (RGD1560887_predicted), mRNA."		similar to nitric oxide synthase 3 antisense	499973					11763	66.8936	146.737
NM_133316	2.19216	1.13235	2.19216	up	Mutyh	NM_133316	Rattus norvegicus mutY homolog (E. coli) (Mutyh), mRNA."	similar to Escherichia coli MutY DNA glycosylase	mutY homolog	170841	GO:0006281(DNA repair);GO:0006284(base-excision repair);GO:0006298(mismatch repair);GO:0006979(response to oxidative stress);GO:0008152(metabolic process)	GO:0003677(DNA binding);GO:0004519(endonuclease activity);GO:0005506(iron ion binding);GO:0016798(hydrolase activity, acting on glycosyl bonds);GO:0019104(DNA N-glycosylase activity);GO:0046872(metal ion binding)"	GO:0005622(intracellular);GO:0005634(nucleus);GO:0005739(mitochondrion)	GO:0006281|GO:0006284|GO:0006298|GO:0006979|GO:0008152|GO:0005622|GO:0005634|GO:0005739|GO:0003677|GO:0004519|GO:0005506|GO:0016798|GO:0019104|GO:0046872	16586	64.0293	140.362
XM_001066676	2.19082	1.13147	2.19082	up	Nod2	XM_001066676	PREDICTED: Rattus norvegicus caspase recruitment domain family, member 15 (predicted) (Card15_predicted), mRNA."		similar to NOD2 protein	291912					11292	74.197	162.552
XM_001064149	2.19071	1.1314	2.19071	up	Hmx1	XM_001064149	PREDICTED: Rattus norvegicus H6 homeo box 1 (predicted) (Hmx1_predicted), mRNA."		similar to H6 homeo box 1	360960					16801	57.4621	125.883
NM_053750	2.18963	1.13069	2.18963	up	Nppc	NM_053750	Rattus norvegicus natriuretic peptide precursor type C (Nppc), mRNA."	natriuretic peptide precursor C	natriuretic peptide precursor type C	114593	GO:0006182(cGMP biosynthetic process);GO:0030828(positive regulation of cGMP biosynthetic process);GO:0050880(regulation of blood vessel size);GO:0051053(negative regulation of DNA metabolic process)	GO:0005102(receptor binding);GO:0005179(hormone activity);GO:0005184(neuropeptide hormone activity);GO:0042803(protein homodimerization activity);GO:0051428(peptide hormone receptor binding)	GO:0005576(extracellular region);GO:0005615(extracellular space)	GO:0006182|GO:0030828|GO:0050880|GO:0051053|GO:0005576|GO:0005615|GO:0005102|GO:0005179|GO:0005184|GO:0042803|GO:0051428	8278	66.1943	144.941
NM_001014092	2.18938	1.13052	2.18938	up	Paqr5	NM_001014092	Rattus norvegicus progestin and adipoQ receptor family member V (Paqr5), mRNA."	progestin membrane receptor gamma	membrane progestin receptor gamma	315741		GO:0004872(receptor activity)	GO:0016021(integral to membrane)	GO:0016021|GO:0004872	16529	79.4812	174.014
XM_216348	2.18861	1.13002	2.18861	up	Bsdc1	XM_216348	PREDICTED: Rattus norvegicus similar to RIKEN cDNA 1110063F24 (predicted) (RGD1311622_predicted), mRNA."		similar to BSD domain containing 1	297890					10361	64.3905	140.926
NM_058208	2.18612	1.12837	2.18612	up	Socs2	NM_058208	Rattus norvegicus suppressor of cytokine signaling 2 (Socs2), mRNA."	cytokine inducible SH2-containing protein 2	suppressor of cytokine signaling 2	84607	GO:0001558(regulation of cell growth);GO:0007242(intracellular signaling cascade);GO:0009968(negative regulation of signal transduction);GO:0040014(regulation of body size);GO:0045666(positive regulation of neuron differentiation)	GO:0005131(growth hormone receptor binding);GO:0005159(insulin-like growth factor receptor binding);GO:0005515(protein binding)	GO:0005737(cytoplasm)	GO:0001558|GO:0007242|GO:0009968|GO:0040014|GO:0045666|GO:0005737|GO:0005131|GO:0005159|GO:0005515	14432	172.758	377.67
XM_001080375	2.18554	1.12799	2.18554	up	Fgd6	XM_001080375	PREDICTED: Rattus norvegicus similar to FYVE, RhoGEF and PH domain containing 6 (predicted) (RGD1565609_predicted), mRNA."		similar to FYVE, RhoGEF and PH domain containing 6"	500824					26804	55.7032	121.741
NM_017274	2.1854	1.1279	2.1854	up	Gpam	NM_017274	Rattus norvegicus glycerol-3-phosphate acyltransferase, mitochondrial (Gpam), mRNA."	glycerol-3-phosphate acyltransferase mitochondrial	glycerol-3-phosphate acyltransferase, mitochondrial"	29653	GO:0006631(fatty acid metabolic process);GO:0008152(metabolic process);GO:0008654(phospholipid biosynthetic process);GO:0040018(positive regulation of body size)	GO:0004366(glycerol-3-phosphate O-acyltransferase activity);GO:0008415(acyltransferase activity);GO:0016740(transferase activity)	GO:0005739(mitochondrion);GO:0005743(mitochondrial inner membrane);GO:0016020(membrane);GO:0016021(integral to membrane)	GO:0006631|GO:0008152|GO:0008654|GO:0040018|GO:0005739|GO:0005743|GO:0016020|GO:0016021|GO:0004366|GO:0008415|GO:0016740	2278	133.538	291.834
XM_218753	2.18492	1.12758	2.18492	up	Adamts17	XM_218753	PREDICTED: Rattus norvegicus a disintegrin-like and metalloprotease (reprolysin type) with thrombospondin type 1 motif, 17 (predicted) (Adamts17_predicted), mRNA."		similar to ADAM metallopeptidase with thrombospondin type 1 motif, 17 preproprotein"	293004					8996	53.1659	116.163
XM_001078621	2.18416	1.12708	2.18416	up	Lars2	XM_001078621	PREDICTED: Rattus norvegicus leucyl-tRNA synthetase, mitochondrial (predicted) (Lars2_predicted), mRNA."		similar to leucyl-tRNA synthetase, mitochondrial"	363172					31127	99.3413	216.977
XM_217743	2.18304	1.12634	2.18304	up	Nkd2	XM_217743	PREDICTED: Rattus norvegicus naked cuticle 2 homolog (Drosophila) (predicted) (Nkd2_predicted), mRNA."		similar to naked cuticle-2	308068					10046	139.495	304.524
XM_001074061	2.18198	1.12564	2.18198	up	Mthfr	XM_001074061	PREDICTED: Rattus norvegicus 5,10-methylenetetrahydrofolate reductase (NADPH) (predicted) (Mthfr_predicted), mRNA."		similar to Methylenetetrahydrofolate reductase	362657					2682	78.174	170.574
NM_001000789	2.18017	1.12444	2.18017	up	Olr1338	NM_001000789	Rattus norvegicus olfactory receptor 1338 (predicted) (Olr1338_predicted), mRNA."	olfactory receptor gene Olr1338	olfactory receptor Olr1338	405073	GO:0007186(G-protein coupled receptor protein signaling pathway);GO:0050911(detection of chemical stimulus during sensory perception of smell)	GO:0004984(olfactory receptor activity)	GO:0016021(integral to membrane)	GO:0007186|GO:0050911|GO:0016021|GO:0004984	3559	121.26	264.368
XM_001079169	2.18002	1.12434	2.18002	up	Zcchc14	XM_001079169	PREDICTED: Rattus norvegicus zinc finger, CCHC domain containing 14 (predicted) (Zcchc14_predicted), mRNA."		similar to BDG-29 protein	365018					16247	306.44	668.045
NM_212518	2.1794	1.12393	2.1794	up	Abcb7	NM_212518	Rattus norvegicus ATP-binding cassette, sub-family B (MDR/TAP), member 7 (Abcb7), mRNA."	ATP-binding cassette, sub-family B, member 7, mitochondrial"	ATP-binding cassette, sub-family B, member 7, mitochondrial precursor"	302395	GO:0006783(heme biosynthetic process);GO:0006810(transport);GO:0006879(iron ion homeostasis);GO:0008150(biological_process)	GO:0000166(nucleotide binding);GO:0003674(molecular_function);GO:0005524(ATP binding);GO:0015232(heme transporter activity);GO:0016887(ATPase activity);GO:0042626(ATPase activity, coupled to transmembrane movement of substances)"	GO:0005575(cellular_component);GO:0005739(mitochondrion);GO:0005743(mitochondrial inner membrane);GO:0016020(membrane);GO:0016021(integral to membrane)	GO:0006783|GO:0006810|GO:0006879|GO:0008150|GO:0005575|GO:0005739|GO:0005743|GO:0016020|GO:0016021|GO:0000166|GO:0003674|GO:0005524|GO:0015232|GO:0016887|GO:0042626	17301	76.714	167.191
XM_001058964	2.17822	1.12315	2.17822	up	Fam184b	XM_001058964	PREDICTED: Rattus norvegicus similar to Hypothetical protein, MNCb-2622 (predicted) (RGD1564950_predicted), mRNA."		similar to Temporarily Assigned Gene name family member (tag-278)	289671					6501	70.4157	153.381
XM_224952	2.17806	1.12304	2.17806	up	Hook3	XM_224952	PREDICTED: Rattus norvegicus hook homolog 3 (Drosophila) (Hook3), mRNA."		similar to Hook homolog 3	306548					29702	208.603	454.349
XM_001065878	2.17716	1.12245	2.17716	up	Efcab1	XM_001065878	PREDICTED: Rattus norvegicus similar to EF hand calcium binding domain 1 (LOC301957), mRNA."		similar to EF hand calcium binding domain 1	301957					32493	46.7189	101.714
NM_207593	2.17707	1.12239	2.17707	up	Psbpc2	NM_207593	Rattus norvegicus prostatic steroid-binding protein C2 (Psbpc2), mRNA."	prostatein peptide C2; prostate steriod-binding protein 2	prostatic steroid-binding protein C2	293731		GO:0005496(steroid binding);GO:0008289(lipid binding)	GO:0005576(extracellular region)	GO:0005576|GO:0005496|GO:0008289	6705	67.8294	147.669
XM_341835	2.17654	1.12203	2.17654	up	Dmkn	XM_341835	PREDICTED: Rattus norvegicus similar to 1110014F24Rik protein (predicted) (RGD1561521_predicted), mRNA."		similar to dermokine beta	361548					933	47.9091	104.276
XM_001072197	2.17652	1.12202	2.17652	up	Pltp	XM_001072197	PREDICTED: Rattus norvegicus phospholipid transfer protein (predicted) (Pltp_predicted), mRNA."		similar to Phospholipid transfer protein precursor (Lipid transfer protein II)	296371					11760	1285.14	2797.14
XM_001081677	2.1761	1.12175	2.1761	up	Otop3	XM_001081677	PREDICTED: Rattus norvegicus otopetrin 3 (predicted) (Otop3_predicted), mRNA."		similar to otopetrin 3	287821					8126	65.2135	141.911
XM_001061980	2.17516	1.12112	2.17516	up	Irak1bp1	XM_001061980	PREDICTED: Rattus norvegicus interleukin-1 receptor-associated kinase 1 binding protein 1 (predicted) (Irak1bp1_predicted), mRNA."		similar to interleukin-1 receptor-associated kinase 1 binding protein 1	300862					35767	82.1739	178.742
XM_001066411	2.175	1.12101	2.175	up	Wnt2b	XM_001066411	PREDICTED: Rattus norvegicus wingless-type MMTV integration site family, member 2B (Wnt2b), mRNA."		similar to wingless related MMTV integration site 2b	116466					17813	57.087	124.164
XM_001073443	2.17445	1.12065	2.17445	up	Wdr51a	XM_001073443	PREDICTED: Rattus norvegicus similar to RIKEN cDNA 2510040D07 (predicted) (RGD1565004_predicted), mRNA."		similar to WD repeat domain 51A	501048					10246	102.45	222.773
NM_022258	2.17257	1.1194	2.17257	up	A1bg	NM_022258	Rattus norvegicus alpha-1-B glycoprotein (A1bg), mRNA."	liver regeneration-related protein 1	alpha-1-B glycoprotein	140656	GO:0008150(biological_process)	GO:0003674(molecular_function)	GO:0005576(extracellular region)	GO:0008150|GO:0005576|GO:0003674	22778	69.9351	151.939
NM_001000460	2.17246	1.11933	2.17246	up	Olr1293	NM_001000460	Rattus norvegicus olfactory receptor 1293 (predicted) (Olr1293_predicted), mRNA."	olfactory receptor gene Olr1293	olfactory receptor Olr1293	300599	GO:0007186(G-protein coupled receptor protein signaling pathway);GO:0050911(detection of chemical stimulus during sensory perception of smell)	GO:0004984(olfactory receptor activity)	GO:0016021(integral to membrane)	GO:0007186|GO:0050911|GO:0016021|GO:0004984	21495	55.0585	119.612
XM_001073188	2.17238	1.11927	2.17238	up	Hmha1	XM_001073188	PREDICTED: Rattus norvegicus histocompatibility (minor) HA-1 (predicted) (Hmha1_predicted), mRNA."		similar to minor histocompatibility antigen HA-1	314618					35043	81.9442	178.014
XM_001076428	2.17207	1.11907	2.17207	up	Nudt7	XM_001076428	PREDICTED: Rattus norvegicus nudix (nucleoside diphosphate linked moiety X)-type motif 7 (predicted) (Nudt7_predicted), mRNA."		similar to nudix (nucleoside diphosphate linked moiety X)-type motif 7 isoform 1	361413					3176	143.262	311.176
XM_001055252	2.17202	1.11904	2.17202	up	Tesp1	XM_001055252	PREDICTED: Rattus norvegicus testicular serine protease 2 (Tesp2), mRNA."		similar to testicular serine protease 2 (predicted)	363215					30452	92.115	200.075
XM_001068038	2.17199	1.11902	2.17199	up	Clmn	XM_001068038	PREDICTED: Rattus norvegicus calmin (predicted) (Clmn_predicted), mRNA."		similar to Calmin	299285					5128	84.1149	182.697
NM_001013911	2.16946	1.11734	2.16946	up	Ift80	NM_001013911	Rattus norvegicus intraflagellar transport 80 homolog (Chlamydomonas) (Ift80), mRNA."	WD repeat domain 56	intraflagellar transport 80 homolog	295106					30314	105.178	228.179
XM_227003	2.16844	1.11666	2.16844	up	Hps3	XM_227003	PREDICTED: Rattus norvegicus Hermansky-Pudlak syndrome 3 homolog (human) (predicted) (Hps3_predicted), mRNA."		similar to Hermansky-Pudlak syndrome 3 protein homolog (Cocoa protein)	310288	GO:0006996(organelle organization and biogenesis);GO:0008150(biological_process)	GO:0003674(molecular_function)	GO:0005575(cellular_component);GO:0005737(cytoplasm)	GO:0006996|GO:0008150|GO:0005575|GO:0005737|GO:0003674	8738	56.3411	122.172
NM_001037506	2.16782	1.11624	2.16782	up	Defb26	NM_001037506	Rattus norvegicus defensin beta 26 (Defb26), mRNA."		beta-defensin 26	641629					15461	92.8957	201.381
NM_017221	2.16747	1.11601	2.16747	up	Shh	NM_017221	Rattus norvegicus sonic hedgehog homolog (Drosophila) (Shh), mRNA."		sonic hedgehog homolog	29499	GO:0001525(angiogenesis);GO:0001569(patterning of blood vessels);GO:0001570(vasculogenesis);GO:0001656(metanephros development);GO:0001658(ureteric bud branching);GO:0001708(cell fate specification);GO:0001755(neural crest cell migration);GO:0001841(neura	GO:0005102(receptor binding);GO:0005113(patched binding);GO:0005515(protein binding);GO:0008233(peptidase activity);GO:0043237(laminin-1 binding)	GO:0005615(extracellular space);GO:0009986(cell surface);GO:0016020(membrane);GO:0045121(lipid raft)	GO:0001525|GO:0001569|GO:0001570|GO:0001656|GO:0001658|GO:0001708|GO:0001755|GO:0001841|GO:0005615|GO:0009986|GO:0016020|GO:0045121|GO:0005102|GO:0005113|GO:0005515|GO:0008233|GO:0043237	17112	62.4104	135.273
NM_024380	2.16697	1.11568	2.16697	up	Gucy2e	NM_024380	Rattus norvegicus guanylate cyclase 2e (Gucy2e), mRNA."	guanylyl cyclase (GC-E)	guanylyl cyclase 2e	79222	GO:0006182(cGMP biosynthetic process);GO:0006468(protein amino acid phosphorylation);GO:0007168(receptor guanylyl cyclase signaling pathway);GO:0007242(intracellular signaling cascade);GO:0007601(visual perception);GO:0050896(response to stimulus)	GO:0004383(guanylate cyclase activity);GO:0004672(protein kinase activity);GO:0004674(protein serine/threonine kinase activity);GO:0004713(protein-tyrosine kinase activity);GO:0004872(receptor activity);GO:0005515(protein binding);GO:0005524(ATP binding);	GO:0005615(extracellular space);GO:0005624(membrane fraction);GO:0005640(nuclear outer membrane);GO:0005886(plasma membrane);GO:0005887(integral to plasma membrane);GO:0016020(membrane);GO:0016021(integral to membrane)	GO:0006182|GO:0006468|GO:0007168|GO:0007242|GO:0007601|GO:0050896|GO:0005615|GO:0005624|GO:0005640|GO:0005886|GO:0005887|GO:0016020|GO:0016021|GO:0004383|GO:0004672|GO:0004674|GO:0004713|GO:0004872|GO:0005515|GO:0005524	6707	51.0446	110.612
XM_001079157	2.16653	1.11539	2.16653	up	Pram1	XM_001079157	PREDICTED: Rattus norvegicus similar to PML-RAR alpha-regulated adaptor molecule-1 (predicted) (RGD1564330_predicted), mRNA."		similar to PML-RARA regulated adaptor molecule 1	362848					14693	75.3096	163.16
XM_001075020	2.16456	1.11408	2.16456	up	Ccno	XM_001075020	PREDICTED: Rattus norvegicus similar to uracil-DNA glycosylase 2 (predicted) (RGD1565217_predicted), mRNA."		similar to uracil-DNA glycosylase 2 isoform a	499528					25632	62.6283	135.563
NM_012609	2.16392	1.11364	2.16392	up	Nf1	NM_012609	Rattus norvegicus neurofibromatosis 1 (Nf1), mRNA."	Neurofibromatosis type 1	neurofibromatosis 1	24592	GO:0007265(Ras protein signal transduction);GO:0008285(negative regulation of cell proliferation);GO:0045685(regulation of glial cell differentiation);GO:0051056(regulation of small GTPase mediated signal transduction)	GO:0004857(enzyme inhibitor activity);GO:0005096(GTPase activator activity);GO:0005099(Ras GTPase activator activity);GO:0005515(protein binding);GO:0008017(microtubule binding);GO:0045545(syndecan binding)	GO:0005622(intracellular);GO:0005624(membrane fraction);GO:0005737(cytoplasm);GO:0019717(synaptosome);GO:0030424(axon);GO:0043234(protein complex)	GO:0007265|GO:0008285|GO:0045685|GO:0051056|GO:0005622|GO:0005624|GO:0005737|GO:0019717|GO:0030424|GO:0043234|GO:0004857|GO:0005096|GO:0005099|GO:0005515|GO:0008017|GO:0045545	33079	71.3732	154.446
XM_001063850	2.16318	1.11315	2.16318	up	Gbx1	XM_001063850	PREDICTED: Rattus norvegicus gastrulation brain homeobox 1 (Gbx1), mRNA."		similar to gastrulation brain homeobox 1	246149					31769	108.095	233.829
NM_001000545	2.16123	1.11185	2.16123	up	Olr145	NM_001000545	Rattus norvegicus olfactory receptor 145 (predicted) (Olr145_predicted), mRNA."	olfactory receptor gene Olr145	olfactory receptor Olr145	365331	GO:0007186(G-protein coupled receptor protein signaling pathway);GO:0050911(detection of chemical stimulus during sensory perception of smell)	GO:0004984(olfactory receptor activity)	GO:0016021(integral to membrane)	GO:0007186|GO:0050911|GO:0016021|GO:0004984	24268	49.36	106.678
XM_001073638	2.16108	1.11175	2.16108	up	Rab11fip2	XM_001073638	PREDICTED: Rattus norvegicus RAB11 family interacting protein 2 (class I) (predicted) (Rab11fip2_predicted), mRNA."		similar to Rab11-family interacting protein 2	308003					33097	47.3383	102.302
XM_001068528	2.16033	1.11125	2.16033	up	Fam155b	XM_001068528	PREDICTED: Rattus norvegicus similar to transmembrane protein 28 (LOC688841), mRNA."		similar to transmembrane protein 28	688841					7227	110.322	238.333
NM_012627	2.16022	1.11118	2.16022	up	Pkib	NM_012627	Rattus norvegicus protein kinase inhibitor beta, cAMP dependent, catalytic (Pkib), transcript variant 2, mRNA."	isoform 2 is encoded by transcript variant 2; cAMP-dependent protein kinase (catalytic subunit binding) inhibtor 2; protein kinase inhibitor beta, cAMP dependent, testis specific; protein kinase inhibitor, beta; protein kinase (cAMP dependent, catalytic)"	cAMP-dependent protein kinase inhibitor beta isoform 2	24678	GO:0006469(negative regulation of protein kinase activity)	GO:0004862(cAMP-dependent protein kinase inhibitor activity);GO:0016301(kinase activity)		GO:0006469|GO:0004862|GO:0016301	6833	58.7043	126.814
XM_001080536	2.15907	1.11041	2.15907	up	Epyc	XM_001080536	PREDICTED: Rattus norvegicus dermatan sulphate proteoglycan 3 (predicted) (Dspg3_predicted), mRNA."		similar to Dermatan sulfate proteoglycan 3 precursor (Epiphycan) (Small chondroitin/dermatan sulfate proteoglycan) (Proteoglycan-Lb) (PG-Lb)	314772					29789	73.7191	159.164
NM_138536	2.15899	1.11035	2.15899	up	Ttl	NM_138536	Rattus norvegicus tubulin tyrosine ligase (Ttl), mRNA."		tubulin tyrosine ligase	171572	GO:0000226(microtubule cytoskeleton organization and biogenesis);GO:0006464(protein modification process);GO:0030516(regulation of axon extension)	GO:0000287(magnesium ion binding);GO:0004835(tubulin-tyrosine ligase activity);GO:0016874(ligase activity);GO:0030955(potassium ion binding)	GO:0005874(microtubule)	GO:0000226|GO:0006464|GO:0030516|GO:0005874|GO:0000287|GO:0004835|GO:0016874|GO:0030955	1067	87.0014	187.835
XM_213757	2.15617	1.10847	2.15617	up	Gtf2ird2	XM_213757	PREDICTED: Rattus norvegicus similar to gtf2ird2 (predicted) (RGD1307435_predicted), mRNA."		similar to gtf2ird2	288606					33166	78.4488	169.149
XM_001075520	2.15532	1.1079	2.15532	up	Eapp	XM_001075520	PREDICTED: Rattus norvegicus similar to RIKEN cDNA 1810011O16 (predicted), transcript variant 1 (RGD1309624_predicted), mRNA."		similar to RIKEN cDNA 1810011O16 isoform 1	299043					23821	126.649	272.969
XM_001062167	2.15507	1.10773	2.15507	up	Tbx15	XM_001062167	PREDICTED: Rattus norvegicus T-box 15 (predicted) (Tbx15_predicted), mRNA."		similar to T-box transcription factor TBX15 (T-box protein 15) (MmTBx8)	295315					11752	243.63	525.039
NM_182953	2.15464	1.10744	2.15464	up	Nek6	NM_182953	Rattus norvegicus NIMA (never in mitosis gene a)-related expressed kinase 6 (Nek6), mRNA."		NIMA (never in mitosis gene a)-related expressed kinase 6	360161	GO:0006468(protein amino acid phosphorylation);GO:0006915(apoptosis);GO:0007049(cell cycle);GO:0007059(chromosome segregation);GO:0007067(mitosis);GO:0030071(regulation of mitotic metaphase/anaphase transition);GO:0051301(cell division)	GO:0000166(nucleotide binding);GO:0000287(magnesium ion binding);GO:0004672(protein kinase activity);GO:0004674(protein serine/threonine kinase activity);GO:0004713(protein-tyrosine kinase activity);GO:0005524(ATP binding);GO:0016740(transferase activity)	GO:0005634(nucleus);GO:0005737(cytoplasm)	GO:0006468|GO:0006915|GO:0007049|GO:0007059|GO:0007067|GO:0030071|GO:0051301|GO:0005634|GO:0005737|GO:0000166|GO:0000287|GO:0004672|GO:0004674|GO:0004713|GO:0005524|GO:0016740	28037	1894.5	4081.97
XM_001061399	2.15339	1.10661	2.15339	up	E4f1	XM_001061399	PREDICTED: Rattus norvegicus similar to p120E4F (LOC681359), mRNA."		similar to p120E4F	681359					29923	191.083	411.477
NM_153309	2.15293	1.1063	2.15293	up	Mina	NM_153309	Rattus norvegicus myc induced nuclear antigen (Mina), mRNA."	Mina-53	myc induced nuclear antigen	266670	GO:0008283(cell proliferation)			GO:0008283	16664	169.193	364.26
NM_012610	2.15265	1.10612	2.15265	up	Ngfr	NM_012610	Rattus norvegicus nerve growth factor receptor (TNFR superfamily, member 16) (Ngfr), mRNA."	low affinity nerve growth factor receptor	nerve growth factor receptor, fast"	24596	GO:0006629(lipid metabolic process);GO:0006915(apoptosis);GO:0006917(induction of apoptosis);GO:0007165(signal transduction);GO:0007275(multicellular organismal development);GO:0007411(axon guidance);GO:0007417(central nervous system development);GO:00096	GO:0003824(catalytic activity);GO:0004888(transmembrane receptor activity);GO:0005030(neurotrophin receptor activity);GO:0005035(death receptor activity);GO:0005515(protein binding);GO:0043121(neurotrophin binding);GO:0048406(nerve growth factor binding)	GO:0005615(extracellular space);GO:0005634(nucleus);GO:0005737(cytoplasm);GO:0005886(plasma membrane);GO:0005887(integral to plasma membrane);GO:0016021(integral to membrane)	GO:0006629|GO:0006915|GO:0006917|GO:0007165|GO:0007275|GO:0007411|GO:0007417|GO:0000096|GO:0005615|GO:0005634|GO:0005737|GO:0005886|GO:0005887|GO:0016021|GO:0003824|GO:0004888|GO:0005030|GO:0005035|GO:0005515|GO:0043121|GO:0048406	12370	84.7727	182.486
XM_001081535	2.15156	1.10538	2.15156	up	Hexim2	XM_001081535	PREDICTED: Rattus norvegicus hexamthylene bis-acetamide inducible 2 (predicted) (Hexim2_predicted), mRNA."		similar to hexamthylene bis-acetamide inducible 2	303580					28215	70.7331	152.186
XM_001072430	2.15111	1.10508	2.15111	up	Fhod1	XM_001072430	PREDICTED: Rattus norvegicus similar to FH1/FH2 domain-containing protein (Formin homolog overexpressed in spleen) (FHOS) (Formin homology 2 domain-containing protein 1) (LOC291964), mRNA."		similar to FH1/FH2 domain-containing protein (Formin homolog overexpressed in spleen) (FHOS) (Formin homology 2 domain-containing protein 1)	291964					27149	737.101	1585.59
XM_001066449	2.15101	1.10502	2.15101	up	Aim1l	XM_001066449	PREDICTED: Rattus norvegicus absent in melanoma 1-like (predicted) (Aim1l_predicted), mRNA."		similar to absent in melanoma 1	298543					20945	48.1621	103.597
XM_575224	2.14992	1.10429	2.14992	up	Gatm	XM_575224	PREDICTED: Rattus norvegicus glycine amidinotransferase (L-arginine:glycine amidinotransferase) (Gatm), mRNA."		similar to L-arginine: glycine amidinotransferase	81660					6872	201.514	433.239
NM_001009533	2.14927	1.10385	2.14927	up	Ccdc8	NM_001009533	Rattus norvegicus similar to coiled-coil domain containing 8 (MGC72567), mRNA."		similar to coiled-coil domain containing 8	494320			GO:0005886(plasma membrane)	GO:0005886	30091	153.72	330.386
NM_147207	2.14872	1.10348	2.14872	up	Vof16	NM_147207	Rattus norvegicus ischemia related factor vof-16 (Vof16), mRNA."		ischemia related factor vof-16	259227					22775	225.293	484.093
XM_001065601	2.1484	1.10327	2.1484	up	Msr1	XM_001065601	PREDICTED: Rattus norvegicus similar to scavenger receptor type A SR-A (predicted) (RGD1564316_predicted), mRNA."		similar to Macrophage scavenger receptor types I and II (Macrophage acetylated LDL receptor I and II) (Scavenger receptor type A) (SR-A)	498638					2746	78.6623	168.998
NM_021266	2.14687	1.10224	2.14687	up	Fzd1	NM_021266	Rattus norvegicus frizzled homolog 1 (Drosophila) (Fzd1), mRNA."	Drosophila polarity gene homolog 1; Drosophila polarity gene (frizzled) homologue	frizzled 1	58868	GO:0007186(G-protein coupled receptor protein signaling pathway);GO:0007267(cell-cell signaling);GO:0007275(multicellular organismal development);GO:0008152(metabolic process);GO:0016055(Wnt receptor signaling pathway);GO:0030855(epithelial cell different	GO:0004872(receptor activity);GO:0004926(non-G-protein coupled 7TM receptor activity);GO:0004930(G-protein coupled receptor activity);GO:0005515(protein binding)	GO:0016020(membrane);GO:0016021(integral to membrane)	GO:0007186|GO:0007267|GO:0007275|GO:0008152|GO:0016055|GO:0030855|GO:0016020|GO:0016021|GO:0004872|GO:0004926|GO:0004930|GO:0005515	3868	1488.13	3194.84
NM_173316	2.14458	1.10069	2.14458	up	Vom2r-ps45	NM_173316	Rattus norvegicus putative pheromone receptor (Go-VN6) (LOC286982), mRNA."		putative pheromone receptor (Go-VN6)	286982		GO:0004872(receptor activity);GO:0004930(G-protein coupled receptor activity);GO:0016503(pheromone receptor activity)		GO:0004872|GO:0004930|GO:0016503	6418	60.8421	130.481
XM_001071564	2.14452	1.10065	2.14452	up	Yjefn3	XM_001071564	PREDICTED: Rattus norvegicus similar to BC028663 protein (predicted) (RGD1563236_predicted), mRNA."		similar to apolipoprotein A-I binding protein	498608					13136	59.1826	126.918
XM_001073910	2.14444	1.1006	2.14444	up	Zbtb37	XM_001073910	PREDICTED: Rattus norvegicus zinc finger and BTB domain containing 37 (predicted) (Zbtb37_predicted), mRNA."		similar to zinc finger and BTB domain containing 37	304918					30338	130.355	279.539
XM_001061697	2.14377	1.10015	2.14377	up	Susd1	XM_001061697	PREDICTED: Rattus norvegicus sushi domain containing 1 (predicted) (Susd1_predicted), mRNA."	overriding stop codons	similar to sushi domain containing 1	298031					24226	47.6702	102.194
NM_178333	2.14347	1.09995	2.14347	up	Sytl5	NM_178333	Rattus norvegicus synaptotagmin-like 5 (Sytl5), mRNA."		synaptotagmin 15	302538	GO:0006886(intracellular protein transport);GO:0006887(exocytosis)	GO:0005515(protein binding);GO:0008270(zinc ion binding);GO:0017137(Rab GTPase binding);GO:0046872(metal ion binding)		GO:0006886|GO:0006887|GO:0005515|GO:0008270|GO:0017137|GO:0046872	35241	52.6673	112.891
NM_001033074	2.14205	1.09899	2.14205	up	Defa10	NM_001033074	Rattus norvegicus defensin alpha 10 (Defa10), mRNA."		defensin alpha 10	613221					21815	53.1033	113.75
XM_001076684	2.14168	1.09875	2.14168	up	RT1-CE4	XM_001076684	PREDICTED: Rattus norvegicus RT1 class I, CE4 (RT1-CE4), mRNA."		similar to RT1 class I, CE4"	414783					24165	62.5194	133.897
XM_001069823	2.14045	1.09792	2.14045	up	Wdr25l	XM_001069823	PREDICTED: Rattus norvegicus similar to pre-mRNA splicing factor-like (predicted) (RGD1562505_predicted), mRNA."		similar to pre-mRNA splicing factor-like	314443					9844	49.373	105.681
NM_012561	2.13749	1.09592	2.13749	up	Fst	NM_012561	Rattus norvegicus follistatin (Fst), mRNA."		follistatin	24373	GO:0000122(negative regulation of transcription from RNA polymerase II promoter);GO:0007275(multicellular organismal development);GO:0007276(gamete generation);GO:0007389(pattern specification process);GO:0008585(female gonad development);GO:0030509(BMP s	GO:0005515(protein binding);GO:0017106(activin inhibitor activity);GO:0043395(heparan sulfate proteoglycan binding);GO:0048185(activin binding)	GO:0005575(cellular_component);GO:0005576(extracellular region);GO:0005615(extracellular space)	GO:0000122|GO:0007275|GO:0007276|GO:0007389|GO:0008585|GO:0030509|GO:0005575|GO:0005576|GO:0005615|GO:0005515|GO:0017106|GO:0043395|GO:0048185	31124	3238.31	6921.87
NM_001000015	2.13723	1.09574	2.13723	up	Olr1437	NM_001000015	Rattus norvegicus olfactory receptor 1437 (predicted) (Olr1437_predicted), mRNA."	olfactory receptor gene Olr1437	olfactory receptor Olr1437	287325	GO:0007186(G-protein coupled receptor protein signaling pathway);GO:0050911(detection of chemical stimulus during sensory perception of smell)	GO:0004984(olfactory receptor activity)	GO:0016021(integral to membrane)	GO:0007186|GO:0050911|GO:0016021|GO:0004984	22441	57.2298	122.313
NM_001029924	2.13717	1.0957	2.13717	up	Stra6	NM_001029924	Rattus norvegicus stimulated by retinoic acid gene 6 homolog (mouse) (Stra6), mRNA."		stimulated by retinoic acid gene 6 homolog	363071			GO:0016021(integral to membrane)	GO:0016021	2623	91.7768	196.143
NM_001024318	2.13568	1.0947	2.13568	up	Asb4	NM_001024318	Rattus norvegicus ankyrin repeat and SOCS box-containing protein 4 (Asb-4), mRNA."		ankyrin repeat and SOCS box-containing protein 4	500017	GO:0007242(intracellular signaling cascade)			GO:0007242	27577	54.0758	115.489
XM_001071074	2.13296	1.09286	2.13296	up	Taf13	XM_001071074	PREDICTED: Rattus norvegicus TAF13 RNA polymerase II, TATA box binding protein (TBP)-associated factor (predicted) (Taf13_predicted), mRNA."		similar to TATA box-binding protein-associated factor, RNA polymerase II, K, 18kD"	310784					25057	66.3416	141.504
XM_001061322	2.1319	1.09214	2.1319	up	Kif3b	XM_001061322	PREDICTED: Rattus norvegicus kinesin family member 3B (predicted), transcript variant 1 (Kif3b_predicted), mRNA."		similar to Kinesin-like protein KIF3B (Microtubule plus end-directed kinesin motor 3B) isoform 1	296284					28841	176.259	375.765
NM_023021	2.13173	1.09203	2.13173	up	Kcnn4	NM_023021	Rattus norvegicus potassium intermediate/small conductance calcium-activated channel, subfamily N, member 4 (Kcnn4), mRNA."	intermediate conductance calcium-activated potassium channel; potassium intermediate/small conductance calcium-activated channel subfamily N member 4	potassium intermediate/small conductance calcium-activated channel, subfamily N, member 4"	65206	GO:0006811(ion transport);GO:0006813(potassium ion transport);GO:0006952(defense response);GO:0050714(positive regulation of protein secretion)	GO:0005216(ion channel activity);GO:0005249(voltage-gated potassium channel activity);GO:0005516(calmodulin binding);GO:0015269(calcium-activated potassium channel activity)	GO:0005624(membrane fraction);GO:0005887(integral to plasma membrane);GO:0008076(voltage-gated potassium channel complex);GO:0016020(membrane);GO:0016021(integral to membrane)	GO:0006811|GO:0006813|GO:0006952|GO:0050714|GO:0005624|GO:0005887|GO:0008076|GO:0016020|GO:0016021|GO:0005216|GO:0005249|GO:0005516|GO:0015269	32220	183.13	390.385
NM_001006980	2.12914	1.09027	2.12914	up	Bcap29	NM_001006980	Rattus norvegicus B-cell receptor-associated protein 29 (Bcap29), mRNA."		B-cell receptor-associated protein BAP29	298943	GO:0006810(transport);GO:0006886(intracellular protein transport);GO:0006888(ER to Golgi vesicle-mediated transport);GO:0006915(apoptosis);GO:0051025(negative regulation of immunoglobulin secretion)	GO:0004872(receptor activity);GO:0005215(transporter activity);GO:0019865(immunoglobulin binding);GO:0042288(MHC class I protein binding)	GO:0005783(endoplasmic reticulum);GO:0005789(endoplasmic reticulum membrane);GO:0016020(membrane);GO:0016021(integral to membrane)	GO:0006810|GO:0006886|GO:0006888|GO:0006915|GO:0051025|GO:0005783|GO:0005789|GO:0016020|GO:0016021|GO:0004872|GO:0005215|GO:0019865|GO:0042288	4780	103.57	220.516
XM_227554	2.12901	1.09018	2.12901	up	Igsf2	XM_227554	PREDICTED: Rattus norvegicus immunoglobulin superfamily, member 2 (predicted) (Igsf2_predicted), mRNA."		similar to immunoglobulin superfamily, member 2"	310727					35334	67.3962	143.487
XM_001054292	2.12886	1.09008	2.12886	up	Rlf	XM_001054292	PREDICTED: Rattus norvegicus rearranged L-myc fusion sequence (predicted) (Rlf_predicted), mRNA."		similar to Zinc finger protein Rlf (Rearranged L-myc fusion gene protein) (Zn-15 related protein)	313566					34896	229.742	489.088
NM_212513	2.1283	1.0897	2.1283	up	Lag3	NM_212513	Rattus norvegicus lymphocyte-activation gene 3 (Lag3), mRNA."	LAG-3	lymphocyte-activation gene 3	297596	GO:0007166(cell surface receptor linked signal transduction);GO:0042129(regulation of T cell proliferation);GO:0045085(negative regulation of interleukin-2 biosynthetic process);GO:0045954(positive regulation of natural killer cell mediated cytotoxicity);	GO:0004888(transmembrane receptor activity);GO:0042289(MHC class II protein binding)	GO:0009897(external side of plasma membrane);GO:0016020(membrane);GO:0016021(integral to membrane)	GO:0007166|GO:0042129|GO:0045085|GO:0045954|GO:0009897|GO:0016020|GO:0016021|GO:0004888|GO:0042289	27539	48.49	103.201
XM_001078643	2.12739	1.08909	2.12739	up	Xylt1	XM_001078643	PREDICTED: Rattus norvegicus xylosyltransferase 1 (Xylt1), mRNA."		similar to Xylosyltransferase 1 (Xylosyltransferase I) (Peptide O-xylosyltransferase 1)	64133					2933	89.847	191.14
NM_201424	2.12672	1.08863	2.12672	up	Ugt1a3	NM_201424	Rattus norvegicus UDP glycosyltransferase 1 family polypeptide A3 (Ugt1a3), mRNA."	UDP glucuronosyltransferase; UDP glycosyltransferase 1 family polypeptide A4	UDP glycosyltransferase 1 family, polypeptide A3"	396551					7718	63.3454	134.718
XM_233603	2.12561	1.08788	2.12561	up	Crocc	XM_233603	PREDICTED: Rattus norvegicus ciliary rootlet coiled-coil, rootletin (predicted) (Crocc_predicted), mRNA."		similar to ciliary rootlet coiled-coil, rootletin"	313663					27781	132.101	280.794
XM_001062469	2.12407	1.08683	2.12407	up	Rarg	XM_001062469	PREDICTED: Rattus norvegicus similar to Retinoic acid receptor gamma-A (RAR-gamma-A), transcript variant 2 (LOC685072), mRNA."		similar to Retinoic acid receptor gamma-B (RAR-gamma-B) isoform 2	685072					19564	429.044	911.319
XM_001078782	2.12373	1.0866	2.12373	up	Il17rc	XM_001078782	PREDICTED: Rattus norvegicus interleukin 17 receptor C (predicted) (Il17rc_predicted), mRNA."	overriding stop codons	similar to interleukin 17 receptor C	297520					35793	107.515	228.333
XM_001063257	2.12352	1.08646	2.12352	up	Phtf2	XM_001063257	PREDICTED: Rattus norvegicus putative homeodomain transcription factor 2 (predicted) (Phtf2_predicted), mRNA."		similar to putative homeodomain transcription factor 2	296762					13670	78.9026	167.551
NM_021598	2.12224	1.08559	2.12224	up	Mcpt8	NM_021598	Rattus norvegicus mast cell protease 8 (Mcpt8), mRNA."		mast cell protease 8	29269	GO:0006508(proteolysis)	GO:0004252(serine-type endopeptidase activity);GO:0008233(peptidase activity);GO:0008236(serine-type peptidase activity)	GO:0005615(extracellular space);GO:0042629(mast cell granule)	GO:0006508|GO:0005615|GO:0042629|GO:0004252|GO:0008233|GO:0008236	20055	83.7458	177.729
XM_001069410	2.12166	1.08519	2.12166	up	Hoxc6	XM_001069410	PREDICTED: Rattus norvegicus homeo box C6, transcript variant 1 (Hoxc6), mRNA."		similar to Homeobox protein Hox-C9 (Hox-3.2) isoform 1	252885					3382	117.418	249.12
NM_020103	2.12054	1.08443	2.12054	up	Ly6c	NM_020103	Rattus norvegicus Ly6-C antigen (Ly6c), mRNA."		Ly6-C antigen	56778					3377	117.827	249.858
NM_001000886	2.11983	1.08395	2.11983	up	Olr1710	NM_001000886	Rattus norvegicus olfactory receptor 1710 (predicted) (Olr1710_predicted), mRNA."	olfactory receptor gene Olr1710	olfactory receptor Olr1710	405186					17603	47.7977	101.323
NM_019326	2.1194	1.08366	2.1194	up	Neurod2	NM_019326	Rattus norvegicus neurogenic differentiation 2 (Neurod2), mRNA."		neurogenic differentiation 2	54276	GO:0001662(behavioral fear response);GO:0006355(regulation of transcription, DNA-dependent);GO:0006357(regulation of transcription from RNA polymerase II promoter);GO:0007275(multicellular organismal development);GO:0007399(nervous system development);GO:"	GO:0003677(DNA binding);GO:0003700(transcription factor activity);GO:0030528(transcription regulator activity)	GO:0005634(nucleus)	GO:0001662|GO:0006355|GO:0006357|GO:0007275|GO:0007399|GO:0005634|GO:0003677|GO:0003700|GO:0030528	28278	50.4007	106.819
XM_001077247	2.11875	1.08322	2.11875	up	Plch2	XM_001077247	PREDICTED: Rattus norvegicus similar to FLJ00414 protein (predicted) (RGD1304675_predicted), mRNA."		similar to phospholipase C-like 4	313756					9173	118.796	251.701
XM_341633	2.11775	1.08253	2.11775	up	Fbxo15	XM_341633	PREDICTED: Rattus norvegicus F-box protein 15 (predicted) (Fbxo15_predicted), mRNA."		similar to F-box protein 15	361354					24433	73.9906	156.694
XM_001058655	2.11609	1.0814	2.11609	up	Mcee	XM_001058655	PREDICTED: Rattus norvegicus methylmalonyl CoA epimerase (predicted) (Mcee_predicted), mRNA."		similar to Methylmalonyl-CoA epimerase, mitochondrial precursor (DL-methylmalonyl-CoA racemase)"	293829					25483	86.4397	182.914
XM_001065627	2.11559	1.08106	2.11559	up	Ptcra	XM_001065627	PREDICTED: Rattus norvegicus pre T-cell antigen receptor alpha (Ptcra), mRNA."		similar to pre T-cell antigen receptor alpha	116462					17584	60.0483	127.037
XM_001071059	2.11557	1.08105	2.11557	up	Grpcb	XM_001071059	PREDICTED: Rattus norvegicus hypothetical gene supported by M31032; NM_181440 (LOC360395), mRNA."		similar to Submandibular gland secretory Glx-rich protein CB precursor (GRP-CB) (Contiguous repeat polypeptide) (CRP)	360395					14096	68.1131	144.098
XM_001065155	2.11412	1.08006	2.11412	up	Galnt6	XM_001065155	PREDICTED: Rattus norvegicus similar to Polypeptide N-acetylgalactosaminyltransferase 6 (Protein-UDP acetylgalactosaminyltransferase 6) (UDP-GalNAc:polypeptide N-acetylgalactosaminyltransferase 6) (Polypeptide GalNAc transferase 6) (GalNAc-T6) (pp-GaNTase 6) (LOC683264), mRNA."		similar to Polypeptide N-acetylgalactosaminyltransferase 6 (Protein-UDP acetylgalactosaminyltransferase 6) (UDP-GalNAc:polypeptide N-acetylgalactosaminyltransferase 6) (Polypeptide GalNAc transferase 6) (GalNAc-T6) (pp-GaNTase 6)	683264					34634	148.907	314.807
NM_012488	2.11353	1.07965	2.11353	up	A2m	NM_012488	Rattus norvegicus alpha-2-macroglobulin (A2m), mRNA."		alpha-2-macroglobulin	24153	GO:0006886(intracellular protein transport);GO:0006953(acute-phase response);GO:0006954(inflammatory response);GO:0007584(response to nutrient);GO:0009611(response to wounding);GO:0010037(response to carbon dioxide);GO:0042221(response to chemical stimulu	GO:0004866(endopeptidase inhibitor activity);GO:0004867(serine-type endopeptidase inhibitor activity);GO:0005102(receptor binding);GO:0008320(protein carrier activity);GO:0017114(wide-spectrum protease inhibitor activity);GO:0019899(enzyme binding);GO:001	GO:0005576(extracellular region);GO:0005615(extracellular space)	GO:0006886|GO:0006953|GO:0006954|GO:0007584|GO:0009611|GO:0010037|GO:0042221|GO:0005576|GO:0005615|GO:0004866|GO:0004867|GO:0005102|GO:0008320|GO:0017114|GO:0019899|GO:0000001	27315	215.194	454.819
NM_001012220	2.11296	1.07927	2.11296	up	Catsper2	NM_001012220	Rattus norvegicus cation channel, sperm associated 2 (Catsper2), mRNA."		cation channel, sperm associated 2"	366174	GO:0006811(ion transport);GO:0006812(cation transport)	GO:0005216(ion channel activity);GO:0005261(cation channel activity)	GO:0016020(membrane);GO:0016021(integral to membrane);GO:0019861(flagellum)	GO:0006811|GO:0006812|GO:0016020|GO:0016021|GO:0019861|GO:0005216|GO:0005261	11710	81.6745	172.575
XM_001072496	2.11253	1.07897	2.11253	up	Prmt6	XM_001072496	PREDICTED: Rattus norvegicus protein arginine N-methyltransferase 6 (predicted) (Prmt6_predicted), mRNA."		similar to Protein arginine N-methyltransferase 6 (Heterogeneous nuclear ribonucleoprotein methyltransferase-like protein 6)	295384					28440	173.912	367.396
XM_001060872	2.11248	1.07894	2.11248	up	Cd79a	XM_001060872	PREDICTED: Rattus norvegicus similar to CD79A antigen (immunoglobulin-associated alpha) (LOC681236), mRNA."		similar to CD79A antigen (immunoglobulin-associated alpha)	681236					19246	68.4318	144.561
XM_224295	2.11144	1.07823	2.11144	up	Zc3h13	XM_224295	PREDICTED: Rattus norvegicus similar to KIAA0853 protein (predicted) (RGD1307729_predicted), mRNA."		similar to RIKEN cDNA 3110050K21	305955					15497	298.317	629.878
XM_001061997	2.11016	1.07735	2.11016	up	Irx3	XM_001061997	PREDICTED: Rattus norvegicus Iroquois related homeobox 3 (Drosophila) (predicted) (Irx3_predicted), mRNA."		similar to Iroquois related homeobox 3	307721					8162	189.577	400.039
NM_001000170	2.10857	1.07627	2.10857	up	Olr159	NM_001000170	Rattus norvegicus olfactory receptor 159 (predicted) (Olr159_predicted), mRNA."	olfactory receptor gene Olr159	olfactory receptor Olr159	293305	GO:0007186(G-protein coupled receptor protein signaling pathway);GO:0050911(detection of chemical stimulus during sensory perception of smell)	GO:0004984(olfactory receptor activity)	GO:0016021(integral to membrane)	GO:0007186|GO:0050911|GO:0016021|GO:0004984	33996	57.3552	120.938
XM_001081757	2.10824	1.07604	2.10824	up	Cbx4	XM_001081757	PREDICTED: Rattus norvegicus similar to Chromobox protein homolog 4 (Polycomb 2 homolog) (Pc2) (MPc2) (LOC501403), mRNA."		similar to Chromobox protein homolog 4 (Polycomb 2 homolog) (Pc2) (MPc2)	501403	GO:0006333(chromatin assembly or disassembly)	GO:0003682(chromatin binding)	GO:0000785(chromatin);GO:0005634(nucleus)	GO:0006333|GO:0000785|GO:0005634|GO:0003682	15831	77.5342	163.461
XM_575911	2.10717	1.07531	2.10717	up	Zscan20	XM_575911	PREDICTED: Rattus norvegicus similar to Zfp31 protein (predicted) (RGD1562996_predicted), mRNA."		similar to zinc finger protein 31	500549					9303	65.122	137.223
NM_022868	2.10705	1.07522	2.10705	up	Pcdh8	NM_022868	Rattus norvegicus protocadherin 8 (Pcdh8), mRNA."		protocadherin 8	64865	GO:0001756(somitogenesis);GO:0007156(homophilic cell adhesion);GO:0007267(cell-cell signaling);GO:0007268(synaptic transmission);GO:0007616(long-term memory);GO:0016331(morphogenesis of embryonic epithelium)	GO:0005509(calcium ion binding)	GO:0005886(plasma membrane);GO:0005887(integral to plasma membrane);GO:0016020(membrane)	GO:0001756|GO:0007156|GO:0007267|GO:0007268|GO:0007616|GO:0016331|GO:0005886|GO:0005887|GO:0016020|GO:0005509	6004	55.5074	116.957
XM_576214	2.10643	1.0748	2.10643	up	Fgd6	XM_576214	PREDICTED: Rattus norvegicus similar to FYVE, RhoGEF and PH domain containing 6 (predicted) (RGD1565609_predicted), mRNA."		similar to FYVE, RhoGEF and PH domain containing 6"	500824					17300	120.674	254.191
NM_181440	2.10611	1.07458	2.10611	up	Grpca	NM_181440	Rattus norvegicus glutamine/glutamic acid-rich protein A (Grpca), mRNA."	glutamine/glutamic acid-rich protein GRP-Ca; glutamine/glutamic acid-rich protein A, mapped"	glutamine/glutamic acid-rich protein A	192266	GO:0001503(ossification)	GO:0030345(structural constituent of tooth enamel);GO:0046848(hydroxyapatite binding)		GO:0001503|GO:0030345|GO:0046848	9347	69.7845	146.974
XM_001062667	2.10578	1.07435	2.10578	up	Wfdc8	XM_001062667	PREDICTED: Rattus norvegicus similar to WAP four-disulfide core domain protein 8 precursor (Putative protease inhibitor WAP8) (LOC685170), mRNA."		similar to WAP four-disulfide core domain protein 8 precursor (Putative protease inhibitor WAP8)	685170					24627	60.316	127.012
NM_080778	2.10575	1.07433	2.10575	up	Nr2f2	NM_080778	Rattus norvegicus nuclear receptor subfamily 2, group F, member 2 (Nr2f2), mRNA."		nuclear receptor subfamily 2, group F, member 2"	113984	GO:0001764(neuron migration);GO:0006350(transcription);GO:0006355(regulation of transcription, DNA-dependent);GO:0006357(regulation of transcription from RNA polymerase II promoter);GO:0006629(lipid metabolic process);GO:0007165(signal transduction);GO:00"	GO:0003700(transcription factor activity);GO:0003706(ligand-regulated transcription factor activity);GO:0003707(steroid hormone receptor activity);GO:0003714(transcription corepressor activity);GO:0008270(zinc ion binding);GO:0046872(metal ion binding)	GO:0005634(nucleus)	GO:0001764|GO:0006350|GO:0006355|GO:0006357|GO:0006629|GO:0007165|GO:0005634|GO:0003700|GO:0003706|GO:0003707|GO:0003714|GO:0008270|GO:0046872	17229	211.393	445.141
NM_019305	2.10539	1.07409	2.10539	up	Fgf2	NM_019305	Rattus norvegicus fibroblast growth factor 2 (Fgf2), mRNA."	basic fibroblast growth factor	fibroblast growth factor 2	54250	GO:0000074(regulation of progression through cell cycle);GO:0000186(activation of MAPKK activity);GO:0000187(activation of MAPK activity);GO:0000189(nuclear translocation of MAPK);GO:0001525(angiogenesis);GO:0001759(induction of an organ);GO:0001934(posit	GO:0005163(nerve growth factor receptor binding);GO:0005245(voltage-gated calcium channel activity);GO:0005515(protein binding);GO:0008083(growth factor activity);GO:0008201(heparin binding)	GO:0005576(extracellular region);GO:0005615(extracellular space)	GO:0000074|GO:0000186|GO:0000187|GO:0000189|GO:0001525|GO:0001759|GO:0001934|GO:0005576|GO:0005615|GO:0005163|GO:0005245|GO:0005515|GO:0008083|GO:0008201	33146	236.521	497.97
NM_138838	2.10422	1.07329	2.10422	up	Pou3f1	NM_138838	Rattus norvegicus POU domain, class 3, transcription factor 1 (Pou3f1), mRNA."	octomer-6; suppressed cAMP-inducible POU; octoamer transcription factor-6	POU domain, class 3, transcription factor 1"	192110	GO:0006355(regulation of transcription, DNA-dependent);GO:0008366(axon ensheathment);GO:0010001(glial cell differentiation);GO:0042552(myelination);GO:0045449(regulation of transcription);GO:0045685(regulation of glial cell differentiation);GO:0045892(neg"	GO:0003677(DNA binding);GO:0003700(transcription factor activity)	GO:0005634(nucleus)	GO:0006355|GO:0008366|GO:0010001|GO:0042552|GO:0045449|GO:0045685|GO:0045892|GO:0005634|GO:0003677|GO:0003700	11079	95.8087	201.603
NM_001025627	2.10405	1.07317	2.10405	up	Leprel1	NM_001025627	Rattus norvegicus leprecan-like 1 (Leprel1), mRNA."		leprecan-like 1	288016	GO:0019538(protein metabolic process)	GO:0005506(iron ion binding);GO:0016491(oxidoreductase activity);GO:0016702(oxidoreductase activity, acting on single donors with incorporation of molecular oxygen, incorporation of two atoms of oxygen);GO:0016706(oxidoreductase activity, acting on paired"	GO:0005783(endoplasmic reticulum)	GO:0019538|GO:0005783|GO:0005506|GO:0016491|GO:0016702|GO:0016706	12207	65.2565	137.303
XM_001072174	2.10371	1.07294	2.10371	up	Exoc3l	XM_001072174	PREDICTED: Rattus norvegicus similar to RIKEN cDNA E430013E20 gene (predicted) (RGD1311132_predicted), mRNA."		similar to Exocyst complex component 3 (Exocyst complex component Sec6) (rSec6)	291961					26281	125.67	264.374
NM_001001285	2.10368	1.07291	2.10368	up	Olr131	NM_001001285	Rattus norvegicus olfactory receptor 131 (predicted) (Olr131_predicted), mRNA."	olfactory receptor gene Olr131	olfactory receptor Olr131	405071	GO:0007186(G-protein coupled receptor protein signaling pathway);GO:0050911(detection of chemical stimulus during sensory perception of smell)	GO:0004984(olfactory receptor activity)	GO:0016021(integral to membrane)	GO:0007186|GO:0050911|GO:0016021|GO:0004984	11108	131.831	277.33
NM_053299	2.10275	1.07227	2.10275	up	Ubd	NM_053299	Rattus norvegicus ubiquitin D (Ubd), mRNA."		ubiquitin D	29168	GO:0006355(regulation of transcription, DNA-dependent);GO:0006464(protein modification process);GO:0006508(proteolysis);GO:0006512(ubiquitin cycle);GO:0006955(immune response);GO:0007165(signal transduction);GO:0007186(G-protein coupled receptor protein s"	GO:0003676(nucleic acid binding);GO:0004872(receptor activity);GO:0004984(olfactory receptor activity);GO:0008270(zinc ion binding);GO:0046872(metal ion binding)	GO:0005622(intracellular);GO:0016020(membrane);GO:0016021(integral to membrane);GO:0042612(MHC class I protein complex)	GO:0006355|GO:0006464|GO:0006508|GO:0006512|GO:0006955|GO:0007165|GO:0007186|GO:0005622|GO:0016020|GO:0016021|GO:0042612|GO:0003676|GO:0004872|GO:0004984|GO:0008270|GO:0046872	22302	51.582	108.464
XM_001074916	2.10225	1.07193	2.10225	up	Map4k1	XM_001074916	PREDICTED: Rattus norvegicus mitogen activated protein kinase kinase kinase kinase 1 (predicted) (Map4k1_predicted), mRNA."		similar to Mitogen-activated protein kinase kinase kinase kinase 1 (MAPK/ERK kinase kinase kinase 1) (MEK kinase kinase 1) (MEKKK 1) (Hematopoietic progenitor kinase) (HPK)	292763					23070	109.954	231.151
NM_053633	2.10217	1.07188	2.10217	up	Egr2	NM_053633	Rattus norvegicus early growth response 2 (Egr2), mRNA."		early growth response 2	114090	GO:0006355(regulation of transcription, DNA-dependent);GO:0007420(brain development);GO:0007422(peripheral nervous system development);GO:0007611(learning and/or memory);GO:0007622(rhythmic behavior);GO:0030902(hindbrain development);GO:0042552(myelinatio"	GO:0003677(DNA binding);GO:0003700(transcription factor activity);GO:0005515(protein binding);GO:0008270(zinc ion binding);GO:0030528(transcription regulator activity);GO:0046872(metal ion binding)	GO:0005622(intracellular);GO:0005634(nucleus)	GO:0006355|GO:0007420|GO:0007422|GO:0007611|GO:0007622|GO:0030902|GO:0042552|GO:0005622|GO:0005634|GO:0003677|GO:0003700|GO:0005515|GO:0008270|GO:0030528|GO:0046872	14925	94.5972	198.859
NM_031082	2.10213	1.07185	2.10213	up	Pggt1b	NM_031082	Rattus norvegicus protein geranylgeranyltransferase type I, beta subunit (Pggt1b), mRNA."	geranylgeranyltransferase type I (GGTase-I)	protein geranylgeranyltransferase type I, beta subunit"	81746	GO:0018348(protein amino acid geranylgeranylation)	GO:0003824(catalytic activity);GO:0004659(prenyltransferase activity);GO:0004662(CAAX-protein geranylgeranyltransferase activity);GO:0008270(zinc ion binding);GO:0016740(transferase activity);GO:0046872(metal ion binding)	GO:0005953(CAAX-protein geranylgeranyltransferase complex)	GO:0018348|GO:0005953|GO:0003824|GO:0004659|GO:0004662|GO:0008270|GO:0016740|GO:0046872	25301	106.717	224.333
NM_181474	2.10189	1.07168	2.10189	up	Tfb1m	NM_181474	Rattus norvegicus transcription factor B1, mitochondrial (Tfb1m), mRNA."		transcription factor B1, mitochondrial"	308140	GO:0000154(rRNA modification);GO:0006350(transcription);GO:0006355(regulation of transcription, DNA-dependent);GO:0006364(rRNA processing)"	GO:0000179(rRNA (adenine-N6,N6-)-dimethyltransferase activity);GO:0003677(DNA binding);GO:0008168(methyltransferase activity);GO:0008649(rRNA methyltransferase activity);GO:0016740(transferase activity)"	GO:0005739(mitochondrion)	GO:0000154|GO:0006350|GO:0006355|GO:0006364|GO:0005739|GO:0000179|GO:0003677|GO:0008168|GO:0008649|GO:0016740	25	92.4159	194.248
XM_001059399	2.1016	1.07149	2.1016	up	Abcd1	XM_001059399	PREDICTED: Rattus norvegicus ATP-binding cassette, sub-family D (ALD), member 1 (predicted) (Abcd1_predicted), mRNA."		similar to ATP-binding cassette sub-family D member 1 (Adrenoleukodystrophy protein) (ALDP)	363516					7512	152.049	319.547
NM_012640	2.10098	1.07106	2.10098	up	Rbp2	NM_012640	Rattus norvegicus retinol binding protein 2, cellular (Rbp2), mRNA."	retinol-binding protein 2; Retinol-binding protein 2 cellular; Retinol-binding protein 2, cellular"	retinol binding protein 2, cellular"	24710	GO:0001523(retinoid metabolic process);GO:0006776(vitamin A metabolic process);GO:0006810(transport);GO:0008544(epidermis development);GO:0042572(retinol metabolic process)	GO:0005501(retinoid binding);GO:0008289(lipid binding);GO:0016918(retinal binding);GO:0019841(retinol binding)		GO:0001523|GO:0006776|GO:0006810|GO:0008544|GO:0042572|GO:0005501|GO:0008289|GO:0016918|GO:0019841	7840	95.4639	200.568
XM_001076027	2.10011	1.07047	2.10011	up	Lmnb2	XM_001076027	PREDICTED: Rattus norvegicus similar to Lmnb2 protein (predicted) (RGD1563803_predicted), mRNA."		similar to Lamin-B2	299625					2138	94.3122	198.066
NM_001012169	2.09933	1.06993	2.09933	up	Zfp143	NM_001012169	Rattus norvegicus zinc finger protein 143 (Zfp143), mRNA."		zinc finger protein 143	361627	GO:0006350(transcription);GO:0006355(regulation of transcription, DNA-dependent);GO:0006357(regulation of transcription from RNA polymerase II promoter);GO:0006359(regulation of transcription from RNA polymerase III promoter)"	GO:0003677(DNA binding);GO:0003704(specific RNA polymerase II transcription factor activity);GO:0003709(RNA polymerase III transcription factor activity);GO:0008270(zinc ion binding);GO:0046872(metal ion binding)	GO:0005622(intracellular);GO:0005634(nucleus)	GO:0006350|GO:0006355|GO:0006357|GO:0006359|GO:0005622|GO:0005634|GO:0003677|GO:0003704|GO:0003709|GO:0008270|GO:0046872	28388	139.484	292.822
XM_219881	2.09904	1.06973	2.09904	up	Ankrd2	XM_219881	PREDICTED: Rattus norvegicus ankyrin repeat domain 2 (stretch responsive muscle) (predicted) (Ankrd2_predicted), mRNA."		similar to Ankyrin repeat domain protein 2 (Skeletal muscle ankyrin repeat protein) (mArpp)	309374					14489	76.4303	160.43
XM_001080107	2.09744	1.06863	2.09744	up	Rfc5	XM_001080107	PREDICTED: Rattus norvegicus replication factor C (activator 1) 5 (predicted) (Rfc5_predicted), mRNA."		similar to Activator 1 36 kDa subunit (Replication factor C 36 kDa subunit) (A1 36 kDa subunit) (RF-C 36 kDa subunit) (RFC36) (Replication factor C subunit 5)	304528					33720	198.225	415.764
XM_001077973	2.09603	1.06766	2.09603	up	N4bp2	XM_001077973	PREDICTED: Rattus norvegicus similar to mKIAA1413 protein (predicted) (RGD1565738_predicted), mRNA."		similar to Nedd4 binding protein 2	305342					23011	78.1415	163.787
XM_001069858	2.09505	1.06698	2.09505	up	Zbtb34	XM_001069858	PREDICTED: Rattus norvegicus similar to Zinc finger and BTB domain-containing protein 34 (LOC689174), mRNA."		similar to Zinc finger and BTB domain-containing protein 34	689174					11616	57.5877	120.649
XM_001077880	2.09443	1.06655	2.09443	up	Olr1088	XM_001077880	PREDICTED: Rattus norvegicus olfactory receptor 1088 (predicted) (Olr1088_predicted), mRNA."		similar to Olfactory receptor 10T2 (Olfactory receptor OR1-3)	299582					9440	91.4546	191.545
NM_001000207	2.09368	1.06604	2.09368	up	Olr233	NM_001000207	Rattus norvegicus olfactory receptor 233 (predicted) (Olr233_predicted), mRNA."	olfactory receptor gene Olr233	olfactory receptor Olr233	293377	GO:0007186(G-protein coupled receptor protein signaling pathway);GO:0050911(detection of chemical stimulus during sensory perception of smell)	GO:0004984(olfactory receptor activity)	GO:0016021(integral to membrane)	GO:0007186|GO:0050911|GO:0016021|GO:0004984	3826	53.9459	112.946
XM_001081463	2.09264	1.06532	2.09264	up	Hspb9	XM_001081463	PREDICTED: Rattus norvegicus heat shock protein, alpha-crystallin-related, B9 (predicted) (Hspb9_predicted), mRNA."		similar to Heat-shock protein beta-9 (HspB9)	363681					21118	60.8651	127.369
NM_013007	2.09232	1.06511	2.09232	up	Pnoc	NM_013007	Rattus norvegicus prepronociceptin (Pnoc), mRNA."	Prepronociceptin (neuropeptide nociceptin) (N23K); neuropeptide nociceptin 1; orphanin FQ	prepronociceptin	25516	GO:0007165(signal transduction);GO:0007218(neuropeptide signaling pathway);GO:0007268(synaptic transmission);GO:0007600(sensory perception)	GO:0001515(opioid peptide activity);GO:0005184(neuropeptide hormone activity)	GO:0005576(extracellular region);GO:0005615(extracellular space)	GO:0007165|GO:0007218|GO:0007268|GO:0007600|GO:0005576|GO:0005615|GO:0001515|GO:0005184	35733	90.8778	190.146
NM_013215	2.09171	1.06468	2.09171	up	Akr7a3	NM_013215	Rattus norvegicus aldo-keto reductase family 7, member A3 (aflatoxin aldehyde reductase) (Akr7a3), mRNA."	aflatoxin B1 aldehyde reductase	aldo-keto reductase family 7, member A3 (aflatoxin aldehyde reductase)"	26760	GO:0006081(aldehyde metabolic process);GO:0006805(xenobiotic metabolic process);GO:0009636(response to toxin);GO:0046222(aflatoxin metabolic process);GO:0046223(aflatoxin catabolic process)	GO:0004032(aldehyde reductase activity);GO:0004033(aldo-keto reductase activity);GO:0009055(electron carrier activity);GO:0016491(oxidoreductase activity)	GO:0005829(cytosol)	GO:0006081|GO:0006805|GO:0009636|GO:0046222|GO:0046223|GO:0005829|GO:0004032|GO:0004033|GO:0009055|GO:0016491	11834	145.912	305.204
NM_013192	2.09022	1.06366	2.09022	up	Kcnj6	NM_013192	Rattus norvegicus potassium inwardly-rectifying channel, subfamily J, member 6 (Kcnj6), mRNA."	Potassium inwardly-rectifying, channel, subfamily J, member 6; Potassium inwardly-rectifying channel subfamily J member 6"	potassium inwardly-rectifying channel, subfamily J, member 6"	25743	GO:0006811(ion transport);GO:0006813(potassium ion transport)	GO:0005244(voltage-gated ion channel activity);GO:0015467(G-protein activated inward rectifier potassium channel activity);GO:0030955(potassium ion binding)	GO:0008076(voltage-gated potassium channel complex);GO:0016020(membrane);GO:0016021(integral to membrane)	GO:0006811|GO:0006813|GO:0008076|GO:0016020|GO:0016021|GO:0005244|GO:0015467|GO:0030955	12896	63.2135	132.13
XM_001077962	2.09021	1.06365	2.09021	up	Efcab6	XM_001077962	PREDICTED: Rattus norvegicus similar to RIKEN cDNA 4931407K02 (predicted) (RGD1309065_predicted), mRNA."		similar to CAP-binding protein complex interacting protein 1	315179					14392	67.0904	140.233
XM_001062978	2.08969	1.06329	2.08969	up	Ptprc	XM_001062978	PREDICTED: Rattus norvegicus protein tyrosine phosphatase, receptor type, C (Ptprc), mRNA."		similar to Leukocyte common antigen variant 4 precursor (L-CA) (CD45 antigen) (T200)	24699					30474	91.8863	192.014
XM_001073306	2.08958	1.06322	2.08958	up	Tmem51	XM_001073306	PREDICTED: Rattus norvegicus similar to BC003277 protein (predicted) (RGD1565452_predicted), mRNA."		similar to transmembrane protein 51	500578					33126	184.073	384.636
XM_001074832	2.08896	1.06279	2.08896	up	Pnmal1	XM_001074832	PREDICTED: Rattus norvegicus similar to hypothetical protein FLJ10781 (predicted) (RGD1310803_predicted), mRNA."		similar to paraneoplastic antigen MA1	361515					3490	61.7709	129.037
NM_001003929	2.08865	1.06257	2.08865	up	Cntfr	NM_001003929	Rattus norvegicus ciliary neurotrophic factor receptor (Cntfr), mRNA."		ciliary neurotrophic factor receptor	313173	GO:0008284(positive regulation of cell proliferation)	GO:0004872(receptor activity);GO:0004896(hematopoietin/interferon-class (D200-domain) cytokine receptor activity);GO:0004897(ciliary neurotrophic factor receptor activity);GO:0005515(protein binding);GO:0048503(GPI anchor binding)	GO:0005615(extracellular space);GO:0016020(membrane)	GO:0008284|GO:0005615|GO:0016020|GO:0004872|GO:0004896|GO:0004897|GO:0005515|GO:0048503	2476	52.9553	110.605
NM_001024768	2.08859	1.06253	2.08859	up	Elf3	NM_001024768	Rattus norvegicus E74-like factor 3 (Elf3), mRNA."		E74-like factor 3	304815	GO:0006350(transcription);GO:0006355(regulation of transcription, DNA-dependent);GO:0009653(anatomical structure morphogenesis);GO:0009790(embryonic development);GO:0030198(extracellular matrix organization and biogenesis)"	GO:0003677(DNA binding);GO:0003700(transcription factor activity)	GO:0005634(nucleus)	GO:0006350|GO:0006355|GO:0009653|GO:0009790|GO:0030198|GO:0005634|GO:0003677|GO:0003700	218	57.2095	119.487
XM_345570	2.08777	1.06196	2.08777	up	Ptch2	XM_345570	PREDICTED: Rattus norvegicus patched homolog 1 (predicted) (Ptch1_predicted), mRNA."	overriding stop codons	similar to patched1	366452	GO:0007165(signal transduction);GO:0007224(smoothened signaling pathway);GO:0008283(cell proliferation);GO:0009887(organ morphogenesis);GO:0009953(dorsal/ventral pattern formation);GO:0016485(protein processing);GO:0030326(embryonic limb morphogenesis);GO	GO:0004872(receptor activity);GO:0005515(protein binding);GO:0008158(hedgehog receptor activity)	GO:0005887(integral to plasma membrane);GO:0016020(membrane);GO:0016021(integral to membrane)	GO:0007165|GO:0007224|GO:0008283|GO:0009887|GO:0009953|GO:0016485|GO:0030326|GO:0005887|GO:0016020|GO:0016021|GO:0004872|GO:0005515|GO:0008158	29648	57.9942	121.079
NM_133616	2.08717	1.06155	2.08717	up	Sult2a1	NM_133616	Rattus norvegicus sulfotransferase family 2A, dehydroepiandrosterone (DHEA)-preferring, member 1 (Sult2a1), mRNA."	Sulfotransferase hydroxysteroid gene 2; sulfotransferase, hydroxysteroid preferring 2; hydroxysteroid sulfotransferase a; alcohol sulfotransferase"	sulfotransferase family, cytosolic, 2A, dehydroepiandrosterone (DHEA) -preferring, member 1"	24912	GO:0006629(lipid metabolic process);GO:0008202(steroid metabolic process)	GO:0004027(alcohol sulfotransferase activity);GO:0008146(sulfotransferase activity);GO:0016740(transferase activity);GO:0047704(bile-salt sulfotransferase activity)		GO:0006629|GO:0008202|GO:0004027|GO:0008146|GO:0016740|GO:0047704	13430	52.2569	109.069
NM_001047861	2.08675	1.06126	2.08675	up	Pkn3	NM_001047861	Rattus norvegicus protein kinase N3 (Pkn3), mRNA."		protein kinase N3	296619	GO:0006334(nucleosome assembly);GO:0006468(protein amino acid phosphorylation);GO:0007165(signal transduction)	GO:0004674(protein serine/threonine kinase activity);GO:0005524(ATP binding)	GO:0005622(intracellular);GO:0005634(nucleus)	GO:0006334|GO:0006468|GO:0007165|GO:0005622|GO:0005634|GO:0004674|GO:0005524	34980	85.1303	177.646
XM_001062274	2.08582	1.06061	2.08582	up	Lrdd	XM_001062274	PREDICTED: Rattus norvegicus leucine-rich and death domain containing (predicted) (Lrdd_predicted), mRNA."		similar to leucine-rich and death domain containing	293625					34336	65.6252	136.882
NM_001008824	2.08568	1.06051	2.08568	up	Krt27	NM_001008824	Rattus norvegicus type I keratin KA40 (Ka40), mRNA."		type I keratin KA40	450229					28512	74.5699	155.529
XM_001062845	2.08551	1.0604	2.08551	up	Mocs1	XM_001062845	PREDICTED: Rattus norvegicus molybdenum cofactor synthesis 1 (predicted) (Mocs1_predicted), mRNA."		similar to Molybdenum cofactor biosynthesis protein 1 B (MOCS1B) (Molybdenum cofactor synthesis-step 1 protein A-B) (Molybdenum cofactor biosynthesis protein C)	301221					10663	236.134	492.459
XM_001081097	2.08442	1.05964	2.08442	up	Astl	XM_001081097	PREDICTED: Rattus norvegicus similar to oocyte astacin (predicted) (RGD1562279_predicted), mRNA."		similar to Astacin-like metalloendopeptidase precursor (Oocyte astacin) (Ovastacin)	296129					5240	58.9294	122.833
XM_001079493	2.0843	1.05957	2.0843	up	Fanca	XM_001079493	PREDICTED: Rattus norvegicus Fanconi anemia, complementation group A (predicted) (Fanca_predicted), mRNA."		similar to Fanconi anemia group A protein homolog (Protein FACA)	361435					18201	54.5958	113.794
NM_053557	2.08405	1.05939	2.08405	up	Prmt3	NM_053557	Rattus norvegicus heterogeneous nuclear ribonucleoprotein methyltransferase-like 3 (S. cerevisiae) (Hrmt1l3), mRNA."	protein arginine N-methyltransferase 3(hnRNP methyltransferase S. cerevisiae)-like 3	protein arginine N-methyltransferase 3	89820	GO:0008152(metabolic process);GO:0019919(peptidyl-arginine methylation, to asymmetrical-dimethyl arginine);GO:0046498(S-adenosylhomocysteine metabolic process)"	GO:0003676(nucleic acid binding);GO:0008168(methyltransferase activity);GO:0008270(zinc ion binding);GO:0008757(S-adenosylmethionine-dependent methyltransferase activity);GO:0016274(protein-arginine N-methyltransferase activity);GO:0016740(transferase act	GO:0005622(intracellular);GO:0005737(cytoplasm)	GO:0008152|GO:0019919|GO:0046498|GO:0005622|GO:0005737|GO:0003676|GO:0008168|GO:0008270|GO:0008757|GO:0016274|GO:0016740	28085	84.9678	177.077
NM_013149	2.08377	1.0592	2.08377	up	Ahr	NM_013149	Rattus norvegicus aryl hydrocarbon receptor (Ahr), mRNA."		aryl hydrocarbon receptor	25690	GO:0006355(regulation of transcription, DNA-dependent);GO:0006366(transcription from RNA polymerase II promoter);GO:0006805(xenobiotic metabolic process);GO:0006915(apoptosis);GO:0006950(response to stress);GO:0007049(cell cycle);GO:0007165(signal transdu"	GO:0003677(DNA binding);GO:0003700(transcription factor activity);GO:0004874(aryl hydrocarbon receptor activity);GO:0004879(ligand-dependent nuclear receptor activity);GO:0005515(protein binding);GO:0046982(protein heterodimerization activity)	GO:0005634(nucleus);GO:0005667(transcription factor complex);GO:0005737(cytoplasm);GO:0005829(cytosol)	GO:0006355|GO:0006366|GO:0006805|GO:0006915|GO:0006950|GO:0007049|GO:0007165|GO:0005634|GO:0005667|GO:0005737|GO:0005829|GO:0003677|GO:0003700|GO:0004874|GO:0004879|GO:0005515|GO:0046982	25297	127.576	265.84
NM_001001378	2.08328	1.05885	2.08328	up	Olr684	NM_001001378	Rattus norvegicus olfactory receptor 684 (predicted) (Olr684_predicted), mRNA."	olfactory receptor gene Olr684	olfactory receptor Olr684	295890	GO:0007186(G-protein coupled receptor protein signaling pathway);GO:0050911(detection of chemical stimulus during sensory perception of smell)	GO:0004984(olfactory receptor activity)	GO:0016021(integral to membrane)	GO:0007186|GO:0050911|GO:0016021|GO:0004984	12811	72.2862	150.592
XM_001056392	2.08278	1.05851	2.08278	up	Ppapdc1b	XM_001056392	PREDICTED: Rattus norvegicus similar to phosphatidic acid phosphatase type 2 domain containing 1A (LOC680466), mRNA."		similar to phosphatidic acid phosphatase type 2 domain containing 1A	680466					28109	407.764	849.282
NM_012669	2.08271	1.05846	2.08271	up	Hnf1a	NM_012669	Rattus norvegicus transcription factor 1 (Tcf1), mRNA."	Transcription factor 1, hepatic; LF-B1, hepatic nuclear factor (HNF1): albumin proximal factor, also TCF1; hepatic nuclear factor 1; Transcription factor 1 hepatic; LF-B1 hepatic nuclear factor (HNF1): albumin proximal factor also TCF1"	transcription factor 1, hepatic"	24817	GO:0006357(regulation of transcription from RNA polymerase II promoter);GO:0006366(transcription from RNA polymerase II promoter);GO:0016481(negative regulation of transcription);GO:0045453(bone resorption);GO:0045893(positive regulation of transcription,"	GO:0003677(DNA binding);GO:0003690(double-stranded DNA binding);GO:0003700(transcription factor activity);GO:0003702(RNA polymerase II transcription factor activity);GO:0003704(specific RNA polymerase II transcription factor activity);GO:0005515(protein b	GO:0005634(nucleus);GO:0005667(transcription factor complex)	GO:0006357|GO:0006366|GO:0016481|GO:0045453|GO:0045893|GO:0005634|GO:0005667|GO:0003677|GO:0003690|GO:0003700|GO:0003702|GO:0003704|GO:0005515	15150	87.1732	181.556
XM_215682	2.08201	1.05798	2.08201	up	Gstm6l	XM_215682	PREDICTED: Rattus norvegicus glutathione S-transferase, mu 6 (predicted) (Gstm6_predicted), mRNA."		similar to Glutathione S-transferase Mu 2 (GST class-mu 2) (Glutathione S-transferase pmGT2) (GST 5-5)	295362	GO:0008152(metabolic process)	GO:0004364(glutathione transferase activity)		GO:0008152|GO:0004364	2104	97.7486	203.514
XM_001074175	2.08146	1.05759	2.08146	up	Ly6h	XM_001074175	PREDICTED: Rattus norvegicus lymphocyte antigen 6 complex, locus H (predicted) (Ly6h_predicted), mRNA."		similar to lymphocyte antigen 6 complex, locus H"	300025					34120	171.174	356.291
NM_133310	2.08132	1.0575	2.08132	up	Icmt	NM_133310	Rattus norvegicus isoprenylcysteine carboxyl methyltransferase (Icmt), mRNA."	prenylcysteine carboxyl methlytransferase; farnesyl cysteine carboxyl methyltransferase	isoprenylcysteine carboxyl methyltransferase	170818	GO:0006481(C-terminal protein amino acid methylation);GO:0008104(protein localization);GO:0046498(S-adenosylhomocysteine metabolic process);GO:0046500(S-adenosylmethionine metabolic process)	GO:0004671(protein-S-isoprenylcysteine O-methyltransferase activity);GO:0008168(methyltransferase activity);GO:0008757(S-adenosylmethionine-dependent methyltransferase activity);GO:0016740(transferase activity)	GO:0005783(endoplasmic reticulum);GO:0016020(membrane);GO:0016021(integral to membrane)	GO:0006481|GO:0008104|GO:0046498|GO:0046500|GO:0005783|GO:0016020|GO:0016021|GO:0004671|GO:0008168|GO:0008757|GO:0016740	5055	116.707	242.905
NM_199501	2.08118	1.0574	2.08118	up	Cdk2	NM_199501	Rattus norvegicus cyclin dependent kinase 2 (Cdk2), mRNA."	cyclin dependent kinase 2-alpha	cyclin-dependent kinase 2	362817	GO:0006468(protein amino acid phosphorylation);GO:0007049(cell cycle);GO:0007067(mitosis);GO:0051301(cell division)	GO:0000166(nucleotide binding);GO:0004693(cyclin-dependent protein kinase activity);GO:0005515(protein binding);GO:0005524(ATP binding);GO:0016301(kinase activity);GO:0016740(transferase activity)	GO:0000307(cyclin-dependent protein kinase holoenzyme complex);GO:0005634(nucleus);GO:0005667(transcription factor complex)	GO:0006468|GO:0007049|GO:0007067|GO:0051301|GO:0000307|GO:0005634|GO:0005667|GO:0000166|GO:0004693|GO:0005515|GO:0005524|GO:0016301|GO:0016740	8425	305.858	636.544
NM_133566	2.07903	1.05591	2.07903	up	Cst6	NM_133566	Rattus norvegicus cystatin E/M (Cst6), mRNA."	cystatin N; cystatin M	cystatin E/M	171096	GO:0008544(epidermis development)	GO:0004869(cysteine protease inhibitor activity)	GO:0001533(cornified envelope);GO:0005615(extracellular space)	GO:0008544|GO:0001533|GO:0005615|GO:0004869	32684	91.7392	190.728
XM_001074109	2.07778	1.05504	2.07778	up	Polrmt	XM_001074109	PREDICTED: Rattus norvegicus polymerase (RNA) mitochondrial (DNA directed) (predicted) (Polrmt_predicted), mRNA."		similar to DNA-directed RNA polymerase, mitochondrial precursor (MtRPOL)"	299604					1714	187.469	389.518
NM_012632	2.07751	1.05485	2.07751	up	Prp15	NM_012632	Rattus norvegicus proline-rich protein 15 (Prp15), mRNA."	Proline-rich protein salivary; proline-rich protein, salivary"	proline-rich protein 15	24687					22628	58.9237	122.414
XM_001055606	2.07703	1.05452	2.07703	up	Osbpl3	XM_001055606	PREDICTED: Rattus norvegicus similar to mKIAA0704 protein (predicted) (RGD1564287_predicted), mRNA."		similar to Oxysterol-binding protein-related protein 3 (OSBP-related protein 3) (ORP-3)	362360					16592	49.7036	103.236
NM_171992	2.0742	1.05256	2.0742	up	Ccnd1	NM_171992	Rattus norvegicus cyclin D1 (Ccnd1), mRNA."		cyclin D1	58919	GO:0000074(regulation of progression through cell cycle);GO:0000082(G1/S transition of mitotic cell cycle);GO:0000320(re-entry into mitotic cell cycle);GO:0006468(protein amino acid phosphorylation);GO:0007049(cell cycle);GO:0010039(response to iron ion);	GO:0004672(protein kinase activity);GO:0005515(protein binding);GO:0016301(kinase activity);GO:0016538(cyclin-dependent protein kinase regulator activity);GO:0019901(protein kinase binding)	GO:0000307(cyclin-dependent protein kinase holoenzyme complex);GO:0005622(intracellular);GO:0005634(nucleus);GO:0005829(cytosol)	GO:0000074|GO:0000082|GO:0000320|GO:0006468|GO:0007049|GO:0010039|GO:0000307|GO:0005622|GO:0005634|GO:0005829|GO:0004672|GO:0005515|GO:0016301|GO:0016538|GO:0019901	33231	891.066	1848.25
NM_181092	2.073	1.05172	2.073	up	Syngap1	NM_181092	Rattus norvegicus synaptic Ras GTPase activating protein 1 homolog (rat) (Syngap1), mRNA."		synaptic Ras GTPase activating protein 1 homolog	192117	GO:0051056(regulation of small GTPase mediated signal transduction)	GO:0005096(GTPase activator activity)	GO:0005622(intracellular)	GO:0051056|GO:0005622|GO:0005096	17199	102.191	211.842
NM_001000006	2.07227	1.05121	2.07227	up	Olr1423	NM_001000006	Rattus norvegicus olfactory receptor 1423 (predicted) (Olr1423_predicted), mRNA."	olfactory receptor gene Olr1423	olfactory receptor Olr1423	287309	GO:0007186(G-protein coupled receptor protein signaling pathway);GO:0050911(detection of chemical stimulus during sensory perception of smell)	GO:0004984(olfactory receptor activity)	GO:0016021(integral to membrane)	GO:0007186|GO:0050911|GO:0016021|GO:0004984	9875	61.8298	128.128
NM_031059	2.0718	1.05088	2.0718	up	Msx1	NM_031059	Rattus norvegicus homeo box, msh-like 1 (Msx1), mRNA."		homeo box, msh-like 1"	81710	GO:0000122(negative regulation of transcription from RNA polymerase II promoter);GO:0001501(skeletal development);GO:0006355(regulation of transcription, DNA-dependent);GO:0007517(muscle development);GO:0009887(organ morphogenesis);GO:0030326(embryonic li"	GO:0003674(molecular_function);GO:0003677(DNA binding);GO:0003700(transcription factor activity);GO:0005515(protein binding);GO:0016564(transcriptional repressor activity)	GO:0005575(cellular_component);GO:0005634(nucleus)	GO:0000122|GO:0001501|GO:0006355|GO:0007517|GO:0009887|GO:0030326|GO:0005575|GO:0005634|GO:0003674|GO:0003677|GO:0003700|GO:0005515|GO:0016564	8803	71.4682	148.067
XM_001053966	2.07091	1.05026	2.07091	up	Arhgap30	XM_001053966	PREDICTED: Rattus norvegicus similar to RIKEN cDNA 6030405P05 gene (predicted) (RGD1561419_predicted), mRNA."		similar to Rho GTPase activating protein 30	498282					18026	121.383	251.373
XM_001062453	2.07085	1.05022	2.07085	up	Arhgap18	XM_001062453	PREDICTED: Rattus norvegicus Rho GTPase activating protein 18 (predicted) (Arhgap18_predicted), mRNA."		similar to Rho GTPase activating protein 18	293947					2930	114.116	236.317
XM_001053970	2.07055	1.05001	2.07055	up	Trim36	XM_001053970	PREDICTED: Rattus norvegicus tripartite motif protein 36 (predicted) (Trim36_predicted), mRNA."		similar to haprin	291597					32522	97.5816	202.048
NM_001024242	2.07029	1.04984	2.07029	up	Ctsw	NM_001024242	Rattus norvegicus cathepsin W (Ctsw), mRNA."		cathepsin W	293676	GO:0006508(proteolysis);GO:0006955(immune response)	GO:0004197(cysteine-type endopeptidase activity)	GO:0005615(extracellular space)	GO:0006508|GO:0006955|GO:0005615|GO:0004197	4942	140.439	290.751
XM_001053135	2.06947	1.04926	2.06947	up	Myot	XM_001053135	PREDICTED: Rattus norvegicus myotilin (predicted), transcript variant 1 (Myot_predicted), mRNA."		similar to Myotilin (Titin immunoglobulin domain protein) (Myofibrillar titin-like Ig domains protein) isoform 1	291605					20885	72.5211	150.08
XM_001066844	2.0693	1.04914	2.0693	up	Rsph9	XM_001066844	PREDICTED: Rattus norvegicus similar to RIKEN cDNA 1700027N10 (predicted) (RGD1310693_predicted), mRNA."		similar to CG31803-PA	316238					19843	97.8418	202.464
XM_227820	2.06894	1.04889	2.06894	up	Ifi44l	XM_227820	PREDICTED: Rattus norvegicus similar to histocompatibility 28 (LOC310968), mRNA."		similar to histocompatibility 28	310968	GO:0006508(proteolysis)	GO:0004176(ATP-dependent peptidase activity);GO:0004252(serine-type endopeptidase activity)		GO:0006508|GO:0004176|GO:0004252	2941	92.2866	190.935
NM_001005900	2.06802	1.04825	2.06802	up	Hcst	NM_001005900	Rattus norvegicus hematopoietic cell signal transducer (Hcst), mRNA."		hematopoietic cell signal transducer	474146					20297	55.9183	115.64
XM_001062196	2.06695	1.0475	2.06695	up	Cpne2	XM_001062196	PREDICTED: Rattus norvegicus copine II (predicted) (Cpne2_predicted), mRNA."		similar to nucleotide-binding oligomerization domains 27	291861					3448	69.2169	143.068
XM_001056255	2.06694	1.0475	2.06694	up	Prdm10	XM_001056255	PREDICTED: Rattus norvegicus similar to PR domain containing 10 isoform 2 (predicted) (RGD1560384_predicted), mRNA."		similar to PR domain containing 10 isoform 2	500964					15263	98.8381	204.292
XM_578127	2.06647	1.04717	2.06647	up	Mettl8	XM_578127	PREDICTED: Rattus norvegicus similar to BC004636 protein (predicted) (RGD1561059_predicted), mRNA."		similar to Methyltransferase-like protein 2	502633					30679	80.5879	166.532
NM_001012649	2.06585	1.04673	2.06585	up	Klri1	NM_001012649	Rattus norvegicus killer cell lectin-like receptor family I member 1 (Klri1), mRNA."		killer cell lectin-like receptor family I member 1	503651					16390	58.6091	121.077
XM_001072593	2.06533	1.04637	2.06533	up	Muc4	XM_001072593	PREDICTED: Rattus norvegicus mucin 4 (Muc4), mRNA."		similar to mucin 4	303887					14286	57.3971	118.544
NM_030834	2.06498	1.04613	2.06498	up	Slc16a3	NM_030834	Rattus norvegicus solute carrier family 16 (monocarboxylic acid transporters), member 3 (Slc16a3), mRNA."		monocarboxylate transporter	80878	GO:0006810(transport);GO:0015711(organic anion transport);GO:0015718(monocarboxylic acid transport)	GO:0005215(transporter activity);GO:0015293(symporter activity);GO:0015355(monocarboxylate porter activity)	GO:0005624(membrane fraction);GO:0005887(integral to plasma membrane);GO:0016020(membrane);GO:0016021(integral to membrane)	GO:0006810|GO:0015711|GO:0015718|GO:0005624|GO:0005887|GO:0016020|GO:0016021|GO:0005215|GO:0015293|GO:0015355	18224	461.707	953.417
XM_001058122	2.06488	1.04606	2.06488	up	Kcng2	XM_001058122	PREDICTED: Rattus norvegicus potassium voltage-gated channel, subfamily G, member 2 (Kcng2), mRNA."		similar to Potassium voltage-gated channel subfamily G member 2 (Voltage-gated potassium channel subunit Kv6.2) (Cardiac potassium channel subunit)	307234					28906	80.871	166.989
NM_001025749	2.0642	1.04558	2.0642	up	Grap	NM_001025749	Rattus norvegicus GRB2-related adaptor protein (Grap), mRNA."		GRB2-related adaptor protein	363616	GO:0007242(intracellular signaling cascade);GO:0007265(Ras protein signal transduction);GO:0007267(cell-cell signaling)	GO:0005070(SH3/SH2 adaptor activity)	GO:0005737(cytoplasm)	GO:0007242|GO:0007265|GO:0007267|GO:0005737|GO:0005070	27034	152.771	315.35
NM_012862	2.06418	1.04557	2.06418	up	Mgp	NM_012862	Rattus norvegicus matrix Gla protein (Mgp), mRNA."		matrix Gla protein	25333	GO:0001502(cartilage condensation);GO:0001503(ossification);GO:0007275(multicellular organismal development);GO:0007584(response to nutrient);GO:0009612(response to mechanical stimulus);GO:0009725(response to hormone stimulus);GO:0030154(cell differentiat	GO:0005201(extracellular matrix structural constituent);GO:0005509(calcium ion binding);GO:0008147(structural constituent of bone);GO:0048306(calcium-dependent protein binding)	GO:0005576(extracellular region);GO:0005578(proteinaceous extracellular matrix);GO:0005615(extracellular space);GO:0005783(endoplasmic reticulum);GO:0043234(protein complex)	GO:0001502|GO:0001503|GO:0007275|GO:0007584|GO:0009612|GO:0009725|GO:0030154|GO:0005576|GO:0005578|GO:0005615|GO:0005783|GO:0043234|GO:0005201|GO:0005509|GO:0008147|GO:0048306	17175	4905.78	10126.4
NM_001025687	2.06318	1.04487	2.06318	up	Dclre1b	NM_001025687	Rattus norvegicus DNA cross-link repair 1B, PSO2 homolog (S. cerevisiae) (Dclre1b), mRNA."		DNA cross-link repair 1B, PSO2 homolog"	310745					27439	97.8584	201.899
XM_001081399	2.06067	1.04311	2.06067	up	Gjd3	XM_001081399	PREDICTED: Rattus norvegicus gap junction membrane channel protein chi 1 (Gjc1), mRNA."		similar to gap junction membrane channel protein chi 1	363677					16209	49.4636	101.928
NM_022178	2.06033	1.04287	2.06033	up	Myo5a	NM_022178	Rattus norvegicus myosin Va (Myo5a), mRNA."	myosin 5a; dilute-opisthotonus	myosin Va	25017	GO:0006810(transport);GO:0006887(exocytosis);GO:0006894(Golgi to secretory vesicle transport);GO:0007268(synaptic transmission);GO:0007601(visual perception);GO:0017157(regulation of exocytosis);GO:0030048(actin filament-based movement);GO:0030050(vesicle	GO:0000146(microfilament motor activity);GO:0000149(SNARE binding);GO:0000166(nucleotide binding);GO:0003774(motor activity);GO:0003779(actin binding);GO:0005509(calcium ion binding);GO:0005515(protein binding);GO:0005516(calmodulin binding);GO:0005524(AT	GO:0001750(photoreceptor outer segment);GO:0005737(cytoplasm);GO:0005794(Golgi apparatus);GO:0005882(intermediate filament);GO:0008021(synaptic vesicle);GO:0016459(myosin complex);GO:0030141(secretory granule);GO:0030424(axon);GO:0030426(growth cone);GO:0	GO:0006810|GO:0006887|GO:0006894|GO:0007268|GO:0007601|GO:0017157|GO:0030048|GO:0030050|GO:0001750|GO:0005737|GO:0005794|GO:0005882|GO:0008021|GO:0016459|GO:0030141|GO:0030424|GO:0030426|GO:0000146|GO:0000149|GO:0000166|GO:0003774|GO:0003779|GO:0005509|GO:0005515|GO:0005516|GO:0005524	18946	262.579	540.998
XM_001054002	2.06003	1.04267	2.06003	up	Gpr183	XM_001054002	PREDICTED: Rattus norvegicus similar to EBV-induced G-protein coupled receptor 2 (EBI2) (LOC679975), mRNA."		similar to EBV-induced G-protein coupled receptor 2 (EBI2)	679975					26129	145.36	299.446
NM_053309	2.05976	1.04248	2.05976	up	Homer2	NM_053309	Rattus norvegicus homer homolog 2 (Drosophila) (Homer2), mRNA."	homer, neuronal immediate early gene, 2"	homer homolog 2	29547	GO:0007216(metabotropic glutamate receptor signaling pathway)	GO:0003779(actin binding);GO:0005515(protein binding);GO:0030160(GKAP/Homer scaffold activity)	GO:0005737(cytoplasm)	GO:0007216|GO:0005737|GO:0003779|GO:0005515|GO:0030160	28233	137.045	282.279
NM_145683	2.05956	1.04233	2.05956	up	Ptpn7	NM_145683	Rattus norvegicus protein tyrosine phosphatase, non-receptor type 7 (Ptpn7), mRNA."	hematopoietic protein-tyrosine phosphatase	protein-tyrosine phosphatase, non-receptor type 7"	246781	GO:0006470(protein amino acid dephosphorylation);GO:0016311(dephosphorylation)	GO:0004721(phosphoprotein phosphatase activity);GO:0004725(protein tyrosine phosphatase activity);GO:0004726(non-membrane spanning protein tyrosine phosphatase activity);GO:0004727(prenylated protein tyrosine phosphatase activity);GO:0016787(hydrolase act	GO:0005829(cytosol)	GO:0006470|GO:0016311|GO:0005829|GO:0004721|GO:0004725|GO:0004726|GO:0004727|GO:0016787	17934	138.605	285.465
XM_001068965	2.05831	1.04146	2.05831	up	Ly75	XM_001068965	PREDICTED: Rattus norvegicus similar to DEC-205 (predicted) (RGD1565962_predicted), mRNA."		similar to Lymphocyte antigen 75 precursor (DEC-205) (CD205 antigen)	499800					12631	93.4957	192.443
NM_133521	2.0582	1.04139	2.0582	up	Fbxo32	NM_133521	Rattus norvegicus F-box only protein 32 (Fbxo32), mRNA."	component of SCF E3 ubiquitin ligase; involved in ubiquitin-mediated protein degradation during skeletal muscle atrophy; atrophy gene 1; muscle atrophy F-box protein	f-box only protein 32	171043	GO:0006511(ubiquitin-dependent protein catabolic process);GO:0006512(ubiquitin cycle);GO:0016567(protein ubiquitination)	GO:0004842(ubiquitin-protein ligase activity);GO:0005515(protein binding)	GO:0019005(SCF ubiquitin ligase complex)	GO:0006511|GO:0006512|GO:0016567|GO:0019005|GO:0004842|GO:0005515	17647	82.7878	170.394
NM_057144	2.0582	1.04138	2.0582	up	Csrp3	NM_057144	Rattus norvegicus cysteine and glycine-rich protein 3 (Csrp3), mRNA."	muscle LIM protein	cysteine-rich protein 3	117505	GO:0006874(calcium ion homeostasis);GO:0007275(multicellular organismal development);GO:0007519(striated muscle development);GO:0030154(cell differentiation);GO:0045844(positive regulation of striated muscle development)	GO:0005515(protein binding);GO:0008270(zinc ion binding);GO:0046872(metal ion binding)	GO:0005634(nucleus);GO:0005737(cytoplasm);GO:0030018(Z disc)	GO:0006874|GO:0007275|GO:0007519|GO:0030154|GO:0045844|GO:0005634|GO:0005737|GO:0030018|GO:0005515|GO:0008270|GO:0046872	32941	82.1351	169.05
NM_001007712	2.05708	1.0406	2.05708	up	Sdpr	NM_001007712	Rattus norvegicus serum deprivation response protein (Sdpr), mRNA."		serum deprivation response protein	316384	GO:0016049(cell growth)	GO:0001786(phosphatidylserine binding);GO:0005515(protein binding);GO:0008289(lipid binding)	GO:0005829(cytosol)	GO:0016049|GO:0005829|GO:0001786|GO:0005515|GO:0008289	5868	78.0732	160.603
NM_020090	2.05681	1.04041	2.05681	up	Slc24a1	NM_020090	Rattus norvegicus solute carrier family 24 (sodium/potassium/calcium exchanger), member 1 (Slc24a1), mRNA."	sodium/calcium/potassium exchanger	solute carrier family 24 (sodium/potassium/calcium exchanger), member 1"	56814	GO:0006811(ion transport);GO:0006816(calcium ion transport);GO:0007601(visual perception);GO:0009642(response to light intensity);GO:0050896(response to stimulus)	GO:0005509(calcium ion binding);GO:0008273(calcium, potassium:sodium antiporter activity);GO:0015293(symporter activity);GO:0015297(antiporter activity)"	GO:0005624(membrane fraction);GO:0005887(integral to plasma membrane);GO:0016020(membrane);GO:0016021(integral to membrane);GO:0019867(outer membrane)	GO:0006811|GO:0006816|GO:0007601|GO:0009642|GO:0050896|GO:0005624|GO:0005887|GO:0016020|GO:0016021|GO:0019867|GO:0005509|GO:0008273|GO:0015293|GO:0015297	20744	71.1516	146.346
NM_001033062	2.05657	1.04024	2.05657	up	Cldn23	NM_001033062	Rattus norvegicus claudin 23 (Cldn23), mRNA."		claudin 23	290789		GO:0005198(structural molecule activity)	GO:0005923(tight junction);GO:0016020(membrane);GO:0016021(integral to membrane)	GO:0005923|GO:0016020|GO:0016021|GO:0005198	5080	197.896	406.987
XM_001080834	2.05534	1.03938	2.05534	up	Chac1	XM_001080834	PREDICTED: Rattus norvegicus ChaC, cation transport regulator-like 1 (E. coli) (predicted) (Chac1_predicted), mRNA."		similar to CG10365-PA, isoform A"	362196					29640	127.362	261.773
XM_001066611	2.05517	1.03925	2.05517	up	Pla2g3	XM_001066611	PREDICTED: Rattus norvegicus phospholipase A2, group III (predicted) (Pla2g3_predicted), mRNA."		similar to phospholipase A2, group III"	289733					21916	60.0369	123.386
XM_001074501	2.05345	1.03805	2.05345	up	Mcph1	XM_001074501	PREDICTED: Rattus norvegicus similar to microcephalin (predicted) (RGD1560642_predicted), mRNA."		similar to microcephalin	306594					23730	64.7981	133.059
NM_001000472	2.05204	1.03706	2.05204	up	Olr1323	NM_001000472	Rattus norvegicus olfactory receptor 1323 (predicted) (Olr1323_predicted), mRNA."	olfactory receptor gene Olr1323	olfactory receptor Olr1323	300624	GO:0007186(G-protein coupled receptor protein signaling pathway);GO:0050911(detection of chemical stimulus during sensory perception of smell)	GO:0004984(olfactory receptor activity)	GO:0016021(integral to membrane)	GO:0007186|GO:0050911|GO:0016021|GO:0004984	3829	79.1666	162.453
NM_001000736	2.05117	1.03645	2.05117	up	Olr209	NM_001000736	Rattus norvegicus olfactory receptor 209 (predicted) (Olr209_predicted), mRNA."	olfactory receptor gene Olr209	olfactory receptor Olr209	404995	GO:0007186(G-protein coupled receptor protein signaling pathway);GO:0050911(detection of chemical stimulus during sensory perception of smell)	GO:0004984(olfactory receptor activity)	GO:0016021(integral to membrane)	GO:0007186|GO:0050911|GO:0016021|GO:0004984	18465	65.8484	135.066
XM_001060774	2.05008	1.03568	2.05008	up	Golt1a	XM_001060774	PREDICTED: Rattus norvegicus similar to RIKEN cDNA 0610012C01 (predicted) (RGD1566310_predicted), mRNA."		similar to golgi transport 1 homolog A	498230					9079	98.0024	200.913
XM_001079402	2.0499	1.03555	2.0499	up	Adam33	XM_001079402	PREDICTED: Rattus norvegicus a disintegrin and metallopeptidase domain 33 (predicted) (Adam33_predicted), mRNA."		similar to ADAM 33 precursor (A disintegrin and metalloproteinase domain 33)	311425					33386	66.6893	136.706
XM_001075635	2.04895	1.03489	2.04895	up	Pou2f1	XM_001075635	PREDICTED: Rattus norvegicus POU domain, class 2, transcription factor 1 (Pou2f1), mRNA."		similar to POU domain, class 2, transcription factor 1 (Octamer-binding transcription factor 1) (Oct-1) (OTF-1) (NF-A1)"	171068					35215	50.3634	103.192
NM_173096	2.04695	1.03347	2.04695	up	Mx1	NM_173096	Rattus norvegicus myxovirus (influenza virus) resistance 1 (Mx1), mRNA."	Myxovirus (influenza) resistance, homolog of murine Mx (also interferon-inducible protein IFI78); Myxovirus (influenza) resistance homolog of murine Mx (also interferon-inducible protein IFI78)"	myxovirus (influenza virus) resistance 1	24575	GO:0006955(immune response);GO:0009615(response to virus);GO:0045087(innate immune response)	GO:0000166(nucleotide binding);GO:0003924(GTPase activity);GO:0005515(protein binding);GO:0005525(GTP binding)	GO:0005634(nucleus);GO:0005737(cytoplasm)	GO:0006955|GO:0009615|GO:0045087|GO:0005634|GO:0005737|GO:0000166|GO:0003924|GO:0005515|GO:0005525	16273	76.6438	156.886
NM_001008805	2.04608	1.03286	2.04608	up	Krt76	NM_001008805	Rattus norvegicus type II keratin Kb9 (Kb9), mRNA."		type II keratin Kb9	407757	GO:0045103(intermediate filament-based process)	GO:0005198(structural molecule activity);GO:0005200(structural constituent of cytoskeleton)	GO:0005882(intermediate filament);GO:0045095(keratin filament)	GO:0045103|GO:0005882|GO:0045095|GO:0005198|GO:0005200	16081	67.8616	138.85
XM_001061004	2.04541	1.03239	2.04541	up	Angpt4	XM_001061004	PREDICTED: Rattus norvegicus angiopoietin 4 (predicted) (Angpt4_predicted), mRNA."		similar to Angiopoietin-4 precursor (ANG-4) (ANG-3)	296269					26928	401.434	821.099
NM_198134	2.04388	1.03131	2.04388	up	Bst2	NM_198134	Rattus norvegicus bone marrow stromal cell antigen 2 (Bst2), mRNA."		DAMP-1 protein	378947		GO:0048503(GPI anchor binding)	GO:0005622(intracellular);GO:0016020(membrane);GO:0016021(integral to membrane);GO:0016324(apical plasma membrane)	GO:0005622|GO:0016020|GO:0016021|GO:0016324|GO:0048503	20104	153.273	313.272
XM_001055364	2.04331	1.03091	2.04331	up	Tesp2	XM_001055364	PREDICTED: Rattus norvegicus similar to TESP2 (predicted) (RGD1561330_predicted), mRNA."		similar to testicular serine protease 2	316318					30714	66.7399	136.37
XM_001072576	2.04216	1.03009	2.04216	up	Il23r	XM_001072576	PREDICTED: Rattus norvegicus similar to interleukin 23 receptor (LOC689932), mRNA."		similar to interleukin 23 receptor	689932					14659	60.2631	123.067
XM_001061851	2.04181	1.02985	2.04181	up	Fam186a	XM_001061851	PREDICTED: Rattus norvegicus similar to keratinocytes proline-rich protein (LOC684999), mRNA."		similar to keratinocytes proline-rich protein	684999					2335	2039.15	4163.56
NM_017168	2.04072	1.02907	2.04072	up	Plcg2	NM_017168	Rattus norvegicus phospholipase C, gamma 2 (Plcg2), mRNA."		phospholipase C, gamma 2"	29337	GO:0006644(phospholipid metabolic process);GO:0007166(cell surface receptor linked signal transduction);GO:0007242(intracellular signaling cascade);GO:0016042(lipid catabolic process)	GO:0004435(phosphoinositide phospholipase C activity);GO:0004629(phospholipase C activity);GO:0004871(signal transducer activity);GO:0005509(calcium ion binding);GO:0005515(protein binding);GO:0016787(hydrolase activity)		GO:0006644|GO:0007166|GO:0007242|GO:0016042|GO:0004435|GO:0004629|GO:0004871|GO:0005509|GO:0005515|GO:0016787	35861	85.5716	174.627
NM_001000389	2.04061	1.029	2.04061	up	Olr420	NM_001000389	Rattus norvegicus olfactory receptor 420 (predicted) (Olr420_predicted), mRNA."	olfactory receptor gene Olr420	olfactory receptor Olr420	296682	GO:0007186(G-protein coupled receptor protein signaling pathway);GO:0050911(detection of chemical stimulus during sensory perception of smell)	GO:0004984(olfactory receptor activity)	GO:0016021(integral to membrane)	GO:0007186|GO:0050911|GO:0016021|GO:0004984	20683	53.2197	108.601
NM_053339	2.03928	1.02806	2.03928	up	Acox3	NM_053339	Rattus norvegicus acyl-Coenzyme A oxidase 3, pristanoyl (Acox3), mRNA."	acyl-Coenzyme A oxidase 3 pristanoyl	acyl-Coenzyme A oxidase 3, pristanoyl"	83522	GO:0006118(electron transport);GO:0006629(lipid metabolic process);GO:0006631(fatty acid metabolic process);GO:0006635(fatty acid beta-oxidation);GO:0008152(metabolic process);GO:0008206(bile acid metabolic process)	GO:0003995(acyl-CoA dehydrogenase activity);GO:0003997(acyl-CoA oxidase activity);GO:0016402(pristanoyl-CoA oxidase activity);GO:0050660(FAD binding)	GO:0005777(peroxisome);GO:0005782(peroxisomal matrix)	GO:0006118|GO:0006629|GO:0006631|GO:0006635|GO:0008152|GO:0008206|GO:0005777|GO:0005782|GO:0003995|GO:0003997|GO:0016402|GO:0050660	14629	120.809	246.362
XM_001081742	2.03856	1.02755	2.03856	up	Afmid	XM_001081742	PREDICTED: Rattus norvegicus similar to kynurenine formamidase (LOC688283), mRNA."		similar to kynurenine formamidase	688283					14283	94.3842	192.408
NM_173141	2.03814	1.02725	2.03814	up	Tfpi2	NM_173141	Rattus norvegicus tissue factor pathway inhibitor 2 (Tfpi2), mRNA."		tissue factor pathway inhibitor 2	286926	GO:0007596(blood coagulation)	GO:0004867(serine-type endopeptidase inhibitor activity);GO:0005201(extracellular matrix structural constituent);GO:0030414(protease inhibitor activity)	GO:0005576(extracellular region);GO:0005578(proteinaceous extracellular matrix);GO:0005615(extracellular space)	GO:0007596|GO:0005576|GO:0005578|GO:0005615|GO:0004867|GO:0005201|GO:0030414	14646	618.295	1260.17
NM_001000108	2.03694	1.0264	2.03694	up	Olr1666	NM_001000108	Rattus norvegicus olfactory receptor 1666 (predicted) (Olr1666_predicted), mRNA."	olfactory receptor gene Olr1666	olfactory receptor Olr1666	291929	GO:0007186(G-protein coupled receptor protein signaling pathway);GO:0050911(detection of chemical stimulus during sensory perception of smell)	GO:0004984(olfactory receptor activity)	GO:0016021(integral to membrane)	GO:0007186|GO:0050911|GO:0016021|GO:0004984	18585	70.6602	143.931
NM_022232	2.03494	1.02498	2.03494	up	Dnajc3	NM_022232	Rattus norvegicus DnaJ (Hsp40) homolog, subfamily C, member 3 (Dnajc3), mRNA."		protein kinase inhibitor p58	63880	GO:0006469(negative regulation of protein kinase activity);GO:0006986(response to unfolded protein);GO:0030968(unfolded protein response)	GO:0004860(protein kinase inhibitor activity);GO:0005488(binding);GO:0031072(heat shock protein binding)	GO:0005615(extracellular space);GO:0005737(cytoplasm)	GO:0006469|GO:0006986|GO:0030968|GO:0005615|GO:0005737|GO:0004860|GO:0005488|GO:0031072	3616	402.599	819.263
NM_001039163	2.03484	1.02492	2.03484	up	Tusc5	NM_001039163	Rattus norvegicus tumor suppressor candidate 5 (Tusc5), mRNA."		tumor suppressor candidate 5	360576	GO:0009607(response to biotic stimulus)		GO:0016020(membrane);GO:0016021(integral to membrane)	GO:0009607|GO:0016020|GO:0016021	23483	235.801	479.819
NM_012936	2.03471	1.02482	2.03471	up	Crybb1	NM_012936	Rattus norvegicus crystallin, beta B1 (Crybb1), mRNA."		crystallin, beta B1"	25421	GO:0007601(visual perception)	GO:0005212(structural constituent of eye lens)		GO:0007601|GO:0005212	26119	91.6507	186.482
NM_001013131	2.03468	1.0248	2.03468	up	Ttc5	NM_001013131	Rattus norvegicus tetratricopeptide repeat domain 5 (Ttc5), mRNA."		tetratricopeptide repeat domain 5	305837		GO:0005488(binding)		GO:0005488	14616	243.63	495.709
NM_001024786	2.03357	1.02401	2.03357	up	Wdr78	NM_001024786	Rattus norvegicus WD repeat domain 78 (Wdr78), mRNA."		WD repeat domain 78	313417	GO:0006508(proteolysis)	GO:0004197(cysteine-type endopeptidase activity)		GO:0006508|GO:0004197	1271	62.3223	126.737
NM_012852	2.03292	1.02355	2.03292	up	Htr1d	NM_012852	Rattus norvegicus 5-hydroxytryptamine (serotonin) receptor 1D (Htr1d), mRNA."	5 - Hydroxytryptamine (serotonin) receptor 1D	5-hydroxytryptamine (serotonin) receptor 1D	25323	GO:0007165(signal transduction);GO:0007186(G-protein coupled receptor protein signaling pathway);GO:0007187(G-protein signaling, coupled to cyclic nucleotide second messenger);GO:0007268(synaptic transmission)"	GO:0001584(rhodopsin-like receptor activity);GO:0004872(receptor activity);GO:0004935(adrenoceptor activity);GO:0004993(serotonin receptor activity)	GO:0005887(integral to plasma membrane);GO:0016020(membrane);GO:0016021(integral to membrane)	GO:0007165|GO:0007186|GO:0007187|GO:0007268|GO:0005887|GO:0016020|GO:0016021|GO:0001584|GO:0004872|GO:0004935|GO:0004993	8849	74.2114	150.866
XM_001065872	2.03185	1.02279	2.03185	up	Dnahc3l	XM_001065872	PREDICTED: Rattus norvegicus dynein, axonemal, heavy chain 3 (Dnahc3), mRNA."		similar to dynein, axonemal, heavy polypeptide 3"	117249			GO:0005868(cytoplasmic dynein complex)	GO:0005868	34074	81.0886	164.76
NM_001013226	2.03149	1.02254	2.03149	up	Tesp1	NM_001013226	Rattus norvegicus testicular serine protease 2 (Tesp2), mRNA."		testicular serine protease 2	363215					15867	54.9215	111.572
XM_001080418	2.03117	1.02231	2.03117	up	Cradd	XM_001080418	PREDICTED: Rattus norvegicus CASP2 and RIPK1 domain containing adaptor with death domain (predicted) (Cradd_predicted), mRNA."		similar to Death domain-containing protein CRADD (Caspase and RIP adaptator with death domain) (RIP-associated protein with a death domain)	314756					28198	96.1841	195.367
XM_001079122	2.03114	1.02229	2.03114	up	12-Sep	XM_001079122	PREDICTED: Rattus norvegicus similar to Hypothetical protein FLJ25410 (LOC363542), mRNA."		similar to septin 9	363542					17858	71.6217	145.474
[truncated: 55 more rows]

## Sheet: 1_vs_0_down
# Fold Change cut-off: 1.5 # Condition pairs: 1_vs_0 # Column A: SEQ_ID, it represents the sequence identifier. # Column B: Fold change, positive value indicates up-regulation and negative value indicates down-regulation. # Column C: Log Fold change, log2 value of absolute fold change. Positive value indicates up-regulation and negative value indicates down-regulation. # Column D: Absolute Fold c…
[truncated: 1,316 more rows]
